# Supplementary material for: Mixture model normalization for non-targeted gas chromatography/mass spectrometry metabolomics data
Source: BMC Bioinformatics. 2017 Feb 2;18:84. doi: 10.1186/s12859-017-1501-7 (PMC5290663; doi:10.1186/s12859-017-1501-7)
Supplement: Additional file 2: — R functions for mean centering, median scaling and Batch Normalizer that are not available in the R and Bioconductor packages used for the other normalization methods used in this study. (ZIP 12 kb) [file 12859_2017_1501_MOESM2_ESM.zip]

Archive with 9 entries (6 files):
- Additional File 11/
- Additional File 11/BatchNormalizer.R
- __MACOSX/
- __MACOSX/Additional File 11/
- __MACOSX/Additional File 11/._BatchNormalizer.R
- Additional File 11/meanCtr.R
- __MACOSX/Additional File 11/._meanCtr.R
- Additional File 11/medScal.R
- __MACOSX/Additional File 11/._medScal.R
