# Supplementary material for: Mixture model normalization for non-targeted gas chromatography/mass spectrometry metabolomics data
Source: BMC Bioinformatics. 2017 Feb 2;18:84. doi: 10.1186/s12859-017-1501-7 (PMC5290663; doi:10.1186/s12859-017-1501-7)
Supplement: Additional file 2: — R functions for mean centering, median scaling and Batch Normalizer that are not available in the R and Bioconductor packages used for the other normalization methods used in this study. (ZIP 12 kb) [file 12859_2017_1501_MOESM2_ESM.zip › Additional File 11/BatchNormalizer.R]

### This contains an R function for normalizing GC/MS metabolomics data using Batch Normalizer.
### The Batch Normalizer function was originally published by Wang et al. (2012) in Analytical Chemistry.
### The function below is based on the algorithm as described in the published manuscript.

### Metabs missing >80% of data within phenotype will be excluded.


### batchNorm 

### CONTROL.DATA.LONG is a data frame of observed metabolite values for QC and analytical samples
### CONTROL.DATA.LONG must also include columns for id, batch, and seq1 (run order)
### id will be used as row names for CONTROL.DATA.LONG

### METAB.ID is a vector of metabolite names to be normalized and
### must be a subset of column names of CONTROL.DATA.LONG

### A.PHENOS is a character vector indicating analytical sample types

### QC.PHENOS is a character vector indicating QC sample types
### QC.PHENOS needs to be the same length as A.PHENOS, and order should correspond to A.PHENOS
### QC.PHENOS indicates which QC types correspond to analytical sample type if multiple QCs are involved


batchNormFUN<-function(CONTROL.DATA.LONG, METAB.ID, A.PHENOS, QC.PHENOS){
  
  names(A.PHENOS)<-QC.PHENOS
  
  names(CONTROL.DATA.LONG)<-tolower(names(CONTROL.DATA.LONG))  
  rownames(CONTROL.DATA.LONG)<-CONTROL.DATA.LONG[, "id"]
  metabs<-colnames(CONTROL.DATA.LONG)[grep(METAB.ID, colnames(CONTROL.DATA.LONG))]
  metabdata<-CONTROL.DATA.LONG[, metabs] 
  
  metabdata.t<-as.data.frame(t(metabdata))
  
  normDataList<-lapply(unique(QC.PHENOS), function(z){
    
    qc<-grep(z, rownames(CONTROL.DATA.LONG), value=TRUE)
    a<-grep(paste(A.PHENOS[which(names(A.PHENOS)==z)], collapse="|"), rownames(CONTROL.DATA.LONG), value=TRUE)
    
    ### eq1
    # get total abundance, TAq, for each control sample by adding all of the log2 peak intensities for each qc sample
    TA.q<-apply(metabdata.t[, qc], 2, function(x) sum(x, na.rm=TRUE))
    
    
    # get median total abundance across all qc and real data samples, median(TA*)
    sums<-apply(metabdata.t[, c(qc, a)], 2, function(x) sum(x, na.rm=TRUE))
    
    med.TA.<-median(sums, na.rm=TRUE)
    
    
    # get scaling factor, TA.scale.q, for each control sample
    TA.scale.q<-(med.TA./TA.q)
    
    
    # multiply control-sample-specific scaling factors by observed log2 peak areas for each metab within control sample for Yp,q
    scaled<-data.frame(mapply(`*`, metabdata.t[, qc], TA.scale.q, SIMPLIFY=FALSE))
    colnames(scaled)<-colnames(metabdata.t[, qc])
    rownames(scaled)<-rownames(metabdata.t[, qc])
    
    
    # using Yp,q as outcome variables, create separate linear regression models for each metabolite and each batch.
    # treat the injection order of the control sample as a linear predictor
    scaled.t<-as.data.frame(t(scaled))
    scaled.t$id<-rownames(scaled.t)
    
    batch.pos<-CONTROL.DATA.LONG[qc, c("id", "batch", "seq1")]
    
    merged<-merge(batch.pos, scaled.t, by="id")
    rownames(merged)<-merged$id
    merged$seq1<-as.numeric(merged$seq1)
    
    ### select metab cols
    pcs<-colnames(merged)[grep(METAB.ID, colnames(merged))]
    
    nbatches<-length(unique(CONTROL.DATA.LONG[, "batch"]))
    
    ### create dfs for the resultant values
    results.base<-as.data.frame(matrix(NA, nrow=length(pcs), ncol=nbatches))
    rownames(results.base)<-pcs
    colnames(results.base)<-paste(1:nbatches, sep="")
    results.R<-results.base
    
    for (j in 1:length(pcs)){
      
      myMetab<-pcs[j]
      
      for (i in 1:nbatches){
        
        subset<-merged[which(merged$batch==i), ]
        
        subset$seq1<-as.numeric(subset$seq1)
        
        formula<-as.formula(paste(myMetab, "~ seq1", sep=""))
        
        if (sum(is.na(subset[, myMetab]))>=2){
          
          results.base[myMetab, i]<-NA
          results.R[myMetab, i]<-NA
          
        } else {
          
          summary<-summary(lm(formula, data=subset, na.action=na.exclude))$coefficients
          
          base.pb<-summary["(Intercept)", "Estimate"]
          R.pb<-summary["seq1", "Estimate"]
          
          results.base[myMetab, i]<-base.pb
          results.R[myMetab, i]<-R.pb
          
        }
        
      }
      
    }  
    
    
    ### eq2
    # get total abundance, TA.s, for each real sample by adding up all the log2 peak intensities for each sample
    TA.s<-apply(metabdata.t[, c(qc, a)], 2, function(x) sum(x, na.rm=TRUE))
    
    
    # median(TA*) doesn't change
    
    
    # get scaling factor, TA.scale.s, for each real sample
    TA.scale.s<-(med.TA./TA.s)
    
    
    # get the median of peak p across all qc samples, median(C.p.qc.*)
    med.C.p.qc<-apply(metabdata.t[, qc], 1, function(x) median(x, na.rm=TRUE))
    
    
    # get vector of non-normalized abundances of peak p for all real samples for the numerator
    # C<-raw.t[, c(mQC, m01, m12)] ???
    
    
    # get part 1 of the numerator, Cp,s*TA.scale.s
    part1<-data.frame(mapply(`*`, metabdata.t[, c(qc, a)], TA.scale.s, SIMPLIFY=FALSE))
    colnames(part1)<-colnames(metabdata.t[, c(qc, a)])
    rownames(part1)<-rownames(metabdata.t[, c(qc, a)])
    
    
    # get full numerator, Cp,s*TA.scale.s*median(Cp,qc,*)
    part1.t<-as.data.frame(t(part1))
    numerator<-data.frame(mapply(`*`, part1.t, med.C.p.qc, SIMPLIFY=FALSE))
    colnames(numerator)<-colnames(part1.t)
    rownames(numerator)<-rownames(part1.t)
    numerator.t<-as.data.frame(t(numerator))
    
    
    # loop through numerators and calculate normalized values
    normalized<-as.data.frame(matrix(NA, nrow=dim(numerator.t)[1], ncol=dim(numerator.t)[2]))
    rownames(normalized)<-pcs
    colnames(normalized)<-colnames(numerator.t)
    samples<-colnames(numerator.t)
    batch.pos<-CONTROL.DATA.LONG[c(qc, a), c("id", "batch", "seq1")]
    
    for (j in 1:length(samples)){
      
      mySample<-samples[j]
      
      for (i in 1:length(pcs)){
        
        myMetab<-pcs[i]
        
        numerator.p.s<-numerator.t[myMetab, mySample]
        
        batch<-batch.pos[mySample, "batch"]
        
        seq1<-as.numeric(batch.pos[mySample, "seq1"])
        
        base<-results.base[myMetab, batch]
        
        R<-results.R[myMetab, batch]
        
        denominator<-(R*seq1)+base
        
        final<-numerator.p.s/denominator
        
        normalized[myMetab, mySample]<-final
        
      }
      
    }
    
    norm2<-as.data.frame(t(normalized))
    
    return(norm2)
    
  })
  
  norm<-do.call("rbind", normDataList)
  
  norm2<-norm[rownames(CONTROL.DATA.LONG), ]
  
  norm3<-cbind(CONTROL.DATA.LONG[, c("id", "batch", "seq1")], norm2)
  rownames(norm3)<-norm3$id
  
  return(norm3)
  
}
