# Supplementary material for: Mixture model normalization for non-targeted gas chromatography/mass spectrometry metabolomics data
Source: BMC Bioinformatics. 2017 Feb 2;18:84. doi: 10.1186/s12859-017-1501-7 (PMC5290663; doi:10.1186/s12859-017-1501-7)
Supplement: Additional file 2: — R functions for mean centering, median scaling and Batch Normalizer that are not available in the R and Bioconductor packages used for the other normalization methods used in this study. (ZIP 12 kb) [file 12859_2017_1501_MOESM2_ESM.zip › Additional File 11/medScal.R]

### This contains an R function for normalizing GC/MS metabolomics data using median scaling
### as described in Reisetter et al. 'Mixture model normalization for non-targeted gas 
### chromatography/mass spectrometry metabolomics data'.

### Metabs missing >80% of data within phenotype will be excluded.

### median scaling

### CONTROL.DATA.LONG is a data frame of observed metabolite values for QC and analytical samples
### CONTROL.DATA.LONG must also include columns for id, batch, and seq1 (run order)
### id will be used as row names for CONTROL.DATA.LONG

### METAB.ID is a vector of metabolite names to be normalized and
### must be a subset of column names of CONTROL.DATA.LONG

medScalFUN<-function(CONTROL.DATA.LONG, METAB.ID){
  
  require(stringr)
  
  names(CONTROL.DATA.LONG)<-tolower(names(CONTROL.DATA.LONG))  
  rownames(CONTROL.DATA.LONG)<-CONTROL.DATA.LONG[, "id"]
  metabs<-colnames(CONTROL.DATA.LONG)[grep(METAB.ID, colnames(CONTROL.DATA.LONG))]
  
  norm<-as.data.frame(matrix(NA, nrow=dim(CONTROL.DATA.LONG)[1], ncol=length(metabs)))
  rownames(norm)<-rownames(CONTROL.DATA.LONG)
  colnames(norm)<-metabs
  
  for (j in 1:length(metabs)){
    
    metabname<-metabs[j]
    
    y<-CONTROL.DATA.LONG[, c("batch", metabname)]
    
    ynorm<-y[, metabname, drop=FALSE]
    
    metab.median<-median(CONTROL.DATA.LONG[, metabname], na.rm=TRUE) 
    
    for (i in 1:length(unique(CONTROL.DATA.LONG[, "batch"]))){
      
      these<-rownames(y)[which(y$batch==i)]
      
      batch.median<-median(y[which(y$batch==i), metabname], na.rm=TRUE)
      
      ratio<-batch.median/metab.median
      
      ynorm[these, ]<-y[these, metabname]/ratio
      
    }
    
    norm[, metabname]<-ynorm
    
  }
  
  norm2<-cbind(CONTROL.DATA.LONG[, c("id", "batch", "seq1")], norm)
  rownames(norm2)<-norm2$id
  
  return(norm2)
  
}

#test<-medScalFUN(CONTROL.DATA.LONG=control, METAB.ID="^pc_")

### 4. quantile
quantileFUN<-function(CONTROL.DATA.LONG, METAB.ID){
  
  require(preprocessCore)
  
  names(CONTROL.DATA.LONG)<-tolower(names(CONTROL.DATA.LONG))  
  rownames(CONTROL.DATA.LONG)<-CONTROL.DATA.LONG[, "id"]
  metabs<-colnames(CONTROL.DATA.LONG)[grep(METAB.ID, colnames(CONTROL.DATA.LONG))]
  metabdata<-CONTROL.DATA.LONG[, metabs] 
  
  x<-t((2^metabdata))
  norm<-normalize.quantiles(x, copy=TRUE)
  rownames(norm)<-rownames(x)
  colnames(norm)<-colnames(x)
  norm2<-as.data.frame(t(log2(norm)))
  norm3<-cbind(CONTROL.DATA.LONG[, c("id", "batch", "seq1")], norm2)
  rownames(norm3)<-norm3$id
  
  return(norm3)
  
}


### 5. quantileCombat
quantileComBatFUN<-function(CONTROL.DATA.LONG, METAB.ID, A.PHENOS, QC.PHENOS){
  
  require(preprocessCore)
  require(sva)
  require(pcaMethods)
  require(stringr)
  
  names(CONTROL.DATA.LONG)<-tolower(names(CONTROL.DATA.LONG))  
  rownames(CONTROL.DATA.LONG)<-CONTROL.DATA.LONG[, "id"]
  metabs<-colnames(CONTROL.DATA.LONG)[grep(METAB.ID, colnames(CONTROL.DATA.LONG))]
  metabdata<-CONTROL.DATA.LONG[, metabs] 
  
  ### quantile + ComBat implemented as in MSPrep
  # bpca on non log2, non-transposed data
  # then transpose and log2 transform
  # then quantile normalize
  # then combat to remove batch effects
  
  ### un-log2
  x<-2^metabdata
  
  ### get 1/2 minimum values of each metab in non-imputed data
  minval <-x
  for (i in 1:nrow(x)) {
    for (j in 1:ncol(x)) {
      if (is.na(x[i, j])) {
        minval[i, j] <- summary(x[, j])[1]/2
      }
      else {
        minval[i, j] <- x[i, j]
      }
    }
  }
  
  ### bpca impute
  bpca0<-pca(x, nPcs=3, method="bpca")
  bpca<-completeObs(bpca0)
  
  ### replace imputed values <0 with minval
  for (i in 1:nrow(bpca)) {
    for (j in 1:ncol(bpca)) {
      if (bpca[i, j] < 0) {
        bpca[i, j] <- minval[i, j]
      }
    }
  }
  
  ### quantile normalize and annotate
  norm<-log2(t(normalize.quantiles(t(bpca))))
  rownames(norm)<-rownames(bpca)
  colnames(norm)<-colnames(bpca)
  
  phenos<-unique(c(A.PHENOS, QC.PHENOS))
  
  ### ComBat prep - create pheno variable from original data
  grp<-as.character(rownames(norm))
  names(grp)<-grp
  
  phenos<-unique(c(A.PHENOS, QC.PHENOS))
  
  for (i in 1:length(phenos)){
    
    x<-phenos[i]
    
    these<-grep(x, grp, value=TRUE)
    
    grp[these]<-i
    
  }
  
  pheno<-as.factor(grp)
  
  ### specify pheno vector
  mod<-model.matrix(~as.factor(pheno))
  
  ### specify batch vector
  batch<-CONTROL.DATA.LONG[, "batch"]
  
  ### run ComBat on data
  norm2<-as.data.frame(t(ComBat(t(norm), mod=mod, batch=batch)))
  
  ### add batch and seq data
  norm3<-cbind(CONTROL.DATA.LONG[, c("id", "batch", "seq1")], norm2)
  rownames(norm3)<-norm3$id
  
  return(norm3)
  
}
#test<-quantileComBatFUN(CONTROL.DATA.LONG=control, METAB.ID="^pc_")


### 6. eigenMS #why 429?
# PHENOS = named character vec
# if only one PHENO, PHENO must contain some identifier that applies to all sample IDs
# metabolites are removed if that metabolite has no data for an entire pheno group
eigenMsFUN<-function(CONTROL.DATA.LONG, METAB.ID, A.PHENOS, QC.PHENOS){
  
  source("Q:/Projects/HAPO/Anna/HAPO - metabolomics/Normalization/Update 2016/Method specific dsets/EigenMS/EigenMS_march2014/EigenMS.R")
  
  names(CONTROL.DATA.LONG)<-tolower(names(CONTROL.DATA.LONG))  
  rownames(CONTROL.DATA.LONG)<-CONTROL.DATA.LONG[, "id"]
  metabs<-colnames(CONTROL.DATA.LONG)[grep(METAB.ID, colnames(CONTROL.DATA.LONG))]
  metabdata<-CONTROL.DATA.LONG[, metabs] 
  
  data.t<-as.data.frame(t(metabdata))
  
  grp<-as.character(names(data.t))
  names(grp)<-grp
  
  phenos<-unique(c(A.PHENOS, QC.PHENOS))
  
  for (i in 1:length(phenos)){
    
    x<-phenos[i]
    
    these<-grep(x, grp, value=TRUE)
    
    grp[these]<-i
    
  }
  
  trt<-as.factor(grp)
  
  prot.info<-cbind(rownames(data.t), rownames(data.t))
  
  part1<-eig_norm1(m=data.t, treatment=trt, prot.info=prot.info)
  
  norm<-eig_norm2(rv=part1)$norm_m 
  
  norm2<-as.data.frame(t(norm))
  
  norm3<-cbind(CONTROL.DATA.LONG[, c("id", "batch", "seq1")], norm2)
  rownames(norm3)<-norm3$id
  
  return(norm3)
  
}


### 7. vsn
vsnFUN<-function(CONTROL.DATA.LONG, METAB.ID){
  
  require(vsn)
  
  names(CONTROL.DATA.LONG)<-tolower(names(CONTROL.DATA.LONG))  
  rownames(CONTROL.DATA.LONG)<-CONTROL.DATA.LONG[, "id"]
  metabs<-colnames(CONTROL.DATA.LONG)[grep(METAB.ID, colnames(CONTROL.DATA.LONG))]
  metabdata<-CONTROL.DATA.LONG[, metabs] 
  
  d<-2^(t(metabdata))
  
  norm<-as.data.frame(t(justvsn(d)))
  
  norm2<-cbind(CONTROL.DATA.LONG[, c("id", "batch", "seq1")], norm)
  rownames(norm2)<-norm2$id
  
  return(norm2)
  
}


### 8. batchNorm 
### QC.PHENOS needs to be the same length as A.PHENOS, and order should correspond to A.PHENOS
batchNormFUN<-function(CONTROL.DATA.LONG, METAB.ID, A.PHENOS, QC.PHENOS){
  
  names(A.PHENOS)<-QC.PHENOS
  
  names(CONTROL.DATA.LONG)<-tolower(names(CONTROL.DATA.LONG))  
  rownames(CONTROL.DATA.LONG)<-CONTROL.DATA.LONG[, "id"]
  metabs<-colnames(CONTROL.DATA.LONG)[grep(METAB.ID, colnames(CONTROL.DATA.LONG))]
  metabdata<-CONTROL.DATA.LONG[, metabs] 
  
  metabdata.t<-as.data.frame(t(metabdata))
  
  normDataList<-lapply(unique(QC.PHENOS), function(z){
    
    qc<-grep(z, rownames(CONTROL.DATA.LONG), value=TRUE)
    a<-grep(paste(A.PHENOS[which(names(A.PHENOS)==z)], collapse="|"), rownames(CONTROL.DATA.LONG), value=TRUE)
    
    ### eq1
    # get total abundance, TAq, for each control sample by adding all of the log2 peak intensities for each qc sample
    TA.q<-apply(metabdata.t[, qc], 2, function(x) sum(x, na.rm=TRUE))
    
    
    # get median total abundance across all qc and real data samples, median(TA*)
    sums<-apply(metabdata.t[, c(qc, a)], 2, function(x) sum(x, na.rm=TRUE))
    
    med.TA.<-median(sums, na.rm=TRUE)
    
    
    # get scaling factor, TA.scale.q, for each control sample
    TA.scale.q<-(med.TA./TA.q)
    
    
    # multiply control-sample-specific scaling factors by observed log2 peak areas for each metab within control sample for Yp,q
    scaled<-data.frame(mapply(`*`, metabdata.t[, qc], TA.scale.q, SIMPLIFY=FALSE))
    colnames(scaled)<-colnames(metabdata.t[, qc])
    rownames(scaled)<-rownames(metabdata.t[, qc])
    
    
    # using Yp,q as outcome variables, create separate linear regression models for each metabolite and each batch.
    # treat the injection order of the control sample as a linear predictor
    scaled.t<-as.data.frame(t(scaled))
    scaled.t$id<-rownames(scaled.t)
    
    batch.pos<-CONTROL.DATA.LONG[qc, c("id", "batch", "seq1")]
    
    merged<-merge(batch.pos, scaled.t, by="id")
    rownames(merged)<-merged$id
    merged$seq1<-as.numeric(merged$seq1)
    
    ### select metab cols
    pcs<-colnames(merged)[grep(METAB.ID, colnames(merged))]
    
    nbatches<-length(unique(CONTROL.DATA.LONG[, "batch"]))
    
    ### create dfs for the resultant values
    results.base<-as.data.frame(matrix(NA, nrow=length(pcs), ncol=nbatches))
    rownames(results.base)<-pcs
    colnames(results.base)<-paste(1:nbatches, sep="")
    results.R<-results.base
    
    for (j in 1:length(pcs)){
      
      myMetab<-pcs[j]
      
      for (i in 1:nbatches){
        
        subset<-merged[which(merged$batch==i), ]
        
        subset$seq1<-as.numeric(subset$seq1)
        
        formula<-as.formula(paste(myMetab, "~ seq1", sep=""))
        
        if (sum(is.na(subset[, myMetab]))>=2){
          
          results.base[myMetab, i]<-NA
          results.R[myMetab, i]<-NA
          
        } else {
          
          summary<-summary(lm(formula, data=subset, na.action=na.exclude))$coefficients
          
          base.pb<-summary["(Intercept)", "Estimate"]
          R.pb<-summary["seq1", "Estimate"]
          
          results.base[myMetab, i]<-base.pb
          results.R[myMetab, i]<-R.pb
          
        }
        
      }
      
    }  
    
    
    ### eq2
    # get total abundance, TA.s, for each real sample by adding up all the log2 peak intensities for each sample
    TA.s<-apply(metabdata.t[, c(qc, a)], 2, function(x) sum(x, na.rm=TRUE))
    
    
    # median(TA*) doesn't change
    
    
    # get scaling factor, TA.scale.s, for each real sample
    TA.scale.s<-(med.TA./TA.s)
    
    
    # get the median of peak p across all qc samples, median(C.p.qc.*)
    med.C.p.qc<-apply(metabdata.t[, qc], 1, function(x) median(x, na.rm=TRUE))
    
    
    # get vector of non-normalized abundances of peak p for all real samples for the numerator
    # C<-raw.t[, c(mQC, m01, m12)] ???
    
    
    # get part 1 of the numerator, Cp,s*TA.scale.s
    part1<-data.frame(mapply(`*`, metabdata.t[, c(qc, a)], TA.scale.s, SIMPLIFY=FALSE))
    colnames(part1)<-colnames(metabdata.t[, c(qc, a)])
    rownames(part1)<-rownames(metabdata.t[, c(qc, a)])
    
    
    # get full numerator, Cp,s*TA.scale.s*median(Cp,qc,*)
    part1.t<-as.data.frame(t(part1))
    numerator<-data.frame(mapply(`*`, part1.t, med.C.p.qc, SIMPLIFY=FALSE))
    colnames(numerator)<-colnames(part1.t)
    rownames(numerator)<-rownames(part1.t)
    numerator.t<-as.data.frame(t(numerator))
    
    
    # loop through numerators and calculate normalized values
    normalized<-as.data.frame(matrix(NA, nrow=dim(numerator.t)[1], ncol=dim(numerator.t)[2]))
    rownames(normalized)<-pcs
    colnames(normalized)<-colnames(numerator.t)
    samples<-colnames(numerator.t)
    batch.pos<-CONTROL.DATA.LONG[c(qc, a), c("id", "batch", "seq1")]
    
    for (j in 1:length(samples)){
      
      mySample<-samples[j]
      
      for (i in 1:length(pcs)){
        
        myMetab<-pcs[i]
        
        numerator.p.s<-numerator.t[myMetab, mySample]
        
        batch<-batch.pos[mySample, "batch"]
        
        seq1<-as.numeric(batch.pos[mySample, "seq1"])
        
        base<-results.base[myMetab, batch]
        
        R<-results.R[myMetab, batch]
        
        denominator<-(R*seq1)+base
        
        final<-numerator.p.s/denominator
        
        normalized[myMetab, mySample]<-final
        
      }
      
    }
    
    norm2<-as.data.frame(t(normalized))
    
    return(norm2)
    
  })
  
  norm<-do.call("rbind", normDataList)
  
  norm2<-norm[rownames(CONTROL.DATA.LONG), ]
  
  norm3<-cbind(CONTROL.DATA.LONG[, c("id", "batch", "seq1")], norm2)
  rownames(norm3)<-norm3$id
  
  return(norm3)
  
}

#test<-batchNormFUN(CONTROL.DATA.LONG=control, METAB.ID="^pc_", A.PHENOS=c("_01", "_12", "_41"), QC.PHENOS=c("M", "M", "B"))


### 9. mixnorm
### removes metabs with >80% missingness across all analytical samples (>960 across all phenos)
### QC.PHENOS needs to be the same length as A.PHENOS, and order should correspond to A.PHENOS
### removes normalized vallues that correspond to specific metabs/batches with no qc data
### also removes metabs with non-converging optimization models
mixnormFUN<-function(CONTROL.DATA.LONG, METAB.ID, A.PHENOS, QC.PHENOS){    
  
  require(metabomxtr)
  
  names(CONTROL.DATA.LONG)<-tolower(names(CONTROL.DATA.LONG))  
  rownames(CONTROL.DATA.LONG)<-CONTROL.DATA.LONG[, "id"]
  metabs<-colnames(CONTROL.DATA.LONG)[grep(METAB.ID, colnames(CONTROL.DATA.LONG))]
  
  qc<-grep(paste(unique(QC.PHENOS), collapse="|"), rownames(CONTROL.DATA.LONG), value=TRUE)
  a<-grep(paste(A.PHENOS, collapse="|"), rownames(CONTROL.DATA.LONG), value=TRUE)
  
  ### figure out if there are any metab batches with no qc data
  ### if so, save the metab names and batch nums to replace the normalized values with NA
  #  nbatch<-length(unique(CONTROL.DATA.LONG[, "batch"]))
  
  #  res<-as.data.frame(matrix(NA, nrow=nbatch, ncol=length(metabs)))
  #  rownames(res)<-paste("batch", 1:nbatch, sep="")
  #  names(res)<-metabs
  
  #  for(j in 1:length(metabs)){
  
  #    m<-metabs[j]
  
  #    for (i in 1:nbatch){
  
  #      qc.rows<-as.character(CONTROL.DATA.LONG[which(CONTROL.DATA.LONG[, "batch"]==i & CONTROL.DATA.LONG[, "id"] %in% qc), "id"])
  
  #      missing<-sum(is.na(CONTROL.DATA.LONG[qc.rows, m]))
  
  #      res[i, j]<-missing
  
  #    }
  
  #  }
  
  #  empty.batch<-apply(res, 2, max)
  
  #  metabs.empty<-names(empty.batch)[empty.batch==3]
  
  #  res$batch<-rownames(res)
  #  res$batch<-gsub("batch", "", res$batch)
  #  res$batch<-as.numeric(res$batch)
  
  ### metabs/batches to replace with NA
  #  m.batch.list<-lapply(names(res[, metabs.empty]), function(ii){
  
  #    res[which(res[, ii]==3), "batch"]
  
  #  })
  #  names(m.batch.list)<-metabs.empty ### replace these 'normalized' values with NA later
  
  ### prep for mixnorm
  
  df<-CONTROL.DATA.LONG
  df$batch<-as.factor(df$batch)
  
  cData<-df[qc, c("batch", metabs)]
  Data<-df[a, c("batch", metabs)]    
  
  norm<-mixnorm(ynames=metabs,
                batch="batch",
                mxtrModel=~batch|batch, ###  no run order ~ log.run.order + batch | log.run.order + batch
                cData=cData,
                data=Data)
  
  norm2<-rbind(norm$obsNorm, norm$ctlNorm)
  
  norm3<-norm2[rownames(CONTROL.DATA.LONG), ]
  
  norm4<-cbind(CONTROL.DATA.LONG[, c("id", "batch", "seq1")], norm3)
  
  badBatches<-norm$conv[which(!is.na(norm$conv$missing_levels_warning)), 1:3]
  
  names(badBatches)[3]<-"miss"
  badBatches$miss<-gsub("batch:", "", badBatches$miss)
  
  m.batch.list<-lapply(badBatches$.id, function(x){
    
    b<-badBatches[which(badBatches$.id==x), "miss"]
    
    b2<-as.numeric(strsplit(b, ",")[[1]])
    
    return(b2)
    
  })
  
  names(m.batch.list)<-badBatches$.id
  
  ### replace qc and analytical values corresponding to emtpy metab/batches with NA
  norm4[,names(m.batch.list)]<-lapply(names(m.batch.list), function(x){
    
    bad.batches<-m.batch.list[[x]]
    
    batch.rows<-which(norm4$batch %in% bad.batches)
    
    norm4[batch.rows, x]<-NA
    
    norm4[, x]
    
  })
  
  ### remove metabs with non-converging models
  rm.these<-norm$conv[norm$conv$conv==1, ".id"]
  norm5<-norm4[, !(names(norm4) %in% rm.these)]
  
  return(norm5)
  
}
