# Supplementary material for: Mixture model normalization for non-targeted gas chromatography/mass spectrometry metabolomics data
Source: BMC Bioinformatics. 2017 Feb 2;18:84. doi: 10.1186/s12859-017-1501-7 (PMC5290663; doi:10.1186/s12859-017-1501-7)
Supplement: Additional file 3: — HAPO Metabolomics data used for analysis. (XLSX 2773 kb) [file 12859_2017_1501_MOESM3_ESM.xlsx]

## Sheet: HAPOdataAnalytical
id	batch	run_order	pheno	pc_1	pc_2	pc_15600	pc_8871	pc_1060	pc_107689	pc_6287	pc_5950	pc_14257	pc_49	pc_11266	pc_96	pc_2879	pc_441	pc_98009	pc_6657	pc_70	pc_13130	pc_70_2	pc_867	pc_8182	pc_70_3	pc_6287_2	pc_700	pc_1176	pc_243	pc_5951	pc_700_2	pc_753	pc_6106	pc_1004	pc_12388	pc_791	pc_145742	pc_750	pc_1110	pc_439194	pc_38	pc_150929	pc_444972	pc_5951_2	pc_439227	pc_6288	pc_12647	pc_5960	pc_239
ID_111_01	1	3	maternal fasting	NA	NA	NA	NA	18.4759	26.2291	18.1308	22.0532	NA	15.6695	19.7818	17.5846	14.0986	20.1454	16.4371	16.4909	17.3829	21.5153	15.1068	15.5295	NA	16.7878	21.7014	NA	25.0612	18.8155	17.7736	17.1258	22.213	21.0716	24.0697	15.4898	20.655	21.9289	22.2506	16.4317	19.1875	15.5162	18.0082	15.4415	22.1702	15.8337	23.3105	14.5813	17.2749	NA
ID_111_12	1	4	maternal 1-hour	NA	NA	NA	NA	18.5579	25.8165	16.8413	21.735	NA	14.9518	19.3319	17.0434	13.051	19.3031	15.5239	15.2874	NA	21.4137	NA	16.8909	NA	15.9182	20.8054	NA	25.0866	18.2177	14.8808	16.6321	24.0796	20.1065	24.2553	14.546	19.4642	21.3368	21.4407	16.0729	18.5131	NA	17.4388	15.5309	21.6083	15.4205	22.7667	14.7474	14.4222	13.9025
ID_111_41	1	5	newborn	NA	NA	13.366	NA	17.7984	25.5404	18.8518	22.0117	13.8995	15.8797	20.4296	NA	NA	22.8312	15.4059	17.6752	17.6235	16.0089	16.1958	14.7786	12.6034	17.7553	21.9187	NA	25.126	18.5567	17.0375	19.2585	21.6296	NA	24.9903	15.4578	20.9526	21.414	22.5014	15.9403	18.693	18.001	17.1364	16.122	21.9012	14.9002	23.2233	15.4753	NA	14.2382
ID_001_01	1	6	maternal fasting	NA	NA	NA	NA	17.4699	25.7191	16.6326	21.8863	NA	15.2355	19.2218	17.2563	15.4378	20.5522	16.4027	16.0799	17.3577	20.9347	15.204	NA	NA	17.2558	22.0653	NA	24.0678	18.57	16.4394	17.1035	22.55	21.0624	23.8736	15.3606	20.8409	21.7825	21.6995	16.6692	18.814	16.4769	16.8139	14.5934	21.7272	15.182	22.5622	16.3404	NA	13.7927
ID_001_12	1	7	maternal 1-hour	NA	NA	NA	NA	18.2184	25.6088	15.6439	21.5363	NA	14.8593	18.8379	17.001	15.0175	19.7629	15.7689	15.6828	16.6468	21.2039	16.1318	16.1318	NA	16.5931	21.4745	NA	25.2573	18.4265	15.0657	17.0314	20.3488	20.3488	24.214	14.4284	19.9316	21.4689	21.2098	15.9391	18.5768	NA	16.6202	14.9194	21.1417	14.7259	22.2276	15.8009	NA	13.3578
ID_001_41	1	8	newborn	13.6813	NA	NA	NA	16.0513	25.9738	17.2061	22.1864	13.3855	15.7156	20.6418	NA	13.9048	21.629	15.6418	17.4831	17.4575	16.7215	16.1052	14.5855	12.0881	17.5869	22.3266	NA	25.3964	18.4304	16.5168	19.319	23.57	21.6741	23.57	14.815	21.2191	21.5058	22.4712	NA	18.8528	18.4531	16.5973	15.0627	21.7193	14.3935	22.4884	15.9606	NA	13.7433
ID_204_01	1	9	maternal fasting	NA	NA	NA	NA	17.3949	25.6873	16.3047	21.6947	NA	14.8298	18.8011	17.4943	15.3943	22.0411	15.929	15.0619	NA	21.7376	NA	14.4335	NA	17.0911	21.5959	NA	24.7692	18.6023	15.844	17.4699	22.5233	20.7968	24.4413	NA	20.4145	21.4684	21.4571	16.5464	18.7597	16.9604	16.2741	14.3027	21.7176	14.8232	22.8249	15.8184	13.6669	13.4807
ID_204_12	1	10	maternal 1-hour	NA	NA	NA	NA	19.2177	26.3721	15.4358	21.433	NA	15.2356	18.5471	17.2803	14.5871	20.4441	15.1418	14.9879	16.1531	22.9654	14.6145	14.3318	NA	16.7589	21.1496	NA	24.0038	18.4825	15.0802	16.9814	22.2917	20.1341	24.4732	14.9577	19.6031	21.0947	21.0932	16.7483	18.7046	16.7742	16.1042	14.224	21.4394	14.7398	22.4009	15.1427	13.6411	13.071
ID_204_41	1	11	newborn	15.617	NA	NA	NA	NA	25.5973	15.8479	22.1599	NA	15.3673	19.7919	NA	14.7269	22.1257	15.7122	16.6825	17.2707	15.3031	15.9596	14.5353	12.8265	16.8667	22.2588	NA	25.914	18.5966	15.5601	19.9158	22.0832	21.2065	23.9123	14.9036	21.0784	21.5716	22.5899	17.856	18.8997	19.3552	16.7356	15.1305	21.3193	15.0405	22.8955	15.1274	NA	14.2422
ID_006_01	1	12	maternal fasting	NA	NA	NA	NA	18.103	25.663	16.7587	22.3156	NA	15.7908	19.1561	17.6406	15.1159	20.8384	16.2123	16.486	17.5313	21.0075	15.5075	17.346	NA	17.5507	22.6077	NA	23.6154	18.8202	15.7389	17.8632	22.4571	21.457	23.9512	15.5209	21.154	21.8678	21.5901	16.4945	19.2541	17.1042	17.4201	15.4996	21.9291	15.9323	23.1214	15.6341	14.5269	15.24
ID_006_12	1	13	maternal 1-hour	NA	NA	NA	NA	18.1034	25.6993	15.6106	21.882	NA	15.7253	19.1599	17.421	NA	20.1917	16.0953	15.9536	17.1806	21.469	16.0336	15.0049	NA	17.2381	22.0916	NA	23.9522	18.5277	15.0023	17.7317	22.7022	20.7286	24.3187	14.5302	20.4059	21.5042	21.4242	17.1183	19.2706	17.0013	17.2757	15.2489	21.6605	15.663	22.8558	16.0581	NA	15.4766
ID_006_41	1	14	newborn	NA	NA	NA	NA	14.3494	24.9213	16.9732	22.5955	NA	16.1857	19.7415	NA	13.6044	21.6314	16.4601	17.1877	17.3103	15.7108	16.0093	15.0712	NA	18.0047	22.6218	NA	26.1383	NA	16.7258	19.707	21.4986	21.6595	24.7627	15.7082	21.0753	21.8862	22.729	NA	19.5425	18.6904	18.3472	16.963	22.5313	16.5688	23.8807	16.9853	NA	15.116
ID_172_01	1	17	maternal fasting	NA	NA	NA	NA	17.7431	26.2015	16.5685	22.4252	NA	14.9516	18.8205	17.6134	NA	20.6712	15.2168	16.0891	15.8773	21.7185	NA	17.1662	12.5396	16.1699	21.9504	NA	24.6033	18.7543	17.047	18.1476	22.6785	21.347	24.3217	15.1728	20.735	22.497	22.38	17.397	20.0467	17.5992	18.6657	16.3743	22.3175	16.6552	23.168	16.0323	15.9257	15.6322
ID_172_12	1	18	maternal 1-hour	NA	NA	NA	NA	19.785	26.1893	15.1817	22.2437	NA	14.9581	18.4845	17.3296	NA	19.1338	14.7237	15.859	NA	21.6246	14.067	16.7596	NA	16.1728	21.49	NA	25.2332	18.3914	15.2239	17.3279	22.5187	20.2962	24.6788	14.8496	19.4142	21.7463	21.8912	16.4498	19.2402	17.1779	17.8965	NA	21.7354	16.0197	22.408	15.7976	16.274	15.1214
ID_172_41	1	19	newborn	14.5103	NA	NA	NA	17.5269	26.1307	17.1126	22.6243	13.696	15.8933	20.3432	NA	14.56	23.3266	15.4129	17.6965	17.3216	16.7273	16.2309	15.3875	NA	17.9759	22.2439	NA	26.0822	18.8175	16.4119	19.8065	22.07	21.2619	24.1165	15.6802	20.9285	21.8676	22.8768	NA	19.3493	19.3629	18.3191	16.9174	22.2807	16.4294	23.3418	15.3911	NA	15.2492
ID_384_01	1	20	maternal fasting	NA	NA	NA	NA	18.8964	25.8093	16.9955	22.6028	NA	16.1492	20.0162	17.7964	19.6856	21.4193	16.3852	17.5946	16.8514	22.035	16.481	15.9571	NA	18.1395	22.7216	NA	26.0123	19.2607	16.8721	18.3641	22.6523	21.9576	24.678	15.4391	21.3475	22.1206	22.6696	17.0518	19.6687	17.5205	17.6093	15.9621	22.9394	15.5251	24.0129	16.5066	14.5412	16.5247
ID_384_12	1	21	maternal 1-hour	NA	NA	NA	NA	19.0989	25.8275	15.6316	22.6447	NA	15.5969	19.7811	17.4602	19.6282	20.2435	16.1061	17.5358	16.3531	22.1195	16.0214	15.8479	NA	17.6477	22.2415	NA	25.4206	18.6157	15.7672	17.9139	21.5474	21.1138	24.7186	15.0321	20.5001	21.7348	22.1481	16.6845	19.2833	17.2172	17.2922	15.4329	22.472	15.2376	23.5678	16.4885	NA	16.0193
ID_384_41	1	22	newborn	NA	NA	NA	NA	13.8596	25.1837	14.9865	22.0263	13.9481	15.6513	20.0495	NA	15.3293	22.9006	15.343	18.3452	NA	16.5005	15.6493	15.2626	NA	17.6811	22.5345	NA	25.504	18.4862	16.2272	19.4791	24.5715	22.2389	24.5715	14.8984	21.1986	21.5775	22.2263	17.6866	19.8431	19.1647	16.7162	15.3097	22.1897	14.8406	23.3219	15.8761	11.543	14.97
ID_251_01	1	23	maternal fasting	NA	NA	NA	NA	18.7216	25.8917	16.3595	22.6299	NA	16.0359	19.6502	17.6898	14.4824	21.5648	15.3116	17.1333	16.8638	21.9781	15.9705	16.1524	NA	18.075	22.5002	NA	25.3358	18.8066	17.2926	18	22.9323	21.5574	24.5368	15.8006	20.8593	22.6164	22.3761	16.8713	19.7181	17.8082	18.3284	15.9188	23.1596	17.3282	23.4602	15.8204	15.4741	15.4536
ID_251_12	1	24	maternal 1-hour	NA	NA	NA	NA	19.09	25.795	16.1835	22.4281	NA	16.086	19.5244	17.6933	14.2681	20.4958	15.1538	17.0852	NA	22.2517	15.2536	16.3347	13.2091	17.7875	22.1383	NA	25.1787	18.7278	17.2419	17.9672	23.1155	21.1405	24.4945	15.2568	20.4422	22.3897	22.3285	17.2614	19.5997	17.8428	18.1928	15.8569	23.0455	17.278	23.3428	16.2062	17.2293	15.4495
ID_251_41	1	25	newborn	NA	NA	14.2477	NA	11.638	25.1107	15.9905	22.5304	14.2581	15.6965	19.87	NA	14.9027	21.285	16.1882	18.2028	17.5513	15.1251	16.0072	15.8479	13.6964	18.0542	22.6389	NA	26.2475	21.7775	16.7899	19.9512	21.7904	21.5804	24.4993	15.9336	21.05	22.0187	22.564	NA	20.0632	19.0371	18.869	17.1404	22.4424	17.2315	23.8977	15.998	NA	15.2069
ID_055_01	1	26	maternal fasting	NA	NA	NA	NA	17.8298	25.6048	16.4678	22.7062	NA	16.0333	19.3574	17.7829	13.6834	22.4035	17.0532	16.9015	17.0555	21.7471	16.0076	15.4203	12.2131	17.6826	22.706	NA	24.0439	18.718	17.7241	18.232	24.9771	21.6697	24.9771	15.4509	21.0093	21.8602	23.1269	17.3769	19.5055	17.7123	17.1081	15.6937	23.357	15.5392	23.3336	15.5502	17.2289	15.552
ID_055_12	1	27	maternal 1-hour	14.4262	NA	NA	NA	18.6313	25.2264	16.4331	22.1283	NA	16.189	19.0798	17.425	NA	21.0385	16.6526	16.4613	16.5846	21.8577	15.3444	14.4974	NA	17.4316	22.2283	NA	25.1818	18.5767	17.874	17.6555	22.9865	21.2024	24.6256	15.5347	20.3786	21.416	22.7632	NA	18.9307	17.3464	17.0363	NA	22.9245	15.4208	22.9944	15.379	18.8698	15.3031
ID_055_41	1	28	newborn	19.0979	NA	NA	NA	16.6714	25.0355	15.4675	22.1857	NA	16.496	20.1854	NA	14.0923	24.3569	16.3284	18.0477	18.1095	15.8816	16.9491	16.0346	NA	18.4756	22.4649	NA	25.1673	18.5939	16.711	19.4095	NA	23.6378	25.0208	15.1596	21.4345	21.8879	22.6907	16.6882	18.5458	19.022	17.4377	16.572	22.3155	15.2593	23.5073	16.7369	NA	14.8361
ID_304_01	2	3	maternal fasting	NA	NA	NA	NA	18.8763	25.7003	17.9176	21.9128	NA	15.7221	18.9265	17.2608	NA	20.5037	15.9056	16.0978	NA	20.6551	16.103	14.1638	NA	17.6722	21.885	NA	23.8273	18.3819	16.3838	16.7896	22.156	21.183	23.7497	15.3632	20.7968	21.5892	21.2068	15.8551	18.6888	14.9485	18.2715	15.8983	22.0884	14.9463	23.483	15.3374	15.6616	13.1838
ID_304_12	2	4	maternal 1-hour	NA	NA	NA	NA	19.276	25.467	17.4538	21.7014	NA	15.7318	19.0218	17.3851	14.7317	20.1045	15.0919	15.8241	17.6176	20.3915	16.2166	15.9578	NA	17.5334	21.5057	NA	23.8363	18.4365	15.5671	16.7739	21.5439	20.7377	23.6116	14.9079	20.3615	21.2701	21.1392	16.0516	18.7707	15.5325	18.158	NA	21.8278	14.95	23.1938	15.3842	15.3716	13.151
ID_304_41	2	5	newborn	17.8208	NA	NA	NA	16.1396	26.5251	18.7661	22.472	12.3058	16.0944	19.8022	NA	13.4941	22.3474	14.9574	16.8017	17.8173	15.2795	16.898	15.5455	NA	18.4527	22.0218	NA	25.323	18.3146	15.9878	19.6425	24.0487	21.3218	24.0487	15.1804	21.0247	21.3164	22.3508	16.6019	17.9332	17.2864	18.203	16.3038	21.7277	15.8665	23.2518	15.7977	NA	14.2175
ID_026_01	2	6	maternal fasting	NA	NA	NA	NA	19.0086	25.9872	17.8648	22.1513	NA	15.0422	18.4659	17.3004	15.2414	20.3883	15.6245	15.8494	16.5748	22.0402	NA	16.3701	NA	17.3467	21.7251	NA	25.1243	18.5302	16.0225	17.7438	22.8058	21.3435	23.648	15.3	21.0584	21.6759	22.2415	16.372	18.2615	16.3092	16.1858	14.8909	22.1681	14.8338	22.8466	15.4498	15.8031	14.5179
ID_026_12	2	7	maternal 1-hour	NA	NA	NA	NA	19.2054	25.938	17.6489	21.8615	NA	15.5324	18.4962	17.3748	18.4757	20.0439	16.3716	15.431	16.8536	22.2924	16.1356	16.6287	NA	17.2443	21.3344	NA	25.045	18.4905	15.9284	17.3063	23.1676	20.6592	24.2459	NA	20.4534	21.3359	22.2477	16.6065	18.0285	16.4401	15.8823	15.0761	21.8825	14.8744	22.6258	15.418	15.8159	14.5402
ID_026_41	2	8	newborn	14.5509	NA	NA	NA	16.0688	26.0187	18.2309	22.0703	13.3939	16.0752	20.2046	NA	14.6782	22.8899	15.8772	17.573	17.6958	15.3576	16.7922	16.4857	NA	18.2851	22.315	NA	25.873	18.38	16.7132	19.6771	22.6329	21.7313	22.9129	15.3252	21.2894	21.5334	22.6688	16.2167	18.3491	18.0312	16.2585	16.1572	21.8911	14.7523	22.8408	16.1977	NA	14.7401
ID_035_01	2	9	maternal fasting	NA	NA	NA	NA	19.328	26.0213	18.0949	22.3551	NA	15.7283	18.9607	17.4862	14.49	21.455	16.0969	16.5957	NA	21.4256	NA	16.5327	NA	17.5888	21.6796	NA	23.8768	18.5879	16.9237	17.5968	24.8866	20.9951	24.8866	15.353	20.7121	21.8128	22.0973	16.7566	19.3056	17.6148	17.0115	15.9791	22.5172	15.5168	23.1768	15.3841	17.0859	15.239
ID_035_12	2	10	maternal 1-hour	NA	NA	NA	NA	19.9778	25.9601	15.6309	22.3197	NA	15.6356	18.7847	17.1335	13.3982	19.3589	16.4465	16.3402	NA	21.676	NA	16.4393	NA	16.7581	21.5026	NA	23.8913	18.4227	16.0677	17.131	24.2993	20.1303	24.6836	NA	19.8841	21.4686	21.962	16.1976	19.2465	17.6085	16.9244	15.6521	22.2617	15.0944	22.9939	16.1065	14.8693	15.0354
ID_035_41	2	11	newborn	16.1552	NA	NA	NA	18.3595	26.2521	18.3482	22.5676	13.4161	15.7942	18.9254	16.7475	13.8892	21.4178	17.4879	16.9467	16.248	15.3208	NA	16.8995	NA	17.2742	21.8788	NA	24.9572	18.495	16.8236	20.3396	23.116	23.4334	23.4334	15.1512	20.6208	21.9701	22.6213	15.9551	18.5402	19.2242	16.187	15.5116	22.1058	15.7984	22.8632	16.2095	NA	14.4799
ID_114_01	2	12	maternal fasting	NA	NA	NA	NA	17.9708	25.892	16.0777	22.0203	NA	14.9767	18.3018	16.8356	14.01	20.5953	15.0285	16.7145	15.7277	21.1182	NA	16.5241	NA	17.0822	22.0732	NA	24.2038	18.251	16.1822	17.5151	22.7927	21.1873	23.9544	NA	20.6551	21.5108	22.4073	16.6155	19.572	17.2721	17.2164	14.9086	22.3972	15.8922	23.5181	15.652	15.4809	15.0913
ID_114_12	2	13	maternal 1-hour	NA	NA	NA	NA	18.832	25.6129	16.8867	22.013	NA	15.2645	18.4331	17.179	NA	19.4678	15.3012	16.4726	15.5777	21.6272	14.0488	16.3932	NA	16.98	21.9085	NA	23.8832	18.4135	15.9289	17.5043	22.3062	20.8907	23.7947	15.1325	20.3976	21.402	22.0263	16.1062	19.5762	17.6691	17.0728	15.2396	22.0553	15.7684	23.4213	15.7955	14.9165	14.7929
ID_114_41	2	14	newborn	NA	NA	13.6452	NA	18.5444	25.4966	16.8997	22.3736	13.7192	16.5317	19.6329	NA	13.7332	22.0346	15.562	17.9664	17.7217	15.5139	16.6666	16.6089	NA	18.5198	22.5709	NA	25.5208	18.576	17.5136	19.8131	24.302	21.6485	24.302	15.1437	21.3461	21.8402	22.9847	16.2249	19.4034	19.0323	17.8968	15.8179	22.4439	16.6638	23.9198	16.5459	NA	14.8195
ID_352_01	2	17	maternal fasting	NA	NA	NA	NA	17.1681	25.2848	17.2029	22.4462	NA	15.1951	19.0258	17.2247	14.2915	22.4125	15.1453	16.6662	17.7674	21.1486	NA	16.5623	NA	16.6731	22.0363	NA	25.2497	18.747	16.9477	17.886	24.6394	21.239	24.6394	15.6963	20.9824	22.2229	22.3757	16.6314	19.7837	17.5024	17.205	15.472	22.7387	16.2791	22.9805	15.5563	16.6042	15.4204
ID_352_12	2	18	maternal 1-hour	NA	NA	NA	NA	19.0428	25.9647	17.2692	22.3696	NA	15.6182	19.2904	17.7573	14.3433	21.0671	15.1221	16.5629	17.8	21.8126	14.8831	16.6513	NA	17.2758	21.9329	NA	25.1336	19.07	16.7709	17.9487	23.25	20.9145	24.2725	15.5719	20.6324	22.1172	22.3728	16.9223	19.8331	17.6977	17.2526	15.985	22.4971	16.2236	22.8527	15.7471	17.4508	15.5389
ID_352_41	2	19	newborn	NA	NA	NA	NA	18.9804	26.3465	15.2447	23.1208	NA	16.4279	19.3554	NA	NA	21.7142	16.0197	17.0808	17.4755	16.3249	16.753	16.5052	NA	18.2454	22.8435	NA	26.0505	NA	15.4605	19.8947	22.8425	21.6285	24.9118	15.6638	21.3362	22.5999	22.8281	16.3628	19.2768	19.6151	17.8865	17.0218	22.1503	16.5696	23.5851	16.7017	NA	15.5307
ID_189_01	2	20	maternal fasting	NA	NA	NA	NA	16.6429	26.0189	16.933	22.5754	NA	15.0382	19.0602	17.7371	NA	21.2729	16.6541	17.5713	16.114	21.8479	15.856	16.9983	NA	17.3645	22.8447	NA	25.0457	19.0114	15.9345	18.2061	23.0155	21.9094	24.3647	15.873	21.4018	22.379	22.6875	17.1779	19.7196	18.1394	17.6335	15.5756	22.8341	16.5548	23.7534	16.4531	16.5204	16.2563
ID_189_12	2	21	maternal 1-hour	NA	NA	NA	NA	18.4235	25.9562	17.6182	22.1002	NA	15.6823	19.0356	17.923	NA	20.1752	17.1458	16.8887	16.3669	21.7107	16.0573	16.5287	NA	17.2912	22.4035	NA	24.7476	18.8764	16.9957	18.1246	22.9194	21.3873	24.0851	15.4918	20.8746	22.0079	22.2084	16.9188	19.5484	17.6761	17.4303	15.5372	22.5026	16.2943	23.3393	16.5037	16.4878	15.9656
ID_189_41	2	22	newborn	NA	NA	NA	NA	16.2349	26.1506	15.2437	22.5548	NA	15.8941	19.8009	NA	NA	23.6227	16.8991	18.1736	17.2932	16.0739	16.5396	16.4453	NA	18.0313	23.1364	NA	25.3001	18.7607	15.7052	19.7315	24.2975	22.7165	24.2975	15.5896	21.6707	22.3767	22.5578	17.0169	19.7681	19.4416	16.8707	16.2118	22.4112	16.1485	23.5437	18.082	NA	15.3457
ID_312_01	2	23	maternal fasting	NA	NA	NA	NA	18.6761	26.0139	15.9579	22.5039	NA	15.5198	19.4426	18.0972	NA	21.1065	15.4227	17.3544	16.3659	22.2697	16.6219	16.7534	NA	17.8783	22.5916	NA	25.5799	NA	16.484	17.9728	23.3222	23.3222	24.4962	15.8667	21.1335	22.0361	22.6917	16.964	19.8334	18.3498	17.9877	16.1254	22.9587	16.5889	23.603	16.4539	17.181	15.7476
ID_312_12	2	24	maternal 1-hour	NA	NA	NA	NA	18.8403	26.1081	16.3557	22.3909	NA	15.8307	19.5455	18.1318	13.7461	21.1587	15.8685	17.3578	16.4163	22.5078	16.6119	16.7565	NA	17.8441	22.6345	NA	25.6632	NA	16.6031	18.0631	22.2772	21.8399	24.3831	15.6597	21.2397	22.0702	22.7872	16.7445	19.9254	18.3009	17.9256	16.343	22.8535	16.5239	23.6588	16.3917	17.2308	15.9512
ID_312_41	2	25	newborn	NA	NA	NA	NA	16.5707	25.9987	15.3748	22.7894	NA	16.2396	20.0768	NA	16.1599	22.4408	15.987	18.1532	17.5781	14.8197	16.8926	16.7374	NA	18.2241	23.0251	NA	26.4087	18.9231	14.9934	20.0319	22.8915	21.961	23.0581	15.5492	21.447	22.0472	22.9081	15.2032	20.3638	20.1599	18.321	16.9683	22.403	16.9095	23.9014	15.9584	NA	15.9064
ID_322_01	2	26	maternal fasting	NA	NA	NA	NA	19.5138	26.4634	15.081	23.1567	NA	16.3026	19.4614	17.7536	NA	21.0866	16.0297	17.9522	18.9544	22.5595	17.1429	16.7415	NA	18.7172	22.9797	NA	25.5833	NA	16.5671	18.3563	23.5533	23.5533	24.6846	15.2241	21.5368	22.8867	23.3898	16.892	19.851	17.0928	17.9587	16.346	23.4887	17.3345	24.2493	16.5929	18.0492	16.5189
ID_322_12	2	27	maternal 1-hour	13.0903	NA	NA	NA	20.4994	26.5611	17.5937	22.7692	NA	16.773	19.8886	18.174	14.3348	20.954	16.2317	17.1757	18.6392	22.42	17.1463	16.8099	13.1785	18.7018	22.6619	NA	25.4462	NA	18.1689	18.2942	21.9246	21.8223	24.6064	15.8939	21.0538	22.7159	23.2763	16.6787	20.3066	17.4641	17.9917	16.4282	23.2949	17.2513	24.0713	17.0439	17.7948	16.2845
ID_322_41	2	28	newborn	18.0866	NA	NA	NA	15.6688	26.3491	17.3389	23.1006	14.0782	17.1669	21.4322	NA	NA	22.9235	16.6142	18.8082	18.8011	14.621	17.7193	16.512	13.2796	19.5739	22.955	NA	26.7049	19.4022	16.6942	20.3498	22.8834	22.3096	22.9704	16.0004	21.7466	22.5997	23.5417	15.8988	20.5369	19.4683	18.5051	18.0555	22.8221	16.8235	23.8032	17.6985	NA	15.5372
ID_164_01	3	3	maternal fasting	NA	NA	NA	NA	15.6745	25.3772	15.0044	22.4616	NA	NA	18.3747	17.247	NA	19.6754	15.7394	17.2777	15.3477	21.0801	11.3554	16.7773	NA	15.4409	22.1145	NA	25.294	18.7335	15.9758	16.2316	22.8176	21.2664	23.7514	15.6794	20.733	21.7349	21.1361	17.9924	19.4679	15.2596	15.0324	15.0324	22.2987	15.8776	23.1811	15.3865	15.7285	12.3149
ID_164_12	3	4	maternal 1-hour	NA	NA	NA	NA	17.6688	25.6402	13.4411	22.7448	NA	14.9579	18.6609	17.2669	NA	18.8931	15.6792	17.3584	16.3539	21.5906	13.7664	16.5933	NA	16.1534	21.9815	NA	25.0451	18.6351	14.5687	16.1336	24.2341	20.7193	24.2341	15.4766	20.1835	21.6585	20.9497	17.6711	19.1896	15.1742	16.0808	14.7468	22.021	15.3821	23.0173	15.5935	14.6345	NA
ID_164_41	3	5	newborn	NA	NA	NA	NA	14.8262	26.5326	14.1618	22.9509	13.5254	15.1246	21.2493	NA	13.6528	23.3663	15.5925	19.0247	16.6054	15.1839	15.3542	16.1501	12.5866	16.8984	22.4832	NA	26.0341	18.8395	16.5063	19.0343	22.8115	21.8364	21.6898	15.482	21.1319	21.9672	21.9749	16.8758	19.1148	16.4136	17.5418	17.4602	22.2506	15.1478	23.1563	16.1944	NA	13.2066
ID_208_01	3	6	maternal fasting	NA	NA	NA	NA	17.0219	25.2952	13.7534	22.6711	NA	14.7036	19.0425	17.3348	14.8294	20.3184	15.8465	17.3876	16.6023	19.8677	13.9682	16.5318	NA	16.6147	22.4927	NA	24.5913	18.7969	14.8905	16.9284	22.9901	21.4266	23.3907	15.6397	20.8479	21.9825	20.9583	17.6769	19.4874	15.4416	17.8152	15.9364	22.319	16.5525	23.9203	16.0491	NA	14.0483
ID_208_12	3	7	maternal 1-hour	NA	NA	NA	NA	18.1024	25.4869	14.7648	22.2723	NA	15.5423	19.0761	17.6278	18.7076	19.564	15.9595	16.9464	17.1088	20.2884	14.3008	15.8933	NA	16.8856	22.2349	NA	25.7949	18.765	15.5979	16.9932	22.5362	20.9555	23.4375	15.6945	20.4763	21.5165	20.7791	16.7677	19.1917	15.4351	17.6074	NA	21.5157	16.3353	23.5968	16.0416	15.2977	13.8753
ID_208_41	3	8	newborn	NA	NA	NA	NA	18.0697	26.2386	15.3782	22.4326	NA	15.0475	19.2473	15.8785	14.2008	23.6723	14.9824	17.1741	16.3204	16.341	14.5443	16.7886	NA	16.4523	22.4566	NA	25.7944	18.7282	16.7385	19.1171	23.1175	21.5513	21.7897	15.2956	21.2883	21.948	21.9515	16.7934	18.4362	16.9389	17.1391	16.0499	21.7735	16.079	23.7047	17.83	NA	15.2139
ID_330_01	3	9	maternal fasting	NA	NA	NA	NA	18.1157	25.9892	15.1755	23.0679	NA	14.9372	18.3923	17.6386	14.9473	19.7515	16.8212	17.0838	16.786	20.8186	14.3819	15.5409	NA	16.9842	22.6389	NA	25.2657	19.0085	16.4627	17.3568	22.7416	21.6326	23.5179	15.8226	21.2579	22.7445	22.3446	17.1185	19.7625	15.5663	16.9134	15.3439	22.7717	17.6953	23.2785	17.5051	NA	16.0721
ID_330_12	3	10	maternal 1-hour	NA	NA	NA	NA	17.0469	25.4995	14.7955	22.9337	NA	15.0742	18.2292	17.3768	NA	19.295	16.3638	16.8769	16.9683	21.7321	14.7409	16.2643	NA	17.0538	22.2894	NA	25.096	18.833	16.0602	17.3711	23.0578	21.3677	23.3967	15.3647	21.0174	22.7061	22.2114	17.5225	19.7373	15.9372	16.87	15.3186	22.5856	17.6866	23.1717	17.3842	NA	15.8124
ID_330_41	3	11	newborn	NA	NA	NA	NA	11.7859	25.7367	15.5236	22.3559	13.3962	NA	20.9212	14.5056	14.0284	24.5224	16.4696	18.3324	NA	15.1468	NA	16.6248	13.346	15.572	22.893	NA	25.5998	18.9708	17.3117	19.9809	23.2154	22.0847	22.031	15.9963	21.681	22.3376	22.7806	16.4652	19.4071	16.6309	17.3652	16.6449	22.3725	15.9366	23.4367	NA	NA	16.3219
ID_284_01	3	12	maternal fasting	NA	NA	NA	NA	18.6947	26.033	15.5221	22.7967	NA	15.9274	19.8821	17.7524	NA	20.5257	15.5077	18.3418	16.7347	21.6241	15.3781	17.0405	NA	18.222	22.8613	NA	26.0007	19.1829	15.722	17.7271	22.5443	22.39	23.8069	15.882	21.3307	22.3112	21.8954	17.5215	19.6693	15.8475	18.2618	16.6723	22.5781	16.5675	23.8983	16.3439	15.2477	14.5762
ID_284_12	3	13	maternal 1-hour	NA	NA	NA	NA	18.7426	26.0778	15.0157	22.8017	NA	15.6518	19.6957	17.8631	16.7443	19.6981	15.977	18.2588	16.7106	22.6845	14.4576	17.0387	NA	17.6462	22.5859	NA	26.1364	19.2542	15.0244	17.6682	22.5885	21.5265	23.9958	15.9679	20.9013	22.0865	21.4982	18.2861	19.9282	16.1832	18.2863	16.9779	22.2361	16.4961	23.8041	16.6687	14.5277	14.7971
ID_284_41	3	14	newborn	NA	NA	NA	NA	16.6315	25.9174	12.8164	22.6312	NA	15.5884	20.1387	NA	13.6155	21.809	15.2999	18.0848	16.1562	16.5549	15.3918	19.4642	NA	17.344	22.8092	NA	26.1636	18.6605	NA	19.509	22.5902	21.9751	21.1211	15.1967	21.4415	21.7147	22.1265	NA	18.315	16.7577	17.5373	16.6224	21.6392	16.1358	23.1329	16.1952	NA	13.9062
ID_119_01	3	17	maternal fasting	NA	NA	NA	NA	17.4933	25.6597	13.7933	22.5142	NA	14.6397	19.2626	17.4029	NA	20.8316	16.1929	17.1828	16.071	19.7822	13.9844	16.9898	13.2991	16.293	22.5258	NA	25.5223	NA	14.9	17.8648	22.4307	21.6538	23.275	16.0177	20.7837	21.9992	22.0964	17.2621	19.7463	15.8746	17.7913	16.0484	22.749	15.9219	23.6666	15.8322	14.5738	15.1965
ID_119_12	3	18	maternal 1-hour	NA	NA	NA	NA	17.0505	25.9032	14.7418	22.674	NA	13.8733	19.0675	17.4995	12.3845	19.7337	16.3734	17.2307	15.2444	18.8975	13.2838	17.363	NA	15.8283	22.4933	NA	25.2411	20.8151	15.0073	18.0231	22.5238	21.5118	23.3333	15.6552	20.7196	22.0076	22.244	17.6891	20.2962	16.239	18.0149	NA	22.669	16.0702	23.8623	15.534	NA	15.6795
ID_119_41	3	19	newborn	NA	NA	NA	NA	15.3308	26.3804	14.5815	23.0879	14.0812	15.5994	20.3076	NA	NA	23.3212	15.979	18.2191	15.9326	16.7269	15.1655	17.0825	NA	17.2252	23.3865	NA	26.4953	19.2505	14.5037	19.9605	23.5179	22.4361	21.7261	15.5007	21.8584	22.4609	22.7367	16.4554	20.3935	17.5908	18.3639	17.0978	22.6526	15.5	24.3873	17.7203	NA	15.5265
ID_216_01	3	20	maternal fasting	NA	NA	NA	NA	18.4435	26.1056	15.4827	22.8468	NA	15.5983	19.3403	17.8898	14.8371	19.8189	15.8251	17.8816	16.9202	19.0358	14.7045	16.6404	13.4757	17.1465	23.0281	NA	25.6753	19.0782	15.8718	17.8794	22.7654	22.0481	22.621	15.8105	21.4563	22.2955	22.7393	17.2428	19.1585	16.2833	17.0292	15.0682	22.7564	15.523	23.408	16.2868	14.0172	15.0092
ID_216_12	3	21	maternal 1-hour	NA	NA	NA	NA	17.3349	25.7192	14.8127	22.7205	NA	14.8853	18.8707	17.7173	14.3606	19.4645	14.9471	17.5912	16.1183	18.5366	14.5659	17.4286	NA	17.1062	22.743	NA	25.7677	19.0717	15.7502	17.7599	22.5901	21.7761	22.1308	15.9478	21.1034	22.0698	22.6161	17.0966	19.5762	16.7045	16.9217	15.5045	22.5963	15.5851	23.2686	16.0801	13.7789	15.3275
ID_216_41	3	22	newborn	17.378	NA	NA	NA	13.7549	26.514	NA	22.9014	14.1444	14.0103	20.9935	NA	15.5348	24.474	15.4046	19.2777	NA	15.6749	13.6835	18.9438	NA	15.4124	22.7896	NA	26.4969	19.4193	14.7002	21.1532	23.7341	21.9256	22.4082	15.3771	21.6498	22.0441	22.9005	18.2091	21.1089	17.2795	17.9427	17.9427	22.2969	15.2699	23.4684	17.7665	14.9485	15.8325
ID_324_01	3	23	maternal fasting	NA	NA	NA	NA	16.6258	25.3467	14.5957	22.2168	14.3707	14.9993	19.3177	17.8277	14.9014	21.4112	16.2282	17.3965	16.7849	20.1504	NA	19.8065	NA	17.7416	22.7949	NA	25.9435	19.3906	13.7305	17.9773	22.7738	22.1367	23.1094	15.795	21.3887	21.9633	22.1923	17.5719	20.6372	16.5459	17.9193	16.1527	22.4733	16.1084	23.7731	16.3242	13.5969	16.0031
ID_324_12	3	24	maternal 1-hour	NA	NA	NA	NA	18.391	25.5392	16.4379	22.2515	NA	16.0565	19.3788	18.04	16.3378	20.0175	16.4468	17.4277	16.8144	20.3779	14.3903	17.8606	NA	18.1018	22.6872	NA	26.1579	19.5032	15.4431	18.0798	22.7765	21.8916	23.0555	16.0783	21.086	21.7553	22.2404	17.5135	20.5301	16.4024	17.834	16.1512	22.417	16.3229	23.7336	16.0644	NA	15.8264
ID_324_41	3	25	newborn	NA	NA	14.181	NA	13.4995	25.8258	15.3957	22.3833	13.4232	16.0415	20.1367	17.5249	12.6797	22.4921	16.0453	17.3304	17.7276	15.8282	16.6812	15.856	NA	18.4255	23.0868	NA	25.8029	19.0683	NA	20.0945	22.9882	22.455	20.9588	15.867	21.9894	22.0081	22.5356	18.0231	20.1645	17.857	17.3431	16.7286	22.1249	16.3846	23.3274	16.5234	NA	15.5021
ID_033_01	3	26	maternal fasting	NA	NA	NA	NA	18.0069	25.4733	15.0448	22.8302	NA	15.2798	19.1291	17.8651	14.8669	21.6675	15.576	17.5673	16.3452	20.1648	14.1447	16.8195	13.1121	17.0227	22.5771	NA	24.8416	19.3484	15.8958	18.2314	23.2119	21.9065	23.0547	16.3425	21.4213	21.9161	22.7716	17.6677	19.3213	17.0779	17.1997	16.0834	23.0812	16.7475	23.4079	16.6882	15.269	16.3643
ID_033_12	3	27	maternal 1-hour	NA	NA	NA	NA	18.8176	26.0138	14.5412	22.8658	NA	15.7301	18.791	18.1177	15.3678	19.1877	16.1548	17.4211	16.1129	20.5364	15.081	17.3253	13.0512	17.2087	22.2129	NA	24.1605	19.2235	16.4825	18.3229	22.5176	21.3855	23.0415	15.971	20.7945	21.7116	22.7185	17.4523	19.1811	17.1004	16.6862	16.1828	22.8564	16.5296	23.1926	16.4836	NA	16.0883
ID_033_41	3	28	newborn	NA	NA	NA	NA	19.6893	26.6449	14.6228	22.6129	13.1964	16.8516	20.9247	NA	15.7128	23.8711	15.9853	17.7832	18.1073	15.7679	17.0215	16.5022	13.0959	18.7673	22.9299	NA	26.3856	NA	NA	20.22	22.9634	21.9502	21.8602	15.9677	21.6154	21.9044	22.9039	NA	19.146	18.409	17.5714	17.1682	22.2343	16.7668	23.3078	17.6538	NA	15.3439
ID_220_01	4	3	maternal fasting	NA	NA	NA	NA	19.2631	26.2307	NA	23.3702	NA	16.5603	19.342	18.1001	14.3897	21.0835	16.1033	17.1587	17.9538	20.1067	15.2531	20.1067	13.3256	18.1743	22.9549	NA	26.1768	18.8737	NA	16.228	22.8247	22.0575	22.8261	15.9577	21.0186	22.7039	20.4538	17.1261	18.6632	14.6487	17.841	15.9842	22.4565	16.842	23.519	15.4395	14.6989	NA
ID_220_12	4	4	maternal 1-hour	NA	NA	NA	NA	18.4873	25.6425	NA	23.0813	NA	15.622	19.0085	17.5222	13.7662	19.5621	15.8908	16.837	15.766	17.8635	13.1314	20.0875	NA	16.7335	22.4235	NA	25.6881	18.6951	NA	16.2782	22.3477	21.1893	22.7071	15.4997	20.2755	22.2584	20.5619	16.7627	18.1206	14.6708	17.4493	15.5463	21.8348	16.4405	23.0646	14.5153	14.9693	12.2387
ID_220_41	4	5	newborn	NA	NA	13.6718	NA	16.1849	26.5841	NA	23.1607	13.7514	15.754	19.3256	NA	13.0568	21.4601	15.5139	17.1394	16.9892	10.3117	16.0438	19.7561	13.1141	17.9324	22.7824	NA	26.2776	18.7882	NA	18.8043	23.414	23.414	20.1418	15.6843	21.1674	22.1585	21.5168	15.0499	18.353	17.5385	17.9657	16.3328	22.2014	16.5193	23.1867	16.5422	NA	NA
ID_221_01	4	6	maternal fasting	NA	NA	NA	NA	17.9812	25.9367	NA	22.9698	NA	15.6858	20.0383	17.825	15.2839	23.1762	15.3953	18.6324	16.2807	20.9799	14.1804	20.9799	13.0439	17.6642	22.6537	NA	25.3041	18.9924	NA	16.508	23.0988	21.7457	23.6553	16.1385	21.1245	21.8488	20.9345	16.6362	19.6816	16.9429	15.6422	15.6422	22.5737	14.5442	23.1202	14.6136	15.0401	NA
ID_221_12	4	7	maternal 1-hour	NA	NA	NA	NA	18.3546	25.9416	NA	22.8549	NA	15.184	19.7126	17.5139	18.5607	20.7411	14.9351	18.0998	NA	22.6245	15.7995	16.3076	12.9995	16.9078	21.925	NA	24.7554	18.3521	15.2435	16.6791	21.3397	20.6166	24.4033	15.5246	20.1031	21.3084	21.0031	16.7062	19.4369	16.9413	15.5083	15.5083	22.0509	14.2451	22.6531	14.3391	15.2801	12.6309
ID_221_41	4	8	newborn	NA	NA	NA	NA	14.3573	25.3813	NA	22.8435	13.5324	16.3291	20.1122	NA	14.2268	22.5062	15.7228	18.8243	17.5318	NA	16.4619	16.8637	13.4652	17.9056	23.295	NA	26.1618	18.8361	NA	18.9924	23.0268	23.0268	21.0596	15.6415	21.5365	22.151	22.1256	14.8676	18.3391	18.1868	16.9005	15.5785	22.4435	15.2212	23.4928	16.3973	NA	12.5454
ID_040_01	4	9	maternal fasting	NA	NA	NA	NA	16.0783	26.2791	NA	23.2055	NA	14.4253	19.445	17.6915	15.1515	23.7077	15.8718	17.709	16.6098	22.1805	14.8694	20.5648	13.1346	16.831	22.9838	NA	25.7674	19.1175	NA	17.5147	23.8317	22.0153	23.5739	15.8338	21.6516	22.3528	21.6143	17.323	20.4342	17.7702	17.4388	16.1236	22.8802	15.3712	23.5667	15.0054	14.8458	13.372
ID_040_12	4	10	maternal 1-hour	NA	NA	NA	NA	17.7539	25.9295	NA	22.7768	NA	15.6422	19.584	18.0089	15.0975	21.877	15.7017	17.3584	17.6465	20.5963	16.0311	16.8598	13.0172	17.6964	22.6496	NA	25.531	18.895	NA	17.4203	23.4993	21.4803	23.459	15.9401	21.1367	21.9433	20.611	16.6075	20.2759	18.0842	17.1263	15.6485	21.5824	15.0173	22.9418	15.6869	NA	13.5104
ID_040_41	4	11	newborn	15.9218	NA	NA	NA	11.8533	26.2252	NA	22.8735	13.0182	NA	20.6458	NA	15.2615	22.4054	15.7625	18.7163	15.141	NA	13.1998	19.2183	NA	14.7753	23.1095	NA	25.4381	18.9694	NA	19.4188	23.6442	22.0691	NA	16.1157	21.6748	22.0997	21.9475	16.077	20.5159	18.2022	17.1286	16.2738	21.9088	15.5204	23.2994	14.4259	NA	12.9161
ID_185_01	4	12	maternal fasting	NA	NA	NA	NA	18.6405	26.8327	NA	23.4004	15.0907	15.7883	19.6712	18.2809	14.6045	21.0952	17.0531	17.5453	16.3819	20.8318	14.7618	20.8318	13.7435	17.5823	22.8412	NA	24.7165	19.2465	NA	17.7822	23.575	21.7701	23.1629	16.2073	21.1824	22.3797	21.7745	17.1947	19.3422	17.4215	17.3128	15.7193	22.1934	16.6794	23.2206	16.3123	NA	14.2547
ID_185_12	4	13	maternal 1-hour	NA	NA	NA	NA	18.8506	26.5098	NA	23.0329	NA	15.3713	19.0702	17.8819	14.4055	19.9261	16.969	17.0361	14.85	22.1145	13.0974	20.3823	13.5231	16.4048	22.1085	NA	24.4386	18.7857	NA	17.6056	22.6983	20.5605	23.5977	15.8628	20.0519	21.7366	21.8685	17.1547	19.2865	16.861	16.8202	15.2258	21.8456	16.0696	22.7083	15.8583	13.6329	14.1014
ID_185_41	4	14	newborn	15.1742	NA	14.3643	NA	18.8696	26.3537	NA	23.2484	14.1727	17.3239	21.7115	NA	NA	24.4572	17.1037	19.6311	17.946	14.3784	16.8886	21.236	13.7519	18.81	23.4395	NA	26.6162	19.5587	NA	20.1152	23.5103	23.5103	20.4822	16.1735	21.6984	22.3449	22.8047	15.6315	19.0432	19.6162	17.6015	17.1862	22.2135	16.6898	23.9758	17.3194	NA	13.9499
ID_004_01	4	17	maternal fasting	NA	NA	NA	NA	17.4759	26.6698	NA	23.8409	NA	15.6506	20.0823	18.6604	NA	21.3036	17.064	18.9246	16.4623	22.4691	15.6524	21.145	13.889	17.5715	23.3613	NA	25.6011	NA	NA	18.2522	23.5962	22.6619	23.4538	16.6184	21.9373	22.6932	22.433	17.6086	20.1813	17.879	18.0007	16.6121	23.3238	16.1034	24.0091	16.4981	NA	15.0681
ID_004_12	4	18	maternal 1-hour	NA	NA	NA	NA	19.2937	26.3815	NA	23.3068	NA	15.3282	19.5874	17.6432	14.9446	20.0336	16.2214	18.1239	14.4215	22.1973	13.586	20.8321	NA	16.9892	22.3804	NA	25.8338	18.9595	15.6326	17.3801	22.6179	21.1181	23.3761	15.9528	20.6654	21.7577	21.0043	16.5609	19.1769	17.0858	17.1118	15.7506	21.8402	14.8553	22.9071	15.1294	13.6373	14.4005
ID_004_41	4	19	newborn	NA	NA	NA	NA	14.3937	27.0969	NA	23.4462	13.6344	14.3157	21.2367	NA	15.2872	23.2382	16.3905	19.472	15.7054	NA	15.0901	20.7217	NA	16.1262	23.7004	NA	26.6206	19.1322	NA	20.4788	23.4297	22.4351	19.7955	16.2459	21.7477	22.4487	22.2904	16.4512	20.5585	18.4465	18.1199	17.1943	22.4824	17.4744	23.8208	18.2554	NA	14.8547
ID_127_01	4	20	maternal fasting	NA	NA	NA	17.3868	20.5128	27.2274	NA	23.8709	NA	16.4125	20.3465	18.6743	15.127	21.3546	17.1531	18.8693	18.1842	20.9788	16.2535	20.9788	14.0513	18.662	23.4507	NA	26.0111	19.8019	14.3955	18.4018	23.6673	22.4758	23.3083	16.4111	21.987	22.945	22.6055	17.436	20.2602	18.5831	17.4734	16.8333	23.1339	16.5128	23.667	16.2835	NA	14.912
ID_127_12	4	21	maternal 1-hour	NA	NA	NA	NA	19.5554	26.959	12.4828	23.8579	NA	15.6867	20.3506	18.4086	14.7381	20.3689	17.2105	18.5191	16.9233	20.7895	14.5261	20.7895	13.8735	17.7806	22.9554	NA	25.7532	20.1963	NA	18.1794	23.0351	21.6383	22.9522	16.2205	21.1945	22.6782	22.4432	18.1323	20.1206	18.0236	17.3085	16.6199	23.0001	16.295	23.4702	15.5526	NA	15.0408
ID_127_41	4	22	newborn	15.4615	NA	14.7464	NA	15.8603	26.7382	NA	24.1473	14.1666	17.2526	21.1837	NA	15.4444	23.1698	17.1495	19.6188	18.1567	13.8787	16.7999	19.9998	14.1222	18.6605	24.0625	NA	26.4528	20.5101	NA	20.7068	23.7028	23.4409	22.3813	16.1929	22.5297	23.1886	23.1214	16.109	19.7441	19.9027	18.0596	17.4458	23.3114	16.989	24.2207	17.8413	NA	15.002
ID_132_01	4	23	maternal fasting	NA	NA	NA	NA	15.9884	26.8755	NA	24.1371	NA	13.9591	20.1415	18.649	NA	21.4539	17.6128	18.2949	15.4347	NA	13.9552	20.9124	14.1891	16.7409	23.7338	NA	25.6948	22.4997	NA	18.8273	24.0443	22.8245	22.5744	16.5074	22.0391	23.2005	22.9849	18.0161	19.818	18.1958	18.54	16.8903	23.4384	17.1509	24.51	16.1995	NA	15.9877
ID_132_12	4	24	maternal 1-hour	NA	NA	NA	NA	NA	25.2635	16.5314	21.9398	NA	NA	18.5992	16.9972	NA	19.2643	16.0108	16.1268	16.8512	22.1071	NA	16.0412	NA	15.2335	22.0887	NA	25.5219	18.2073	17.484	17.6209	22.82	20.8986	23.2382	15.4189	20.5367	21.1056	21.6977	16.7214	19.057	17.2693	17.5895	15.9195	22.1795	15.8597	23.3339	14.991	15.4659	15.0925
ID_132_41	4	25	newborn	NA	NA	NA	NA	15.2689	26.3147	16.7782	22.9687	13.8292	15.8685	21.052	NA	13.1467	21.2114	16.7876	18.7719	17.6656	17.318	16.2652	15.6483	NA	17.9781	23.2747	NA	26.5182	22.9309	17.9236	19.8797	23.4814	23.4814	19.4702	15.575	21.9542	21.9585	22.396	14.9233	20.2661	19.1344	19.1388	17.208	22.5326	16.5324	24.327	15.9345	NA	14.8442
ID_061_01	4	26	maternal fasting	NA	NA	NA	NA	15.7716	25.7577	15.9484	21.6704	NA	NA	17.9627	16.9955	13.7606	21.5126	15.0011	16.6164	NA	21.559	NA	16.266	NA	NA	21.9676	NA	25.4378	18.3866	18.2153	17.2691	23.5526	21.0463	23.8336	15.0548	20.6981	20.6742	22.0899	17.9782	18.6274	17.1695	16.3428	15.3856	22.4114	14.7082	22.9235	15.1009	16.475	14.9793
ID_061_12	4	27	maternal 1-hour	NA	NA	NA	NA	14.6969	25.1076	16.0659	21.0583	NA	NA	17.7725	17.1631	13.16	20.3284	15.0518	16.1845	NA	22.0304	NA	16.2249	NA	NA	21.4358	NA	25.2067	18.2876	17.4314	16.9484	24.3078	20.0172	24.3078	15.0652	19.8502	20.0291	21.7305	17.4194	18.5051	16.8634	15.8191	14.9974	21.837	14.4988	22.4087	NA	14.8755	14.7732
ID_061_41	4	28	newborn	NA	NA	12.4115	NA	13.1633	24.7925	15.4202	21.851	14.1029	15.7353	19.7577	NA	NA	22.7895	15.1538	18.5352	17.3788	17.4534	16.1912	15.8186	NA	18.027	22.6061	NA	26.2347	18.3229	17.5821	19.0085	22.3043	21.8501	20.4509	14.9414	21.3029	20.7454	22.4597	15.0364	18.34	19.2467	17.2533	16.2825	22.2938	15.168	23.7339	16.7964	NA	13.9706
ID_030_01	5	3	maternal fasting	NA	NA	NA	NA	16.5069	25.4483	17.2185	21.6668	NA	14.062	20.0317	17.5843	NA	22.837	15.731	16.9404	15.7979	21.8493	15.8908	15.6468	13.2805	17.3739	22.0377	NA	24.4322	18.7401	19.3272	16.1239	23.3458	20.9643	23.2187	16.1231	20.5027	20.4331	19.8195	17.7936	20.5322	15.0834	17.1814	16.3467	22.1596	15.1296	23.0925	NA	16.8472	NA
ID_030_12	5	4	maternal 1-hour	NA	NA	NA	NA	17.5693	25.3928	17.059	22.0762	NA	15.1325	20.2534	17.3652	NA	21.4677	16.1415	17.3816	18.3524	22.4265	14.856	16.566	NA	17.068	22.2616	NA	23.8505	18.746	18.9589	16.193	23.0264	21.0834	23.6581	16.0636	20.6884	21.0957	20.2375	17.7311	20.6047	15.5987	17.3621	16.6558	22.5494	15.0264	23.5305	15.8291	17.2826	13.8054
ID_030_41	5	5	newborn	16.333	NA	13.4414	NA	14.6006	26.6004	17.888	22.9778	13.2285	15.4031	20.498	NA	NA	22.5882	16.0482	18.1597	17.7761	17.0429	16.8836	16.1508	12.9328	18.3673	23.0687	NA	26.2688	19.2145	19.6762	19.8393	23.1835	21.9007	23.7126	16.1275	21.5858	21.7176	22.1705	17.5239	21.2944	18.2862	17.4678	17.3244	22.3949	14.6758	23.8984	15.8411	NA	14.0651
ID_183_01	5	6	maternal fasting	NA	NA	NA	NA	18.3381	26.4383	17.4382	22.6243	14.5883	15.7149	19.6617	17.7783	15.5578	22.2325	16.0083	17.4146	19.0292	20.2845	16.0473	16.168	13.4256	18.0597	23.0188	NA	25.0296	18.9954	19.2983	16.7027	23.2073	22.1821	23.2897	15.8556	21.6141	22.0401	20.7569	18.0193	20.2756	16.5821	18.4104	16.6477	22.8714	16.2873	24.1482	15.7451	17.213	14.4855
ID_183_12	5	7	maternal 1-hour	NA	NA	NA	NA	19.7391	26.3542	17.0559	22.3501	NA	15.9741	19.5817	17.679	14.9661	20.7454	16.5882	17.34	NA	22.718	16.3601	16.0035	12.8657	17.9873	22.6766	NA	24.924	18.8267	18.9803	16.6074	22.6608	21.4083	23.3662	15.9282	20.9271	21.7647	20.6202	17.2955	20.2075	16.8005	18.3659	16.7059	22.537	16.0556	23.901	15.714	17.2714	14.382
ID_183_41	5	8	newborn	NA	NA	13.9172	NA	17.1015	25.6044	16.6318	22.7	14.6697	16.2405	19.7872	17.0903	NA	23.4888	16.2835	18.0773	18.181	17.2107	16.5549	16.0518	13.2332	18.4891	23.2078	NA	25.8333	18.9545	19.3551	19.6296	23.2662	22.4252	22.6072	16.4062	21.8723	21.669	21.7316	16.5825	19.6591	18.6745	18.0917	17.2956	22.8397	15.5365	24.2741	17.4775	NA	14.5636
ID_100_01	5	9	maternal fasting	NA	NA	NA	NA	18.4458	25.9162	17.8354	22.8279	NA	15.9945	19.4674	17.7777	NA	21.1802	15.7778	17.626	17.8573	22.3134	15.4019	16.6958	13.7099	17.883	23.1123	NA	26.1208	19.0177	19.3243	17.4787	23.0661	22.2355	23.154	16.1694	21.3638	22.3729	21.9636	17.3406	20.3472	17.516	19.0184	17.2198	23.0684	16.8116	24.2239	15.9925	17.9174	15.1596
ID_100_12	5	10	maternal 1-hour	NA	NA	NA	NA	18.9436	26.0216	17.6493	22.7968	NA	15.9421	19.5231	17.8311	NA	20.0869	16.5584	17.4953	17.3096	22.1412	15.2629	17.3371	13.2824	17.6185	22.9505	NA	24.2917	19.2421	19.1545	17.4532	22.6381	21.8533	23.381	16.4053	21.0525	22.3615	21.6408	17.6028	20.3663	17.7545	19.1019	17.2698	22.7672	16.86	24.132	16.1635	18.0352	15.2966
ID_100_41	5	11	newborn	19.7267	NA	NA	NA	15.1933	26.4616	17.5985	22.7447	13.6838	15.7363	20.3485	NA	14.1812	21.7198	16.9067	17.1051	17.5148	14.4396	16.1165	16.3325	NA	17.9511	22.7994	NA	26.5507	19.4525	19.2359	19.6918	22.6512	21.2827	24.0676	NA	20.5842	21.8444	22.2869	15.6868	19.6933	19.0055	19.1186	17.6244	22.0441	15.6486	23.7286	15.8765	13.9354	14.734
ID_269_01	5	12	maternal fasting	NA	NA	NA	NA	16.3698	25.7012	17.1887	22.5553	NA	14.5946	19.3826	17.5765	NA	20.0544	16.2262	17.4475	17.8207	22.5119	14.4227	17.0816	12.6658	17.3232	22.5539	NA	24.4809	18.8789	18.7035	17.1693	22.5114	21.8134	23.2243	15.9341	21.0974	21.4102	21.2025	17.4564	20.4208	17.755	18.5664	16.7185	22.8099	16.4094	23.5985	15.301	16.4819	14.9048
ID_269_12	5	13	maternal 1-hour	NA	NA	NA	NA	18.4896	26.0295	17.4442	22.6673	14.0339	15.7303	19.9335	17.933	NA	20.2169	16.7021	17.5785	17.4354	22.6423	14.6117	17.6452	12.7518	17.9876	22.5716	NA	26.2576	20.7353	18.7306	17.3304	22.6696	21.526	23.2901	16.5067	20.84	21.4284	21.1333	17.7608	20.5885	18.0594	18.6569	16.8007	22.6188	16.7713	23.6722	15.9406	16.1593	14.9012
ID_269_41	5	14	newborn	20.4103	NA	14.0665	NA	NA	26.2007	17.9054	22.9934	13.9537	15.7828	21.8357	NA	13.8198	24.1617	17.1569	19.0388	17.9158	19.4009	17.1713	14.5984	13.5483	18.1894	23.2005	NA	26.9507	19.2929	NA	19.8339	22.9814	22.3806	23.2733	NA	21.69	22.294	22.8981	17.3141	21.0006	19.7978	19.4148	19.0574	23.3327	16.3472	23.9853	NA	NA	15.0948
ID_078_01	5	17	maternal fasting	NA	NA	NA	NA	16.4613	26.1304	17.389	22.918	NA	NA	19.9703	17.8021	NA	21.6773	16.8807	17.4843	15.7326	22.529	15.2037	17.4569	13.6888	16.1516	22.6613	NA	26.0759	NA	19.1135	17.8549	23.4811	21.7214	23.6065	16.501	21.3183	21.9201	22.1532	18.6181	20.5671	18.7606	18.1941	16.7396	22.7262	16.2668	23.9926	16.6708	17.4155	14.9825
ID_078_12	5	18	maternal 1-hour	NA	NA	NA	NA	19.3717	26.4553	17.1125	23.0787	NA	16.4079	20.0443	17.9653	NA	20.5674	16.9085	17.726	17.6362	22.6091	15.9852	17.335	13.7706	18.3637	22.6743	NA	26.0566	19.4303	18.9547	17.8375	23.0079	21.4999	23.9339	16.7292	21.1146	22.0415	21.9013	18.0965	20.6463	18.7656	18.2885	17.2984	22.5656	16.4776	24.025	17.4178	15.8056	15.5012
ID_078_41	5	19	newborn	12.7368	NA	14.2761	NA	19.7628	27.0656	17.8275	23.4271	14.0537	15.9167	20.4378	NA	NA	22.2656	16.7984	17.7702	17.614	18.006	16.8309	16.7704	13.7562	18.2722	22.923	NA	26.7409	19.5528	18.5908	21.0531	23.4478	22.2218	22.0467	16.7031	21.7794	22.2927	22.8807	16.4412	19.7607	19.925	18.7833	17.9536	22.3712	17.8063	23.8452	18.3309	NA	15.6158
ID_339_01	5	20	maternal fasting	NA	NA	NA	NA	17.2513	25.7834	16.859	22.8875	14.5383	15.4826	19.9148	18.0701	15.1629	21.4808	16.7858	17.8977	17.9404	22.7025	16.0135	17.5486	13.3549	18.003	22.9412	NA	25.435	NA	19.6789	17.9028	23.2301	22.2251	23.996	16.6531	21.5307	22.1906	22.3676	18.4148	19.6216	18.1289	18.4004	17.0942	23.251	16.0135	24.2984	16.5672	18.4487	15.0233
ID_339_12	5	21	maternal 1-hour	NA	NA	NA	NA	19.6899	26.0617	16.4158	22.6881	NA	16.3579	20.125	18.0147	14.897	20.3467	17.0558	17.7185	18.8558	22.0297	15.9513	17.2636	13.4927	18.3277	22.5648	NA	24.8246	18.7432	19.1154	17.3375	22.3513	21.6419	24.2897	16.3202	21.1039	22.0358	21.7261	18.0241	19.5102	18.0427	18.4006	17.0474	23.0223	15.9269	24.1806	16.6601	18.2156	14.4194
ID_339_41	5	22	newborn	20.1841	NA	14.2129	NA	16.4032	25.9078	17.6515	23.3429	13.983	15.6782	21.3269	NA	15.7663	22.9088	17.7811	19.2257	18.3148	17.7343	16.9913	14.4127	13.8319	18.2415	23.2717	NA	27.0028	19.5584	NA	20.7789	22.846	22.1462	24.757	17.0471	21.737	22.3327	23.3159	18.0153	19.368	20.0752	19.4285	18.8137	22.9867	15.9246	24.388	NA	NA	15.1944
ID_246_01	5	23	maternal fasting	NA	NA	NA	NA	16.4866	26.2286	17.99	23.0229	NA	14.567	19.986	18.0139	NA	21.5561	16.6373	17.7023	17.522	20.9039	15.2493	18.2338	13.0878	17.8022	22.9729	NA	26.3569	19.3558	19.143	17.8373	23.7026	22.2588	23.0151	NA	21.7297	22.1016	22.861	18.1324	21.1503	18.3434	18.7191	17.5722	23.3573	16.4741	24.172	NA	18.1482	15.6627
ID_246_12	5	24	maternal 1-hour	NA	NA	NA	NA	16.753	26.2082	17.3291	22.9047	NA	15.0087	20.0979	17.9625	15.0593	20.6356	16.4213	17.6737	17.4919	22.3612	14.5814	18.4409	NA	17.1707	22.841	NA	26.1954	19.8968	18.5779	17.7317	23.2984	21.7993	23.2755	16.7693	21.2992	22.0138	22.5202	18.3572	20.7942	17.9456	18.741	17.4002	22.968	16.6632	23.9902	16.1013	17.2328	15.8413
ID_246_41	5	25	newborn	18.5489	NA	13.7726	NA	15.4798	26.6579	17.203	23.1659	14.6891	16.5017	21.6056	NA	15.0532	22.3023	16.2883	18.8051	18.9123	17.8382	17.4688	16.9966	NA	19.4105	23.6088	NA	26.8661	19.6353	18.5264	20.5078	23.4202	22.8226	22.155	16.5931	22.4356	22.3847	23.0996	17.6243	21.9632	20.4095	19.3545	18.3418	23.0491	17.6074	24.3292	17.6564	NA	15.2948
ID_177_01	5	26	maternal fasting	NA	NA	14.2037	NA	17.747	26.152	17.2282	22.907	NA	15.6157	18.7354	17.8236	NA	21.4596	16.8628	16.766	16.6909	22.7835	15.4245	18.2023	13.4151	17.9718	22.8784	NA	24.919	19.3016	18.4653	18.2958	23.1529	21.9946	23.4851	16.4356	21.6543	22.4126	22.1467	17.758	20.5346	17.8336	17.6979	16.8382	22.6747	15.7096	23.4002	16.4477	16.1325	16.1021
ID_177_12	5	27	maternal 1-hour	NA	NA	NA	NA	19.1076	26.4103	16.9829	22.9448	NA	15.7592	18.8939	17.9616	NA	20.5085	16.9496	16.5229	16.7328	22.7759	15.6225	17.8096	13.9982	17.616	22.5686	NA	25.5861	NA	18.7142	17.8581	22.8477	21.278	23.8089	16.6143	20.9563	22.2483	22.0736	17.4528	20.4265	17.8343	17.6984	16.552	22.5844	15.5422	23.2753	16.6592	16.7411	16.0244
ID_177_41	5	28	newborn	NA	NA	14.2606	NA	14.1229	26.152	17.2477	23.0382	13.9752	16.6861	20.6641	NA	13.513	23.3738	16.7009	18.4971	18.3037	17.8543	16.7036	16.6488	13.7227	18.6253	23.6758	NA	26.5396	20.3369	19.4934	19.9658	22.8856	22.7274	22.1326	16.6942	22.2248	22.4807	22.9943	16.5951	19.615	20.0086	18.0697	17.9616	23.4622	16.1862	24.2695	18.239	NA	15.7058
ID_182_01	6	3	maternal fasting	NA	NA	NA	NA	17.3649	25.6124	17.12	22.716	NA	15.9499	19.0239	17.6134	NA	20.6811	16.9289	17.4402	17.328	21.3795	15.3711	16.4211	12.7609	17.596	22.3552	NA	24.5882	18.8574	19.4735	15.7143	22.7363	21.5486	22.9124	15.9861	20.9116	21.4794	19.9081	17.7305	19.639	15.8317	16.0019	16.0019	22.4917	15.2653	23.3243	16.3488	15.4273	12.3509
ID_182_12	6	4	maternal 1-hour	NA	NA	NA	NA	17.4778	26.1603	17.3358	22.8066	NA	15.601	19.0692	17.7349	NA	20.2582	16.9033	17.4094	18.8232	18.8232	15.5163	16.8497	NA	17.765	22.1289	NA	24.4577	18.828	19.9602	16.498	22.3914	20.9012	23.2583	15.9166	20.2111	21.28	20.3914	18.0868	19.7568	16.2802	16.5665	15.8532	22.5129	15.1588	23.2217	16.4026	17.0631	NA
ID_182_41	6	5	newborn	15.7508	NA	NA	NA	14.6836	26.254	17.7013	22.7436	13.5216	16.2739	19.3659	NA	NA	22.1188	16.8215	18.1145	17.7038	17.6012	16.4373	16.1906	12.1636	18.0664	22.9975	NA	25.9747	18.8627	19.5986	19.7022	23.1801	21.8626	20.6214	15.613	21.5787	21.6995	21.8737	16.2224	19.3219	18.0091	17.0159	17.0159	22.3508	15.6063	23.3267	16.4194	NA	NA
ID_241_01	6	6	maternal fasting	NA	NA	NA	NA	15.6291	26.0071	17.4737	22.5998	NA	13.8823	19.6692	17.4767	NA	22.0243	16.3484	16.8613	15.639	20.0078	15.1693	16.7852	NA	16.2564	22.2755	NA	24.6218	18.6168	19.7704	16.9881	22.9439	21.3198	23.5966	15.8914	20.5081	21.5357	21.1325	18.1241	19.8862	16.1645	18.1272	16.464	22.7489	14.9162	23.6471	15.9326	17.9324	14.0926
ID_241_12	6	7	maternal 1-hour	NA	NA	NA	NA	19.0826	26.4618	17.984	23.0148	NA	16.0746	19.9075	18.0017	NA	20.5074	17.0712	17.3766	16.8659	22.9143	16.0448	16.9977	12.9409	18.108	22.4158	NA	25.7755	NA	19.952	17.7032	22.8396	21.4118	23.8809	NA	20.4191	21.7255	21.657	18.0562	20.508	16.983	18.5274	17.586	22.851	15.5029	23.9297	16.3091	17.8824	14.7574
ID_241_41	6	8	newborn	NA	NA	13.4295	NA	12.1951	25.9402	18.0327	23.4124	14.0787	15.716	20.1247	NA	14.8511	22.7613	16.9254	18.7586	18.053	NA	16.6552	16.6897	NA	18.6118	23.5852	NA	26.4099	19.7677	20.4682	20.1463	22.5699	22.2654	24.3609	NA	21.5156	22.3173	22.8502	16.7892	21.4113	19.6337	18.5278	18.0551	23.1106	15.5051	24.8941	17.5109	NA	15.5912
ID_150_01	6	9	maternal fasting	NA	NA	NA	NA	18.1716	26.1081	18.2767	22.9749	NA	15.5114	17.7284	17.82	NA	20.1935	16.7638	16.9856	17.5747	22.6005	15.2881	17.1999	NA	17.2113	23.232	NA	26.4286	18.9778	19.4475	17.6877	23.138	22.1886	22.8325	NA	21.4836	22.8648	21.8767	17.9395	19.7139	17.4044	18.7782	17.0951	23.1394	16.6932	24.4596	16.1733	16.5968	15.3987
ID_150_12	6	10	maternal 1-hour	NA	NA	NA	NA	17.9939	25.5116	17.518	22.6783	NA	15.4232	18.0714	17.8137	NA	19.7287	16.3852	16.4684	NA	20.5338	14.8741	17.1765	NA	16.9851	22.6965	NA	26.2124	21.3044	18.9372	17.4004	22.8561	21.2575	22.4835	16.3152	20.2777	22.2232	21.0613	17.8873	19.7973	17.1715	18.4697	16.6434	22.1277	16.1617	23.7409	15.741	14.7744	14.9055
ID_150_41	6	11	newborn	16.6238	NA	NA	NA	16.1574	27.1659	19.1482	23.7677	13.6511	16.8036	20.9075	NA	14.4106	22.2101	16.392	18.1791	18.3708	20.1248	17.4608	16.508	NA	19.2551	23.6392	NA	26.9003	19.2617	19.4557	20.1887	23.5783	22.7406	19.6861	16.4948	21.6221	22.5786	22.5872	16.5825	19.2448	20.1323	19.3185	18.061	22.6937	17.4123	24.2547	16.4552	NA	14.9425
ID_070_01	6	12	maternal fasting	NA	NA	NA	NA	18.8188	26.1761	17.6268	22.3974	NA	16.0085	19.2146	17.8181	14.5056	21.3744	15.4268	17.0328	18.2351	20.7619	15.1385	16.876	13.1741	17.8794	22.7113	NA	26.2385	19.4201	19.2131	17.2613	22.8161	22.0109	22.5475	16.4835	21.0823	21.2044	21.81	17.6145	19.4187	18.5218	15.9302	15.9302	22.604	15.5624	23.4937	16.1698	16.9288	14.5345
ID_070_12	6	13	maternal 1-hour	NA	NA	NA	NA	19.5828	26.0676	16.8914	22.3051	NA	16.2577	19.843	17.8048	14.7527	20.8866	16.079	17.2162	18.4055	21.4901	14.7874	16.9681	NA	17.7875	22.6564	NA	26.3027	19.2751	18.5244	17.4829	22.4454	21.8778	22.7836	NA	20.7951	21.242	21.5083	17.3864	19.3361	18.5272	17.1727	16.4348	22.4621	15.5013	23.4687	16.2887	16.5348	14.7555
ID_070_41	6	14	newborn	17.6349	NA	NA	NA	19.1687	26.6844	18.3332	23.4902	13.4867	16.6879	20.7731	NA	12.9311	22.0638	16.8969	18.0203	17.6583	13.9155	16.5329	16.7768	NA	18.3848	23.5181	NA	26.689	19.5344	19.2423	20.5883	23.8572	23.8572	20.1859	16.3075	22.0292	22.1209	22.5303	17.5068	19.4867	20.2114	17.8447	17.8447	22.4395	16.2756	24.0662	16.5074	NA	15.0636
ID_007_01	6	17	maternal fasting	NA	NA	NA	NA	18.4375	26.4493	17.7761	23.4915	NA	15.5218	18.7521	17.8099	20.2821	22.9437	15.9808	17.3013	18.7433	21.8967	15.4607	17.2706	NA	18.0657	22.794	NA	25.8152	18.8078	19.6699	17.5983	23.6902	22.0272	23.9074	16.2002	21.5668	22.1107	22.4572	17.8237	19.5442	18.277	16.8995	16.191	23.4427	15.0856	23.8673	16.4355	17.6975	15.3032
ID_007_12	6	18	maternal 1-hour	NA	NA	NA	NA	17.5048	26.0741	17.3797	23.3733	NA	14.8342	18.7474	17.8991	NA	20.7738	17.0073	17.2835	16.315	19.128	14.8786	17.4613	13.2874	16.6484	22.5089	NA	25.9637	19.0524	19.6207	17.7237	23.1921	21.5435	23.8346	16.1423	21.0053	21.964	22.5324	18.0187	19.7065	18.315	16.8876	15.9573	23.3336	15.2814	23.7737	16.4354	18.3677	15.467
ID_007_41	6	19	newborn	NA	NA	NA	NA	16.175	26.532	17.855	23.338	13.4385	16.1706	19.8158	NA	13.7177	21.5236	16.873	18.2149	18.1138	17.2517	16.8073	16.7206	NA	18.7624	23.3816	NA	26.5719	NA	18.8618	20.7967	23.59	22.7376	19.2568	16.1093	22.1281	22.2425	22.9375	18.1645	19.4324	18.7594	17.8359	17.7786	22.6514	16.0475	23.8657	16.6225	NA	15.1868
ID_094_01	6	20	maternal fasting	NA	NA	NA	NA	16.4247	25.9365	17.9559	22.869	13.7259	14.7019	19.4335	17.848	NA	21.3705	16.3119	17.4427	18.5286	17.8334	14.6183	17.6662	NA	16.7849	22.9787	NA	26.0394	19.3543	19.3156	17.9388	23.8421	22.0609	23.085	16.4693	21.5897	21.7888	21.9681	18.1782	21.0605	17.7027	18.929	17.058	22.9668	16.973	23.9959	16.0887	16.6848	15.2737
ID_094_12	6	21	maternal 1-hour	NA	NA	NA	NA	18.7166	26.2126	17.6255	22.9075	NA	15.8848	19.7271	18.0178	NA	20.4025	16.7481	17.6334	17.1965	22.0993	15.2354	17.9451	NA	17.8049	22.8824	NA	26.1192	19.6324	18.9028	18.1303	23.0962	21.8589	23.1123	NA	21.1553	21.8711	21.6541	17.8975	21.2118	18.1498	19.003	17.6431	22.8211	17.137	23.8792	16.1198	15.0875	15.4289
ID_094_41	6	22	newborn	20.6616	NA	NA	NA	NA	25.7124	18.1834	23.4971	13.9073	16.5377	20.6315	NA	NA	22.1764	17.1066	19.1875	18.2582	14.6674	17.2288	16.598	13.1347	18.8722	23.563	NA	27.0694	19.5074	NA	20.6444	23.3966	22.6909	21.2693	16.726	21.7458	22.6188	23.4581	16.7175	21.7659	20.2269	19.6743	18.4388	23.4244	17.6148	24.5451	16.5271	NA	15.506
ID_258_01	6	23	maternal fasting	NA	NA	NA	NA	18.0081	25.9727	16.8987	22.8608	NA	15.3954	18.7569	17.7313	NA	21.1121	16.1237	17.0086	18.1692	21.4665	14.8229	16.8076	12.7457	17.5323	22.6171	NA	25.591	18.8062	18.7117	17.5097	23.4268	21.8647	23.3465	15.9129	21.4937	22.2027	22.009	17.8711	18.9327	18.1058	17.8547	16.405	22.5926	17.0986	23.7062	17.1764	NA	15.0678
ID_258_12	6	24	maternal 1-hour	NA	NA	NA	NA	19.6509	26.1626	17.7014	23.1297	14.14	15.8429	18.9355	17.9944	NA	20.8695	15.7848	17.3735	17.7324	21.134	15.1658	17.4393	13.5307	17.8751	22.5725	NA	25.6905	19.1729	18.8326	17.8773	23.4317	21.5632	23.102	16.3793	21.3156	22.2974	22.4781	18.0181	19.1483	18.3617	18.011	16.4546	22.8478	17.5377	23.9615	17.3058	NA	15.5871
ID_258_41	6	25	newborn	17.167	NA	NA	NA	19.7268	27.8639	19.2821	24.2183	13.5951	16.9243	21.3464	NA	NA	23.5595	16.939	18.6013	18.5368	20.5251	17.9183	16.8028	NA	19.5681	23.7786	NA	26.5627	19.6786	19.2531	21.2127	23.9827	23.2087	22.8483	16.6547	22.793	23.1033	23.1945	18.7069	20.4281	19.5901	18.6765	18.5613	23.0071	16.7455	24.4166	NA	NA	15.6122
ID_116_01	6	26	maternal fasting	NA	NA	NA	NA	18.4395	25.7367	17.5528	23.2017	NA	16.6877	19.8323	18.1036	NA	20.7851	17.2102	18.0912	18.8505	20.4891	15.5064	18.1055	13.2365	18.7155	23.3017	NA	26.2006	19.6375	19.2652	18.0126	23.7747	22.4784	22.3642	16.8449	21.7113	22.5627	22.9254	17.5537	20.0738	18.2286	18.5615	16.922	22.9121	16.334	24.482	17.6325	NA	15.5922
ID_116_12	6	27	maternal 1-hour	NA	NA	NA	NA	20.0374	26.087	17.4103	23.2175	NA	16.7578	20.0741	18.2457	19.6855	20.5036	17.2652	18.0333	18.5678	20.3034	15.3861	18.3077	13.1039	18.7327	23.2278	NA	26.4438	19.7159	19.0643	17.8738	23.6707	22.207	22.6934	17.0023	21.5343	22.5118	22.5249	17.916	20.1254	18.0133	18.6021	17.0242	22.6624	16.6578	24.4133	17.8928	NA	15.673
ID_116_41	6	28	newborn	20.6707	NA	13.6347	16.6651	15.2672	26.198	17.7235	22.8727	13.8768	16.2684	21.1088	NA	NA	23.8491	16.4474	19.0445	18.4394	17.9562	16.963	17.3737	NA	18.9255	23.4689	NA	26.7501	19.9628	19.4065	21.4747	23.001	22.3846	25.229	16.7304	22.1254	22.1382	23.3397	18.4894	20.0672	20.5289	18.7145	18.7145	23.0489	17.4069	24.2777	17.697	17.6231	15.9858
ID_169_01	7	3	maternal fasting	NA	NA	NA	NA	13.7127	26.1497	18.0266	22.8392	NA	13.0807	19.6549	17.4448	14.475	22.0945	16.5387	18.0146	NA	21.6771	NA	17.21	13.63	15.4073	22.7363	NA	25.6704	18.711	19.6567	16.1574	23.3608	21.8726	22.9122	16.1615	21.5962	22.3292	20.6515	18.1857	18.9794	16.2793	16.8729	16.3683	23.6371	16.0332	23.9356	16.0542	18.6575	13.1066
ID_169_12	7	4	maternal 1-hour	NA	NA	NA	NA	14.7575	25.8879	17.0505	22.7081	NA	13.8352	19.8585	17.6003	14.6885	21.4237	17.9617	18.1791	NA	21.2641	14.5103	17.1238	NA	16.2902	22.8117	NA	25.705	18.9165	19.3484	16.5446	23.2887	21.7508	22.7366	15.8277	21.5106	22.5028	20.6088	17.997	18.7757	17.2233	17.1757	16.4998	23.3075	16.0598	23.8506	16.3031	16.0789	13.9481
ID_169_41	7	5	newborn	16.216	NA	13.1346	NA	16.9029	27.3564	19.7721	23.0154	NA	16.8116	20.5003	NA	NA	22.0339	17.3389	17.5062	18.4882	14.0206	17.464	16.2845	13.0315	18.9927	23.0901	NA	26.4954	19.2994	20.2959	21.112	23.2937	22.0134	21.2355	15.9467	21.2286	21.4967	23.0788	17.3765	20.6149	17.6833	17.6552	16.7117	21.5627	14.5974	23.2324	15.85	15.812	16.2432
ID_138_01	7	6	maternal fasting	NA	NA	NA	NA	17.2674	25.9522	17.5453	22.9947	NA	15.917	19.8544	17.6005	15.1682	21.6343	16.4538	18.4277	18.1948	20.6419	16.194	17.4796	NA	18.3944	23.23	NA	26.0717	19.4697	18.7925	16.8773	23.0006	22.4324	21.146	NA	21.7791	22.2223	21.1788	17.7453	20.0724	16.632	18.3601	16.9413	23.4822	15.6176	24.6083	16.0693	NA	NA
ID_138_12	7	7	maternal 1-hour	NA	NA	13.7989	NA	18.0447	26.1451	17.9861	23.3818	NA	15.7476	20.1933	17.8512	NA	20.2585	16.901	18.6281	18.258	20.1436	15.6293	18.3114	NA	18.4549	23.2676	NA	26.7478	19.5563	18.5167	17.3858	23.5806	23.5806	21.3876	16.6885	21.7782	22.5361	21.5392	17.9502	20.2775	17.3433	18.8204	17.506	23.519	16.0615	24.9589	16.4899	NA	NA
ID_138_41	7	8	newborn	15.1991	NA	13.5373	NA	17.6969	26.3618	16.5322	23.066	13.7893	16.6653	21.1337	15.3596	14.4777	23.6733	16.1331	18.8878	18.5351	16.298	17.3413	16.3941	13.5753	18.9893	23.3945	NA	26.7884	19.6705	17.45	19.9281	23.7248	23.621	18.1954	16.4849	22.2012	22.1775	22.3684	16.729	19.4971	18.737	18.9333	17.8666	22.9103	16.3146	24.3762	17.4161	NA	NA
ID_207_01	7	9	maternal fasting	NA	NA	13.8925	NA	18.1512	25.5828	16.9594	22.7893	NA	16.0292	20.1753	17.6153	NA	24.0442	16.2033	18.6043	18.8131	21.2736	16.2494	17.1203	13.5412	18.5555	22.973	NA	25.8163	18.9185	19.0417	17.4994	23.8161	22.2481	22.7382	16.1606	21.6945	21.8093	21.4616	18.1497	19.8398	17.9309	17.9194	17.4317	23.1485	16.5168	24.2757	16.2672	16.8518	14.8944
ID_207_12	7	10	maternal 1-hour	NA	NA	NA	NA	19.7465	25.9615	17.1754	23.1291	13.713	16.3506	20.2383	17.8368	NA	20.6798	17.354	18.57	17.9543	21.9251	16.1926	17.3637	13.4204	18.4452	22.6132	NA	25.7829	19.0328	18.831	17.3919	23.4959	21.607	23.0828	16.4018	21.1613	21.8578	21.6886	18.3212	20.0585	17.9291	18.1068	17.6116	23.2631	17.0978	24.3977	16.2721	17.4841	14.6463
ID_207_41	7	11	newborn	13.1248	NA	14.4539	NA	16.3473	26.8612	17.8739	24.0084	14.3173	15.3745	21.27	NA	NA	23.2633	17.8164	19.5654	17.7447	17.596	16.5294	17.0222	13.809	17.4088	23.7613	NA	27.1134	19.7959	NA	20.6114	24.4809	22.6826	23.6193	16.9509	22.0069	22.4663	22.9088	18.0333	20.6138	19.5071	19.2846	18.5306	23.3241	16.7782	25.1966	17.875	NA	15.9888
ID_133_01	7	12	maternal fasting	NA	NA	NA	NA	17.1903	25.7355	16.9002	22.4981	NA	15.2166	19.385	17.7462	13.8168	21.2172	15.9413	17.9808	17.3186	20.9422	13.8638	17.5134	NA	17.2975	22.6731	NA	26.2391	19.1396	17.714	17.7951	23.1568	22.0146	21.7209	16.1365	21.3427	21.7112	21.9433	17.6038	20.6816	16.9784	18.3078	16.5292	22.9829	17.4164	24.0671	16.9456	NA	15.6834
ID_133_12	7	13	maternal 1-hour	NA	NA	14.2897	NA	17.015	25.8556	17.0719	22.6027	NA	14.7415	19.313	17.6886	14.181	20.1	16.0724	17.7657	16.5477	21.388	14.7979	17.9753	13.3058	16.6904	22.4208	NA	25.009	19.5446	18.1983	17.9605	23.005	21.2533	21.762	16.0663	20.8335	21.4451	22.1028	18.5346	20.9495	17.9076	18.4592	17.3391	23.0807	17.2373	23.9177	16.7227	NA	15.8747
ID_133_41	7	14	newborn	16.8452	NA	NA	NA	17.4243	25.4664	15.8204	22.7284	13.1819	16.4991	19.6448	NA	NA	20.5035	16.2101	17.5081	17.5172	15.477	16.1995	16.299	13.5581	18.2458	23.0332	NA	26.0489	19.0069	18.6455	19.9377	22.8519	22.5439	20.0664	15.8467	21.3552	21.7442	23.1001	16.3872	19.9091	19.0269	18.5881	17.6359	22.9441	17.7487	24.6184	18.0476	NA	15.7968
ID_032_01	7	17	maternal fasting	NA	NA	NA	NA	17.144	26.0873	16.9925	23.1131	NA	13.7468	18.404	17.5118	NA	19.8193	15.4719	17.1249	NA	21.1334	NA	17.871	12.8973	16.1848	22.7001	NA	25.0895	NA	18.8276	17.9918	23.2525	21.7546	22.5519	16.2853	21.0907	22.6808	22.368	17.4115	20.5056	17.133	18.8935	17.3906	23.2474	16.9866	23.975	15.5515	16.2259	15.5347
ID_032_12	7	18	maternal 1-hour	NA	NA	NA	NA	17.9532	26.2483	17.1936	23.1669	NA	15.0789	19.203	17.8261	NA	20.0711	16.6437	17.3913	15.829	21.9033	13.6532	18.2036	NA	16.916	22.7698	NA	25.8463	19.566	18.6269	18.1165	23.2343	21.9873	22.9385	16.5248	21.05	22.8514	22.5122	17.8706	20.9331	17.2709	19.1119	NA	23.4063	17.3924	24.194	NA	16.4694	15.7933
ID_032_41	7	19	newborn	NA	NA	13.0681	NA	13.9889	25.7271	15.6138	22.8174	13.6983	16.1504	20.5175	NA	NA	22.811	16.2184	18.334	18.098	16.7203	17.0831	16.6162	NA	18.7432	23.4623	NA	26.541	19.8183	18.5901	19.9214	23.0975	23.0944	19.5744	16.2023	22.0759	22.379	23.0853	17.0275	21.2977	19.7363	19.4841	18.376	23.2665	16.0962	24.9797	NA	NA	15.6248
ID_024_01	7	20	maternal fasting	NA	NA	NA	NA	17.378	26.171	17.4647	23.3605	14.1616	14.9784	19.253	17.8859	14.5174	21.0919	16.356	17.6979	18.4291	21.3277	15.3538	17.1696	13.1048	17.2416	22.9697	NA	25.0091	NA	19.5987	18.0286	23.9411	22.0556	23.4039	16.4487	21.7688	22.044	22.8113	18.4446	20.4406	17.9237	18.259	17.0353	23.1369	16.8466	24.3256	16.6439	17.4404	15.9647
ID_024_12	7	21	maternal 1-hour	NA	NA	NA	NA	18.5551	26.3259	17.5853	23.286	NA	15.5565	19.0381	18.0256	19.1398	20.2193	16.5046	17.5891	17.0996	22.1693	15.5985	17.9303	13.4611	17.1603	22.6346	NA	25.5724	20.1887	18.9359	18.1151	23.3512	21.5057	23.436	16.6153	21.3047	21.9521	22.5462	18.4959	20.5039	17.5117	18.2191	16.96	23.009	16.7022	24.254	16.4664	17.2385	16.1856
ID_024_41	7	22	newborn	NA	NA	12.8725	NA	17.7719	25.9177	16.8049	22.9365	13.4535	16.4531	20.3803	NA	NA	23.8857	15.8545	18.8854	18.208	16.7013	16.9606	16.8771	13.1215	18.3983	23.5568	NA	26.4385	19.903	18.813	20.157	24.0014	22.7062	20.1859	16.1386	22.4055	22.3638	23.0928	16.3839	20.1965	19.6046	18.2289	17.6715	23.1061	16.4862	24.4675	17.8715	NA	15.6026
ID_066_01	7	23	maternal fasting	NA	NA	NA	NA	17.2404	26.2035	17.1156	22.7471	13.6858	14.9126	19.9953	17.8933	14.8165	20.8562	15.7627	18.0053	17.9957	21.0322	15.7292	18.1121	NA	17.1311	22.9221	NA	26.6643	19.4929	18.6774	17.9332	23.415	21.8508	22.5188	16.829	21.0786	21.9986	22.2622	18.0724	19.5322	17.326	19.2855	NA	22.9244	16.6778	24.6767	NA	16.7399	16.1834
ID_066_12	7	24	maternal 1-hour	NA	NA	NA	NA	17.2502	26.2227	16.9202	22.5439	NA	14.0956	19.5435	17.8438	19.8801	19.8895	16.326	17.6995	14.7555	22.073	14.2392	18.5089	13.1472	16.6805	22.5864	NA	26.5539	19.4766	17.2125	17.649	22.9327	21.346	22.6268	16.3675	20.8624	21.5505	21.8793	17.9549	19.1677	17.003	19.0004	NA	22.534	16.4916	24.3333	15.8774	14.6817	15.835
ID_066_41	7	25	newborn	NA	NA	NA	NA	NA	27.1006	18.7707	23.3716	13.5422	NA	22.5557	NA	14.1193	23.4032	16.5351	19.9479	17.9096	18.1265	17.2364	17.3596	13.0072	17.6981	23.8271	NA	24.7417	19.9872	NA	21.1972	24.5964	23.0972	22.1423	16.5976	22.6507	22.6506	23.3979	17.8197	20.6853	18.555	19.2742	18.1787	23.0552	17.1082	25.0547	18.9343	NA	16.1648
ID_346_01	7	26	maternal fasting	NA	NA	NA	NA	19.4594	27.1594	17.9258	23.6207	NA	15.9241	19.452	18.3175	NA	22.1543	17.6546	17.8145	17.9879	21.5077	15.5902	18.465	13.5381	18.2693	23.3897	NA	26.3132	19.7411	18.7499	18.364	23.851	22.6001	22.3401	16.8208	22.0888	22.7842	22.9769	18.4999	19.8416	17.3507	19.1076	17.2043	23.3222	16.9817	24.5996	16.6927	16.4305	16.906
ID_346_12	7	27	maternal 1-hour	NA	NA	NA	NA	19.5094	27.0738	17.9649	23.464	NA	15.7689	19.3762	18.1143	NA	21.2367	17.5419	17.5943	18.1698	21.7641	16.3463	17.9304	NA	18.0553	23.0549	NA	25.5105	19.6413	18.813	18.1866	23.3022	22.0451	22.2118	16.3666	21.611	22.5181	22.968	18.5149	19.7184	17.296	18.8993	17.2666	23.319	16.8304	24.5087	16.4755	17.0015	16.6322
ID_346_41	7	28	newborn	NA	NA	14.357	NA	16.3503	26.0589	16.8866	23.6991	13.9716	16.6674	19.7288	NA	NA	22.5881	18.7317	18.3004	18.2807	16.7623	16.8338	16.9556	NA	18.7408	23.696	NA	26.2067	NA	19.4767	20.8711	23.894	22.9582	21.3219	16.7379	22.3898	22.6896	23.3033	16.7397	19.6372	19.7518	19.4965	18.112	23.3863	17.1558	25.0249	19.25	NA	16.2961
ID_344_01	8	3	maternal fasting	NA	NA	NA	NA	15.7143	25.5295	17.6861	22.7756	NA	14.3677	20.2384	17.7444	NA	22.4087	16.8335	18.9889	17.9249	21.3472	14.7426	16.3629	13.2953	16.575	22.9096	NA	26.5874	19.6336	19.5593	16.6067	23.9444	21.9962	21.9588	16.8741	21.4494	22.2932	21.8248	18.6006	20.6567	16.0196	18.6224	17.1449	23.5507	17.2182	24.6034	16.2389	17.4531	13.985
ID_344_12	8	4	maternal 1-hour	NA	NA	NA	NA	16.8573	25.7359	16.8452	23.0368	14.0124	15.6759	20.541	17.9869	18.5954	21.0586	16.6072	18.4949	NA	20.0969	15.9422	17.2587	13.4404	17.8007	22.6283	NA	26.4924	19.445	19.8255	16.7985	23.1872	21.6489	22.0355	16.9818	20.6472	22.1453	21.6321	18.4912	20.3564	16.2897	18.5906	17.4091	23.1981	16.8047	24.3715	16.521	17.4919	14.2715
ID_344_41	8	5	newborn	21.2521	NA	14.0566	NA	17.5123	25.969	16.3915	22.8123	13.5912	16.4139	19.8355	NA	NA	21.4627	17.0521	18.8546	17.9361	16.6307	17.012	16.4247	13.2246	18.8011	23.1023	NA	26.4963	NA	19.4822	19.8511	23.1096	22.2622	20.9528	16.5655	21.2966	22.0845	22.9274	16.9176	19.519	18.7514	19.332	17.8768	23.2481	16.9208	24.8922	16.8018	NA	14.252
ID_234_01	8	6	maternal fasting	NA	NA	NA	NA	17.2093	25.7909	17.3584	22.8241	NA	15.2128	18.7207	17.6921	NA	20.4695	17.1065	17.3514	17.0193	20.8884	9.2384	17.1485	13.2527	17.3042	22.7488	NA	25.8913	19.3253	18.7062	17.1142	22.9468	22.2992	21.8896	16.234	21.3698	22.1272	22.0866	18.0451	19.3952	16.8968	18.3503	16.6337	23.2694	16.7166	24.2052	16.2672	17.4632	14.778
ID_234_12	8	7	maternal 1-hour	NA	NA	NA	NA	19.4881	26.0392	16.9868	22.9415	14.7539	16.0986	19.2691	17.9561	15.1918	19.2606	17.5997	17.4507	17.4282	21.3189	15.4471	17.8755	13.5038	17.5915	22.572	NA	25.8694	19.3989	18.301	17.1061	22.7883	21.8184	21.7882	16.7793	20.9667	22.0237	21.8838	17.5409	19.3412	17.1752	18.4365	17.102	23.0097	16.9442	24.2792	16.3726	16.3392	14.7811
ID_234_41	8	8	newborn	15.2891	NA	14.1249	NA	17.7013	26.8395	15.7151	22.4535	13.628	15.9588	20.3952	NA	15.489	22.674	17.2792	18.3471	17.6928	15.4516	16.6388	16.2075	13.5819	18.5174	22.9028	NA	26.6801	19.365	18.1261	20.4301	23.6561	22.3278	19.5023	16.7061	21.5605	21.7	22.7129	17.3209	19.374	19.2171	18.5187	17.9359	22.5421	15.0143	24.3227	16.4558	NA	14.327
ID_255_01	8	9	maternal fasting	NA	NA	NA	NA	17.9989	26.0491	17.2982	22.9306	13.3841	15.5045	19.2904	17.6358	13.5548	19.9938	16.8032	17.9071	18.0256	20.7091	14.9671	16.5981	13.6302	18.0064	22.9919	NA	26.0984	18.9116	18.4575	17.1217	23.3799	22.3717	21.6303	16.571	21.5136	22.0648	21.642	17.9892	20.5541	17.781	17.8091	16.2392	22.7861	16.9971	23.7821	17.4436	NA	14.4231
ID_255_12	8	10	maternal 1-hour	NA	NA	NA	NA	18.2163	26.2669	17.3194	23.172	NA	15.5931	19.2632	17.7177	NA	19.8845	16.5481	17.7803	17.9836	20.962	15.7542	17.5204	13.6338	18.1363	22.8738	NA	25.3709	NA	18.2892	17.629	22.898	22.1574	21.812	16.7116	21.2625	22.0742	21.7397	18.1508	20.5668	18.0712	17.7195	16.4956	22.7265	17.2517	23.8156	17.6992	NA	14.8691
ID_255_41	8	11	newborn	NA	NA	14.4129	NA	NA	26.9996	17.5458	23.6167	13.9586	14.2156	21.369	NA	NA	24.3454	16.104	19.3034	17.8184	17.2	16.8231	16.5397	13.5275	18.0112	23.9002	NA	26.2895	23.5171	19.0821	20.7888	23.9455	23.1005	20.1996	16.5281	22.7119	22.4207	23.0338	18.2328	21.3946	19.5524	17.9692	17.7533	22.9574	16.3377	24.5029	16.5286	NA	15.1409
ID_118_01	8	12	maternal fasting	NA	NA	NA	NA	18.0171	26.1654	16.6726	22.9753	NA	14.8083	18.7966	17.7742	NA	20.7276	16.8485	16.96	17.5473	20.8251	14.5982	16.8108	13.5392	17.5265	22.6053	NA	25.6876	18.8136	18.3705	17.8028	23.4884	21.8129	22.0444	16.5843	21.3211	22.0205	22.2782	17.9149	19.2553	17.2287	17.878	16.3428	23.0586	15.408	23.763	15.7449	16.3097	NA
ID_118_12	8	13	maternal 1-hour	NA	NA	NA	NA	18.1488	26.3669	17.0376	23.253	NA	16.0172	19.2906	18.0773	NA	20.4778	17.441	17.2484	18.0397	21.5193	14.7634	17.7731	13.7197	17.722	22.7497	NA	25.7607	20.5761	19.0245	18.3921	23.4141	21.6751	22.1839	16.8175	21.3293	22.4044	22.846	18.499	19.9612	17.6021	18.3497	16.9791	23.5177	16.6045	24.2238	16.2847	17.6953	15.3084
ID_118_41	8	14	newborn	17.0816	NA	14.0068	NA	NA	25.5615	15.4116	22.7352	13.8563	16.3396	19.6114	NA	15.0331	23.2032	16.0394	17.7374	17.8418	14.6886	16.4569	17.0964	13.5113	17.9511	23.2596	NA	26.3892	NA	19.0265	19.8227	23.3709	22.5079	20.6091	16.2476	21.958	22.3908	22.7749	NA	19.2449	19.8094	17.9653	17.509	23.3368	15.4728	24.3932	17.3658	NA	14.8768
ID_244_01	8	17	maternal fasting	NA	NA	14.7244	NA	16.4803	26.4016	17.4009	22.8002	NA	14.4369	19.8613	17.8574	14.7438	23.578	15.762	16.9642	17.6993	20.9688	15.4409	18.0237	14.4433	17.26	23.0267	NA	25.9109	19.6991	18.5554	18.2624	23.9975	22.3248	21.8941	16.5448	21.6636	22.3144	22.7839	18.4928	20.8112	18.5054	19.0175	17.3019	23.5354	17.3342	24.4326	16.2187	16.9021	16.044
ID_244_12	8	18	maternal 1-hour	NA	NA	15.1199	NA	18.6825	26.2763	16.797	22.5974	NA	15.7006	19.6706	18.0974	14.6995	21.3308	16.7757	16.9992	17.6617	20.9118	15.0521	18.0045	13.5771	17.6255	22.7946	NA	25.5315	19.9556	17.8261	18.2715	23.379	21.7387	21.1954	16.5208	21.3475	22.2099	22.061	18.0049	20.7046	18.5775	19.1156	17.2674	22.7399	17.0818	24.1872	16.3879	14.5324	15.923
ID_244_41	8	19	newborn	NA	NA	NA	NA	14.8562	26.3135	15.7648	23.0011	13.7097	16.4315	21.1462	NA	17.7735	22.8126	16.9209	18.8846	18.2148	15.0655	17.1292	16.6631	NA	18.5755	23.5073	NA	26.7037	19.7455	18.3827	20.7438	23.4641	22.9321	17.2701	16.36	22.2703	22.3436	23.2151	17.3366	20.9667	20.1655	18.9498	18.0884	23.0934	16.5163	24.4564	17.1126	NA	15.5618
ID_268_01	8	20	maternal fasting	14.6971	NA	NA	NA	18.5412	26.2025	17.5558	23.3771	NA	15.6097	19.1751	18.0358	15.2934	20.7612	16.5044	17.9049	18.3357	21.6016	15.9867	17.906	13.501	18.243	23.2181	NA	25.7702	19.6082	18.7756	18.2143	24.0602	22.5352	22.043	16.6736	21.9619	22.7738	22.8904	18.1503	20.3095	17.9308	19.1045	17.4638	23.2682	17.7675	24.3851	16.4895	15.9154	16.0909
ID_268_12	8	21	maternal 1-hour	NA	NA	NA	NA	19.4991	26.1781	17.3076	23.2567	NA	15.771	19.5475	17.9873	15.6068	20.2913	16.5597	17.7035	18.3696	21.9546	15.8122	17.9171	NA	18.1845	22.947	NA	25.4791	20.2376	17.894	18.1287	23.3048	21.829	22.4553	16.6746	21.3658	22.4478	22.0957	17.7711	20.0195	18.2004	18.879	17.3216	22.3859	17.7299	23.9253	16.0087	13.7536	15.7745
ID_268_41	8	22	newborn	18.1767	NA	14.3578	15.0832	19.4554	27.2334	17.2484	24.3846	14.5453	16.2185	21.4597	NA	NA	22.9525	16.2803	19.0196	18.268	16.6348	17.493	15.6837	13.4924	18.4512	23.5801	NA	26.7232	19.5975	18.4413	20.8986	23.7337	22.6366	23.3193	16.6729	22.3097	23.0137	23.2779	18.1853	20.0784	19.9968	18.7875	18.3937	22.5745	16.9768	24.3657	18.0292	NA	16.4329
ID_130_01	8	23	maternal fasting	NA	NA	NA	NA	14.1439	26.1787	17.0689	22.7989	13.9778	NA	19.3428	17.5882	20.7205	21.3306	17.1502	16.4153	14.8042	22.0163	NA	17.7923	NA	16.1399	22.8805	NA	25.5689	NA	19.2058	17.8253	23.5806	21.8711	22.962	16.7472	21.2557	22.3446	22.7112	17.7546	20.9419	17.3085	18.9662	NA	23.3797	17.0095	23.9121	16.0811	17.6804	15.9613
ID_130_12	8	24	maternal 1-hour	NA	NA	NA	NA	16.4783	26.4124	17.2703	22.72	NA	15.3607	19.5616	17.8476	14.4647	19.9615	17.388	16.5858	16.7971	22.0052	15.2286	18.0653	13.041	17.8348	22.7688	NA	25.3868	23.1132	18.6129	18.128	22.9436	21.616	23.0545	16.3839	21.1527	22.4213	22.4575	18.2652	20.608	17.8364	19.1781	17.598	22.8862	17.2602	23.8405	16.2036	15.7555	16.2433
ID_130_41	8	25	newborn	NA	NA	14.103	15.7074	15.6783	27.0252	17.1096	23.6385	13.7102	15.8444	20.7992	NA	14.9349	22.2387	17.5289	18.007	18.0182	17.4214	17.5008	16.2823	13.9456	18.7559	23.474	NA	26.3955	19.821	19.0136	20.5406	23.9118	22.53	20.4168	16.2397	22.2356	22.7388	23.3358	17.3418	21.1972	20.4191	19.3777	18.3274	23.2424	16.9959	24.5201	16.6741	NA	15.7543
ID_232_01	8	26	maternal fasting	NA	NA	NA	NA	17.1081	26.0316	16.379	22.6826	13.3011	14.6963	19.2827	17.8488	14.1575	21.0945	16.6221	17.346	16.2612	21.7271	14.7312	18.4797	12.7515	17.2958	22.3186	NA	25.5884	19.3047	18.0243	18.1254	23.1563	21.5488	22.3638	16.3062	20.9463	21.7573	22.0512	18.0471	20.2686	17.9558	18.884	NA	22.8119	16.5322	24.0729	16.3516	14.9046	15.5532
ID_232_12	8	27	maternal 1-hour	NA	NA	NA	NA	19.0631	26.2638	16.2363	22.9421	NA	15.7546	19.7763	18.1419	NA	19.6776	17.1101	17.5267	17.1534	21.887	14.4655	18.9411	13.3991	17.5412	22.1606	NA	25.973	19.6174	17.9159	18.2391	23.0693	21.1014	22.0802	16.6697	20.305	21.9036	22.1949	18.1974	20.6474	17.9982	19.0024	17.4394	22.8766	16.9747	24.2596	16.7601	15.071	15.5267
ID_232_41	8	28	newborn	NA	NA	NA	NA	NA	27.5459	17.285	23.6645	13.692	14.2486	21.2611	NA	13.275	21.5547	17.5818	18.2602	17.0144	16.8553	16.2936	17.9748	13.7612	17.7527	23.2044	NA	25.1192	19.662	NA	20.7542	23.5442	22.3996	21.3434	16.6788	21.2744	22.6823	23.4445	17.7254	21.0347	19.7694	20.2876	18.9949	23.4509	17.816	25.5763	16.4466	NA	15.7599
ID_242_01	9	3	maternal fasting	NA	NA	NA	NA	16.7592	25.9726	15.9355	22.7931	NA	14.2185	19.6234	17.7822	16.0968	21.8287	15.5254	17.7205	17.2311	19.5343	14.6172	17.4735	NA	16.6159	22.7729	NA	25.8086	19.0654	18.931	15.8103	24.0827	22.0586	22.4829	16.0126	21.6504	21.9241	19.9742	18.3444	20.4709	15.0746	17.9217	16.6291	23.0842	16.3074	24.0191	15.0537	16.7442	12.9443
ID_242_12	9	4	maternal 1-hour	NA	NA	NA	NA	17.7535	25.9907	16.0203	22.7477	NA	NA	20.0166	17.6425	16.6673	20.3362	15.95	17.7415	16.0648	20.0993	NA	16.8004	12.7332	16.6528	22.5315	NA	25.9587	19.0226	18.4873	15.9477	23.5092	21.4527	22.4516	16.1919	21.1338	21.7113	20.1873	18.3678	20.4632	15.5097	17.8749	16.9665	22.8534	16.4099	23.8555	15.7434	15.8755	13.0711
ID_242_41	9	5	newborn	NA	NA	NA	NA	15.2396	26.6636	16.1165	23.6342	NA	15.5393	20.1036	NA	13.3359	21.6299	15.7418	18.6034	17.7817	13.0114	16.709	16.4162	13.0495	18.2959	23.4028	NA	26.1595	NA	18.46	19.2453	23.2646	22.4051	19.7366	16.117	21.8826	22.4353	21.8912	16.4075	21.2057	16.8709	18.8738	17.2568	22.8925	18.2222	24.6004	17.0647	NA	NA
ID_148_01	9	6	maternal fasting	NA	NA	NA	NA	19.2161	26.0241	16.0018	22.7952	NA	16.1697	19.5071	17.7244	13.6987	21.73	15.8148	17.4038	18.0294	19.7779	15.9207	17.3919	13.2844	18.2006	22.8709	NA	25.8542	18.8122	18.3419	16.4695	23.4863	21.8258	22.4005	15.9346	21.3782	22.0593	20.3209	17.0732	20.1298	15.2491	17.9227	16.2343	22.5951	16.2183	23.6427	15.5117	16.483	15.3796
ID_148_12	9	7	maternal 1-hour	NA	NA	NA	NA	19.5513	26.5231	16.7135	23.2101	13.3554	16.5167	19.9799	18.0459	13.7448	21.0422	16.5075	17.6589	18.0834	19.6994	16.2284	15.9595	NA	18.3653	22.9787	NA	25.9789	19.2608	18.925	17.098	23.2111	21.9768	22.3595	16.306	21.3485	22.2675	21.0907	17.9977	20.1678	15.7992	18.3704	16.7335	22.9482	16.5402	23.9947	16.3046	15.9673	15.9374
ID_148_41	9	8	newborn	NA	NA	NA	NA	16.854	26.2435	15.4255	23.2503	NA	16.6468	21.1576	NA	NA	23.08	16.4571	18.7017	18.2211	15.502	16.9697	15.497	NA	18.8252	23.347	NA	26.5217	19.7555	18.5705	19.751	24.2242	24.2242	19.7126	16.4299	22.0906	22.3989	22.2513	16.6466	20.0022	18.1481	18.4843	18.0905	23.4707	16.4535	24.0864	17.1797	NA	14.8048
ID_211_01	9	9	maternal fasting	NA	NA	NA	NA	16.8909	26.273	16.3773	23.5642	13.242	15.0881	19.228	17.9424	18.1254	21.1492	17.8267	17.5835	17.7596	19.2234	16.1406	17.5803	NA	17.7883	23.011	NA	26.2305	NA	18.9416	17.7058	23.4809	22.5611	21.9217	16.121	21.9286	22.8877	21.8158	18.2728	18.8103	15.8513	19.1965	17.415	23.4961	16.9224	24.7307	16.0308	17.0972	15.1058
ID_211_12	9	10	maternal 1-hour	NA	NA	NA	NA	19.5651	26.4851	16.0116	23.4178	NA	16.1361	19.5631	18.1628	17.9438	20.6688	17.9832	17.4178	17.7085	18.5201	15.839	17.4883	13.358	17.8266	22.7451	NA	26.1948	19.3702	18.5916	17.7725	23.0748	21.9522	22.5298	16.4034	21.4016	22.6541	21.4938	18.4765	18.8196	16.2755	19.2274	17.5727	23.0276	17.0199	24.4773	16.1485	16.6268	14.9553
ID_211_41	9	11	newborn	16.5301	NA	NA	NA	15.4982	26.7383	15.6904	23.007	12.8794	15.9104	19.3196	NA	14.5877	22.8703	16.0588	18.1654	17.9278	15.8637	17.1603	17.0227	NA	18.5076	23.226	NA	26.6523	19.602	17.7421	20.8291	24.0928	22.5103	21.776	16.2159	22.3027	22.7942	22.6832	17.7823	19.6894	18.6085	18.3361	18.2757	22.8495	15.8752	24.8374	NA	NA	15.4537
ID_201_01	9	12	maternal fasting	NA	NA	NA	NA	17.094	25.5913	16.8284	23.0997	NA	16.165	19.7631	17.9199	12.4668	21.3121	16.9701	17.7807	18.284	19.7847	16.3876	16.5407	12.9069	18.4525	23.3941	NA	25.8917	19.2206	19.0181	16.9639	23.7122	22.2436	22.7301	16.3605	21.9022	22.7337	21.5589	17.3087	20.9481	16.7113	17.9223	16.0899	23.2993	15.5846	24.2782	16.3935	16.2135	14.5464
ID_201_12	9	13	maternal 1-hour	NA	NA	NA	NA	18.1366	26.0778	16.5915	23.1772	13.5355	15.8514	19.9248	17.9402	NA	20.7398	16.9118	17.8667	18.2954	19.5214	16.4131	17.5777	13.3174	18.4639	23.2113	NA	25.942	19.2651	18.7467	17.2914	23.1896	21.9738	22.5265	16.4229	21.5879	22.6874	21.401	17.5288	21.2002	16.6979	17.8533	16.2131	23.1404	15.469	24.2329	16.4406	NA	14.6063
ID_201_41	9	14	newborn	21.5995	NA	NA	NA	14.4557	26.1144	18.8077	23.074	NA	16.6612	21.2227	NA	13.5904	24.6074	16.1888	19.0308	17.991	NA	17.1623	16.0687	13.8719	18.9322	23.2754	NA	26.0932	NA	20.729	20.2748	23.9645	22.0056	23.5306	16.4075	21.4117	21.3754	23.1522	16.8353	20.7782	19.0094	17.6743	17.0159	22.4021	14.3931	23.0346	17.8616	14.9472	16.4079
ID_187_01	9	17	maternal fasting	NA	NA	NA	NA	17.9891	26.6141	16.6225	23.4444	13.7491	15.6263	19.2618	17.9872	18.7564	21.3968	16.6966	17.3537	18.044	19.6966	15.232	17.2491	12.7977	18.2756	23.1741	NA	25.9958	19.3342	19.1988	18.1689	23.5735	22.6532	22.5253	16.4258	21.9003	22.8625	22.3887	18.3562	19.6559	17.0048	18.873	16.8992	23.4339	16.8293	24.4677	17.0011	16.693	15.5501
ID_187_12	9	18	maternal 1-hour	NA	NA	NA	NA	19.2354	26.2367	15.5936	22.9623	13.0218	15.6672	19.2273	17.725	18.0732	20.7653	15.8219	16.712	17.3981	18.5908	14.8397	17.2449	12.4268	17.366	22.3562	NA	25.6221	18.9409	17.7767	17.6321	22.7664	21.4237	21.5528	16.1448	20.8814	22.0329	21.5441	17.3444	19.0133	16.485	18.2046	16.0421	22.5417	15.9975	23.6787	16.3092	15.4346	14.5239
ID_187_41	9	19	newborn	NA	NA	13.7427	NA	NA	25.8729	15.3904	23.0173	13.3853	16.3622	20.7535	NA	15.9007	23.8611	16.6956	18.4929	17.7469	16.1248	16.7069	17.4781	13.2958	17.6227	23.4909	NA	26.4692	19.6765	18.8448	20.263	22.8943	22.5935	22.8572	16.5868	21.9959	22.588	23.1222	16.3418	20.1027	19.0775	19.3102	18.1813	23.548	16.4999	24.6995	16.9897	NA	15.6298
ID_283_01	9	20	maternal fasting	NA	NA	NA	NA	18.7016	26.4262	16.7771	23.417	13.7223	14.9309	19.1183	18.1271	18.0189	20.1221	16.7857	17.4734	NA	19.833	NA	18.1077	13.6866	17.5652	22.9519	NA	26.6101	19.7135	18.6539	18.0462	23.1432	22.0876	21.8062	16.4416	20.792	22.0989	22.2047	17.8316	20.6706	17.1184	19.331	NA	22.8102	17.5771	24.9083	16.4802	15.6901	16.7992
ID_283_12	9	21	maternal 1-hour	NA	NA	NA	NA	19.5778	26.6577	17.5097	23.7735	NA	16.3216	19.8022	18.6255	14.9739	20.4063	17.251	17.7581	17.7409	20.0605	14.7924	19.0751	13.8139	18.1987	23.0138	NA	26.845	20.2046	NA	18.4306	23.4539	22.1347	22.3405	16.8322	20.607	22.4145	22.9783	18.3672	21.0876	17.6239	19.8139	18.1104	23.3392	18.0405	25.389	17.465	17.9744	17.1437
ID_283_41	9	22	newborn	NA	NA	13.8773	NA	17.0153	26.6818	15.973	23.2903	13.6613	16.4399	20.2677	NA	15.6687	21.22	16.7697	18.0276	18.2891	16.153	17.1102	17.3384	13.2783	18.8799	23.347	NA	26.8537	19.9113	NA	20.8164	24.2167	22.6524	18.9714	16.2965	22.1566	22.2787	23.3043	16.9719	19.7533	19.6252	19.4332	18.3255	23.0444	17.1206	25.1262	17.6382	NA	16.1943
ID_400_01	9	23	maternal fasting	NA	NA	NA	NA	15.7192	26.3325	16.2404	23.4045	13.73	14.5095	20.0693	17.8562	18.5118	21.1692	16.8195	17.8985	17.4165	19.3913	15.1568	18.639	NA	17.1455	23.0406	NA	26.6186	19.6949	19.0093	18.0996	23.4315	22.3713	20.9472	16.4924	21.5785	22.9226	23.4773	18.2343	21.3687	17.1157	18.8464	17.0731	23.7868	16.6839	24.7608	16.3753	16.8994	15.354
ID_400_12	9	24	maternal 1-hour	NA	NA	NA	NA	17.7132	26.4019	16.4674	23.4436	13.7064	15.2316	20.097	18.1605	18.5754	20.1234	17.2843	18.0041	17.5139	19.4534	15.0564	18.34	13.5281	17.5298	22.8699	NA	26.6039	19.6932	18.5618	18.1732	23.1246	22.0585	21.2953	16.568	21.4645	22.8273	22.867	18.0784	21.321	17.2371	18.6656	16.9229	23.2446	17.0208	24.6131	16.1819	NA	15.4151
ID_400_41	9	25	newborn	19.8354	NA	NA	NA	14.497	26.2157	16.6819	23.9411	NA	13.912	20.5223	NA	14.127	22.2687	17.0551	19.0754	17.7181	16.1448	16.8695	16.875	NA	18.2457	23.7657	NA	26.4054	19.8481	19.1086	20.6472	23.9404	22.7193	19.7108	16.2565	22.3366	23.2576	23.5666	16.9956	21.4642	19.2623	18.5955	18.1582	23.4188	16.9077	25.1919	17.0792	NA	16.3166
ID_121_01	9	26	maternal fasting	NA	NA	NA	15.4634	18.9927	26.4197	16.774	23.2196	NA	16.3173	20.4453	18.299	18.4339	22.3147	16.4131	18.0487	17.9732	20.0233	15.5776	17.9576	NA	18.5049	23.2338	NA	25.7892	19.6873	18.9882	18.5852	23.9694	22.1682	22.7107	16.4514	21.7704	22.7485	22.2971	17.8121	20.0573	17.3642	18.931	17.5527	22.9155	16.6195	24.2844	NA	15.4329	16.3218
ID_121_12	9	27	maternal 1-hour	NA	NA	NA	NA	19.5892	26.6554	17.1872	23.4361	NA	16.6624	20.5428	18.6244	18.6413	21.6683	17.5721	18.0966	18.05	20.1532	15.3013	18.3853	13.5463	18.3453	23.1511	NA	26.2799	19.9462	19.0206	18.6448	23.7793	21.8955	23.0955	17.0952	21.4497	22.8296	22.2753	18.0486	20.2095	17.6607	19.1311	17.6435	22.9434	16.9567	24.4137	16.5141	15.1488	16.478
ID_121_41	9	28	newborn	18.2408	NA	13.8909	15.2967	16.2188	26.7823	16.7772	23.8045	13.8828	17.0105	21.3556	NA	14.4079	23.5798	16.6607	18.8718	18.489	16.0362	17.4256	16.0227	NA	19.0341	23.5965	NA	26.3503	19.8181	19.0458	21.7041	24.1461	23.1288	21.0918	16.597	22.4956	22.9186	23.5543	16.9216	20.043	19.5651	18.6076	18.4073	23.7094	17.0152	24.3935	NA	NA	15.8508
ID_152_01	10	3	maternal fasting	NA	15.4713	NA	NA	17.7151	25.1637	NA	22.3137	13.4886	14.5933	18.5998	17.1496	NA	20.9574	14.7905	17.388	NA	17.2355	14.5358	18.5321	NA	16.9666	21.9438	NA	25.0127	18.0477	14.7714	15.4248	22.5304	20.7831	22.0089	15.2475	20.4639	20.9645	20.0455	15.5288	18.4028	13.8208	16.2911	14.7963	21.6978	14.8049	22.5372	14.1384	NA	11.8427
ID_152_12	10	4	maternal 1-hour	NA	NA	NA	NA	19.1867	25.4863	NA	22.3572	NA	13.3925	18.4242	17.3083	NA	19.9581	14.824	17.1611	15.7157	17.5641	14.3553	19.5742	NA	16.9274	21.6535	20.8624	25.339	18.0691	14.2972	15.3223	22.2402	20.4257	22.183	15.0829	20.0016	20.9159	20.1549	15.8303	18.5987	14.9005	16.5822	15.4144	21.8179	15.2765	22.6652	14.3916	NA	NA
ID_152_41	10	5	newborn	15.0921	NA	13.1434	NA	16.4657	26.8056	12.8234	22.9108	14.4193	15.1771	20.905	NA	NA	21.7631	15.5534	18.2453	15.9029	NA	15.8707	20.2497	NA	17.701	22.5586	NA	26.0448	18.3677	13.6939	19.1075	22.173	22.3013	18.0878	15.1771	21.1669	21.6539	21.3047	16.6188	18.1854	16.408	17.44	16.8238	21.7733	16.0464	22.9436	15.7926	NA	12.7162
ID_259_01	10	6	maternal fasting	NA	NA	NA	NA	13.5894	25.5412	NA	22.9908	NA	NA	18.2466	17.2484	NA	20.5925	15.4496	16.5977	13.9061	16.2297	13.6041	19.1265	NA	15.1697	22.3518	NA	25.061	18.0702	NA	16.925	22.9217	21.4471	21.1746	14.7693	21.0581	21.9484	21.8249	16.5968	19.8503	15.2695	16.4831	15.4303	22.6122	14.4077	22.4608	14.5254	13.9812	14.0751
ID_259_12	10	7	maternal 1-hour	NA	NA	NA	NA	16.047	25.492	13.8601	22.5361	NA	NA	18.3438	17.1365	13.8192	19.8748	15.8332	16.4442	15.1534	17.2406	NA	19.6943	NA	16.359	22.3366	NA	25.2339	18.1997	NA	16.9504	22.6443	21.098	21.2577	14.818	20.8427	21.9351	21.3612	16.4587	20.04	16.087	16.6631	15.4319	22.0932	14.5542	22.4519	15.3146	NA	14.4539
ID_259_41	10	8	newborn	NA	15.652	13.7149	NA	15.6457	27.0384	14.7474	23.2195	NA	15.1241	19.4972	NA	14.709	23.9977	15.7886	17.1976	15.8537	NA	16.0707	19.5685	NA	17.8024	23.3461	NA	25.4403	18.7414	14.9549	19.3888	23.0234	22.058	19.1743	15.3734	21.6706	22.1561	22.2056	15.8679	19.6946	18.3812	17.1751	16.4673	22.1896	15.6288	23.2207	17.2545	NA	14.3347
ID_075_01	10	9	maternal fasting	NA	NA	NA	NA	17.0812	25.2574	NA	22.2937	NA	NA	18.1819	17.2226	NA	20.3988	14.7599	16.8116	15.2859	16.3337	14.1282	19.421	NA	16.8647	22.1354	NA	25.1239	18.0883	NA	16.7422	22.578	21.3812	21.0177	15.0218	20.8188	21.8519	20.8696	16.0826	19.1496	17.2211	16.1607	13.9505	21.875	15.2469	22.6245	14.7677	12.3457	13.6169
ID_075_12	10	10	maternal 1-hour	NA	NA	NA	NA	18.4407	25.6703	13.1646	22.2957	NA	14.525	18.5561	17.4998	16.5632	19.197	14.7132	16.6505	15.0897	16.6637	14.6656	16.4206	NA	16.5814	21.7112	NA	24.9295	18.5337	NA	16.9996	22.6173	20.5873	21.1662	15.3975	20.0187	21.5086	20.719	16.3951	19.0516	17.5519	14.7261	14.7261	21.642	15.0663	22.3311	14.6894	13.2263	13.7254
ID_075_41	10	11	newborn	14.6358	NA	NA	NA	16.6745	26.1301	NA	22.5483	13.4234	15.2934	19.1104	16.4887	NA	20.9306	14.9456	17.3723	15.1153	NA	14.8521	19.6485	NA	16.5784	22.2507	NA	25.2665	18.2687	12.8613	19.2213	22.477	21.1552	19.0687	15.6288	20.8178	21.6703	21.6449	NA	18.2992	18.638	16.7072	15.736	21.615	15.7965	22.7892	16.4055	NA	13.6137
ID_245_01	10	12	maternal fasting	NA	NA	NA	NA	18.7196	25.4169	NA	22.309	NA	14.3447	18.9136	17.2581	NA	20.8875	14.4633	17.1616	15.0148	15.289	14.5593	19.1078	NA	16.8541	21.9386	NA	25.5281	18.1433	12.818	16.9613	22.629	21.0747	21.89	15.7318	20.3822	20.8921	21.1958	15.4832	18.5157	16.3041	16.7657	15.1291	21.3737	15.3651	22.4754	14.5239	NA	13.5547
ID_245_12	10	13	maternal 1-hour	NA	NA	NA	NA	18.8068	25.4286	NA	22.6073	NA	14.2722	18.9974	17.2061	NA	19.1768	15.0952	17.1571	15.0503	16.3151	14.2276	19.6849	NA	16.7019	21.7132	NA	25.4198	18.1773	NA	16.765	22.0377	20.6122	22.1581	15.2691	20.0524	20.9343	21.3977	NA	18.6455	16.4321	15.3898	15.3898	21.6577	15.459	22.682	14.9113	NA	13.3595
ID_245_41	10	14	newborn	NA	NA	13.4593	NA	14.8195	25.6891	NA	22.7727	NA	14.5415	19.9299	NA	NA	20.7363	15.266	18.1312	15.7112	NA	15.8557	20.6265	NA	17.5648	22.8982	NA	25.885	18.6561	NA	20.1706	23.1103	21.8872	22.3713	15.6752	21.1955	21.7477	22.4828	15.2449	18.9227	18.6474	17.3798	17.0831	21.9442	16.4878	23.6807	15.9748	NA	14.8503
ID_298_01	10	17	maternal fasting	14.9916	NA	NA	NA	18.7373	26.0849	13.392	22.7471	13.1488	15.3479	19.0977	17.1735	NA	20.212	15.0009	16.7008	16.7947	15.4801	14.1416	16.0724	NA	17.588	22.0016	NA	25.302	17.91	NA	17.2358	22.2394	21.0622	21.3227	14.9968	20.1485	21.5103	21.4728	16.1176	18.2036	16.39	16.5068	14.989	21.3557	15.7346	22.3926	14.4412	NA	14.1176
ID_298_12	10	18	maternal 1-hour	NA	NA	NA	NA	18.8877	25.9465	NA	22.4718	13.289	15.0172	18.8236	17.4119	15.0808	19.2237	15.7501	16.5701	16.3007	17.0351	15.3538	15.7529	NA	17.3408	21.8605	NA	25.2823	18.0982	NA	17.4187	21.7989	20.9074	21.4331	14.8447	19.8484	21.236	21.3649	16.2143	18.3346	16.5712	16.4486	15.1439	21.1208	15.7122	22.1391	14.1709	15.2318	13.9479
ID_298_41	10	19	newborn	NA	NA	14.1782	NA	15.3036	26.7177	16.1908	23.6909	NA	16.0955	20.3396	NA	NA	22.2668	15.731	18.7751	17.3323	NA	16.3139	16.4941	NA	17.8572	23.2992	NA	25.8946	18.7445	15.2802	19.6828	22.8218	22.3089	18.4754	15.6145	21.7787	22.3547	22.6913	15.7887	19.2942	19.3249	18.0179	16.8643	22.5458	16.3584	24.0779	17.2795	NA	15.0801
ID_292_01	10	20	maternal fasting	NA	NA	NA	NA	14.0685	25.4953	15.8274	22.4847	13.8821	NA	19.1876	17.4283	15.272	21.4242	15.9191	17.5259	NA	19.4914	NA	17.4735	13.2994	16.1965	22.3136	NA	25.2139	18.8279	15.3534	17.4614	22.7923	21.4294	21.2287	15.691	20.7744	21.5965	22.1726	17.243	20.1099	17.1958	17.4877	15.8927	22.8694	15.5776	23.2669	15.2106	15.1491	14.7604
ID_292_12	10	21	maternal 1-hour	NA	NA	NA	NA	16.2051	26.2638	NA	22.801	13.4813	13.1429	19.6219	17.842	15.5973	19.6065	16.556	17.5948	14.7179	18.7453	13.8951	18.906	NA	16.388	22.3242	NA	25.1312	18.9698	13.1312	17.7123	22.0649	21.3267	21.2568	15.7292	20.4513	21.6899	21.5452	NA	20.0528	17.5285	17.5562	15.9733	22.3349	15.8871	22.854	15.2288	12.8963	14.8555
ID_292_41	10	22	newborn	NA	NA	NA	NA	15.2884	26.3525	NA	22.5526	13.7505	15.7501	20.049	NA	14.4292	22.2325	15.6112	17.2654	17.078	13.7884	15.954	16.6012	12.9281	17.637	22.5367	NA	25.7639	21.1846	NA	19.5203	22.5757	21.0799	16.4042	15.4131	20.7862	21.7244	21.7563	15.3727	20.043	19.3255	17.6941	16.0735	21.6679	16.5032	23.2781	16.9871	NA	15.1574
ID_101_01	10	23	maternal fasting	NA	NA	NA	16.4822	17.6412	25.7515	NA	22.456	NA	NA	17.8588	17.3545	14.8364	19.8095	15.8699	16.3402	15.925	18.1315	NA	16.6425	NA	16.4119	22.0334	NA	25.0777	18.0836	NA	17.7619	22.2093	21.1874	21.8103	15.3051	20.6592	21.3451	21.5251	16.6457	18.2046	17.5167	16.3291	15.031	21.9487	15.8076	22.6818	14.8703	NA	14.9273
ID_101_12	10	24	maternal 1-hour	NA	NA	13.1067	NA	18.0654	25.7187	14.0464	22.0401	13.5236	14.7222	17.8578	17.1317	18.5388	18.6955	15.9962	15.6592	16.8956	21.0995	NA	16.4567	NA	15.5357	21.3021	NA	24.9276	18.0144	NA	17.3605	22.0212	19.9721	22.0364	15.1294	19.7073	20.8612	21.1539	16.4087	18.1975	16.8843	16.011	15.0843	21.5071	15.5657	22.453	14.3587	NA	14.6139
ID_101_41	10	25	newborn	NA	NA	13.7069	NA	15.6396	26.4472	NA	22.7002	13.9285	15.9156	19.9762	NA	13.2403	21.4403	15.4956	17.3686	16.9942	NA	15.8465	15.7835	NA	17.6972	22.2462	NA	25.2961	18.2135	14.9101	19.4132	22.3095	21.4112	18.6806	15.6	20.6897	21.5732	22.0909	15.3076	18.1473	18.1436	16.8088	16.0901	21.7044	15.7326	22.4368	15.4658	NA	13.2982
ID_199_01	10	26	maternal fasting	NA	NA	NA	NA	17.5143	25.6593	NA	22.3104	13.6049	14.6644	18.7811	17.3946	15.3945	20.3843	15.3092	16.0628	15.5074	17.8908	13.3334	17.739	NA	16.6981	22.0827	NA	25.0403	18.1718	NA	17.1147	22.6206	20.9124	21.3981	15.1415	20.3244	21.6692	21.1628	16.1179	18.8257	16.3596	17.5445	NA	21.6053	15.9295	22.5414	13.4984	NA	13.967
ID_199_12	10	27	maternal 1-hour	NA	NA	NA	NA	18.6012	25.5168	14.3147	21.9448	13.166	15.0272	18.4918	18.1409	14.5584	19.1447	15.5274	15.8778	16.3647	19.3883	14.2512	17.0611	NA	16.6979	21.6644	NA	25.1546	18.1659	15.4586	17.1724	22.6669	20.5295	21.226	15.1461	19.7849	21.4186	21.5054	16.3255	18.9959	16.6662	17.6021	15.5427	21.8809	16.1705	22.5924	15.117	13.8961	13.9643
ID_199_41	10	28	newborn	14.9733	NA	14.1097	16.3552	19.4785	27.5659	NA	23.0254	13.3415	15.86	20.2377	NA	14.0016	20.8316	16.7509	16.8533	16.3174	NA	15.0356	14.3183	NA	17.4436	22.5928	NA	25.4755	NA	NA	20.5279	22.7901	21.7898	17.8374	15.8577	21.3866	21.9224	21.9112	NA	18.3561	19.1835	17.691	16.3107	21.9083	16.4421	23.1436	15.255	NA	14.207
ID_129_01	11	3	maternal fasting	NA	NA	14.8325	NA	16.3244	25.8689	NA	22.539	14.0855	14.3851	18.8071	17.3558	15.505	20.52	16.1411	17.173	15.2823	17.2907	13.9247	20.1977	NA	15.8717	22.4505	21.3867	25.4193	18.2822	NA	14.9023	22.29	21.4905	20.7135	15.5341	20.7225	21.99	18.4316	16.5678	19.3803	14.2966	17.3418	15.5134	21.5555	16.4182	22.9943	15.0332	NA	NA
ID_129_12	11	4	maternal 1-hour	14.4686	15.5163	NA	NA	17.8669	26.0664	NA	22.6597	NA	15.0387	19.1849	18.6652	15.1798	19.8639	16.5647	17.2802	15.5421	17.1306	12.8433	15.5721	NA	16.9975	22.3299	21.4567	23.4499	NA	NA	16.8479	22.2017	21.3014	20.7309	15.7614	20.3788	22.0006	20.6719	16.9386	19.7111	15.4214	17.6968	15.8762	21.7725	16.7868	23.2551	15.7997	NA	13.4991
ID_129_41	11	5	newborn	NA	15.4685	NA	NA	14.3743	27.6049	16.4383	23.3474	13.6901	14.4665	21.2185	NA	NA	22.9381	16.4052	18.7285	16.7422	12.0961	15.8047	13.7995	NA	17.764	22.7571	21.14	26.0077	17.9807	15.2117	20.4941	22.9759	22.5787	22.2702	15.5384	21.402	22.3106	22.4198	18.0007	19.829	17.6316	17.5679	17.1413	22.1261	16.194	23.7979	NA	NA	13.8717
ID_038_01	11	6	maternal fasting	NA	NA	NA	16.1528	17.7215	25.019	14.8492	22.2506	14.1685	14.0606	17.6453	16.8802	NA	19.8248	15.8831	16.6802	NA	18.9236	NA	15.856	NA	16.1265	21.7273	20.6447	24.845	17.8604	15.5058	16.4146	22.3301	20.6984	21.2534	15.5982	20.3429	21.4007	20.6852	15.4166	18.2325	15.0825	15.1518	15.1518	21.318	15.5849	22.5697	15.5323	NA	12.8188
ID_038_12	11	7	maternal 1-hour	NA	16.7906	12.8049	NA	19.1923	25.7718	15.8636	NA	NA	16.2195	18.5127	18.7878	17.2102	19.528	16.377	16.286	NA	19.1183	14.2967	16.4669	13.2248	16.9303	21.2816	21.6021	24.9192	20.6952	19.4139	17.8117	22.4566	20.7712	21.8891	16.2265	19.2375	20.5101	22.245	16.8812	19.1682	16.2282	16.7921	15.7016	21.2717	14.9139	22.7885	16.1301	16.6938	15.8638
ID_038_41	11	8	newborn	15.3937	NA	13.7544	16.1872	17.8813	26.3902	16.7349	22.7975	13.7321	15.8322	18.7379	NA	NA	21.8637	15.7066	16.9324	16.9639	12.3875	15.1459	16.1352	NA	17.726	22.3624	21.1229	25.0841	18.1523	16.7223	19.149	21.9456	21.2258	18.5481	15.5685	20.683	21.5126	22.2096	14.8271	18.3063	17.2231	16.5587	15.8749	21.61	15.6147	23.0419	16.5394	NA	15.3156
ID_054_01	11	9	maternal fasting	NA	15.5021	NA	NA	17.8642	25.3154	16.3392	22.4845	14.0885	15.1218	18.3047	17.012	NA	19.8966	14.9572	16.5026	16.8161	19.7031	NA	16.1105	NA	16.6215	22.0568	21.1893	25.4218	NA	16.2358	17.1915	22.6743	21.0559	21.2605	15.6755	20.4264	21.1873	21.7187	16.182	18.4206	15.7873	17.116	15.2229	22.0148	15.2152	22.8849	15.3385	14.8762	13.5658
ID_054_12	11	10	maternal 1-hour	NA	NA	NA	NA	18.2542	24.9794	NA	22.0423	NA	13.2415	17.8115	16.6771	13.9913	18.4838	15.0058	15.9744	NA	19.7768	NA	14.6763	NA	15.9886	21.1907	20.4895	24.8006	17.4834	NA	16.6568	21.8603	20.1064	21.595	14.6412	19.4222	20.4361	21.0438	15.6967	17.6469	15.0186	16.0871	14.7943	20.9661	14.3876	21.8607	14.1745	12.3769	12.6693
ID_054_41	11	11	newborn	15.5874	15.536	13.5977	NA	16.9502	26.7785	15.9096	22.5694	NA	16.1841	20.2679	NA	13.9864	21.8216	15.4612	17.877	17.8307	NA	16.421	15.8209	NA	18.1861	22.2095	20.7455	25.3576	18.1513	16.3432	19.7327	22.1083	21.3753	18.8735	15.811	20.7795	21.0848	21.9138	14.5953	17.9061	18.3595	16.5338	16.5338	21.7455	14.9569	22.6146	16.6187	NA	13.7741
ID_069_01	11	12	maternal fasting	NA	NA	NA	NA	17.9711	25.5807	14.0983	22.2564	14.2117	13.6637	17.9841	16.7586	13.3708	19.526	14.9091	16.6269	16.9898	18.8222	13.8271	15.3411	NA	16.6385	21.8098	20.6297	25.1607	17.3857	NA	16.959	21.6336	20.7825	21.1565	15.6409	20.1512	21.1809	21.558	NA	17.8365	15.0928	17.2054	NA	21.3454	15.5346	22.6172	13.5141	NA	14.1446
ID_069_12	11	13	maternal 1-hour	NA	NA	NA	NA	19.0441	25.7578	15.1549	22.4561	14.0587	15.0455	18.375	17.1516	14.1592	19.357	15.2355	16.6936	16.9256	19.3451	NA	15.8533	13.0315	16.7256	21.7022	20.9011	25.0853	17.845	14.321	17.0351	21.9214	20.5009	21.3744	15.8238	19.859	21.1105	21.1692	16.0909	18.0035	15.4478	17.3653	NA	20.9402	15.627	22.459	14.3884	NA	13.8231
ID_069_41	11	14	newborn	15.5567	NA	13.0246	NA	15.316	25.1276	14.9706	22.3894	13.9011	15.7472	19.7491	NA	14.366	22.3632	14.9776	17.902	16.9805	NA	15.6878	16.4866	NA	17.1527	22.2042	20.8112	25.3472	17.9942	15.2924	19.6061	21.6726	21.3236	19.8336	15.4981	20.8754	21.2831	22.3219	NA	18.1437	17.6401	17.3734	15.7115	21.447	15.5265	23.065	NA	NA	13.7901
ID_345_01	11	17	maternal fasting	NA	NA	NA	NA	17.0544	25.5608	15.0251	22.5097	13.4937	13.6123	20.0955	16.8892	12.3734	20.5224	15.4996	17.5937	17.323	18.8154	14.4619	16.242	NA	17.4963	21.9323	NA	25.7019	NA	NA	17.4913	22.7572	21.1538	21.5214	15.8506	20.434	21.4513	20.9796	16.9181	19.3714	16.8483	16.5136	15.5369	21.4381	16.6923	21.9074	14.1569	NA	14.6388
ID_345_12	11	18	maternal 1-hour	NA	15.3793	NA	NA	19.4098	26.2962	16.122	22.7934	13.341	NA	20.3552	17.3508	NA	19.5163	15.9517	17.7629	17.3725	19.8209	15.2959	16.0197	NA	17.6532	21.9036	NA	24.8599	18.5815	15.0671	17.7108	22.0863	20.9563	21.6627	15.734	20.0786	21.5402	21.3719	16.9645	19.4039	17.1786	16.8195	15.9072	21.7243	17.0392	22.1944	14.4009	NA	15.0378
ID_345_41	11	19	newborn	15.6589	NA	13.0293	NA	14.96	26.8533	14.3318	22.9016	NA	NA	20.7557	NA	NA	22.6543	15.5647	17.6582	16.2649	NA	16.4973	18.2447	NA	18.1329	22.7503	21.0847	25.6881	19.1053	13.259	20.2503	23.2213	21.5311	20.9311	15.8428	21.0505	21.8431	22.587	16.772	19.629	18.4848	17.4052	16.4013	21.6032	16.69	22.6238	17.7003	NA	15.401
ID_047_01	11	20	maternal fasting	15.5513	NA	NA	NA	18.1282	25.9465	14.2976	22.7414	13.8389	14.9401	19.2755	17.2219	14.6328	22.2116	15.1622	16.8751	16.7359	19.5344	NA	15.9271	NA	16.7304	21.5422	NA	24.6748	18.0417	NA	17.1609	22.1763	20.4399	21.216	15.2965	20.1419	21.6211	21.5205	16.5384	17.7014	16.1258	14.7448	14.7448	21.1779	15.972	22.0168	14.0826	NA	14.1909
ID_047_12	11	21	maternal 1-hour	NA	NA	NA	NA	19.0528	25.8516	13.0855	22.675	14.6458	15.2471	19.1508	17.1815	NA	21.7648	15.0567	16.6565	16.7557	18.7682	14.9122	15.6919	NA	16.9048	21.2637	NA	24.7349	18.0241	NA	17.0591	21.8159	19.8378	21.1251	15.6074	19.5596	21.3747	21.4798	15.5054	17.6807	16.1166	15.7288	14.676	21.3935	15.67	22.0624	14.6338	NA	13.9748
ID_047_41	11	22	newborn	14.9247	15.1745	NA	NA	19.1631	25.7958	NA	22.6083	13.3229	15.3239	19.2557	17.2363	15.097	21.9553	15.0926	16.774	16.7019	18.2445	15.1839	15.6389	13.4433	17.1619	21.42	NA	25.0476	18.0672	15.5951	17.3014	21.928	20.1812	20.5341	15.7889	19.9871	21.6034	21.8309	16.3053	18.2575	16.8688	16.3785	15.2898	21.9135	16.2996	22.5995	14.9561	NA	14.874
ID_002_01	11	23	maternal fasting	NA	NA	NA	NA	17.134	25.4327	14.5761	22.3502	NA	15.1314	18.9234	17.1395	NA	21.4651	15.3218	17.1322	16.6826	20.1231	14.3224	15.5304	NA	16.7004	22.2385	NA	25.1228	18.0519	NA	17.456	22.779	21.0986	21.3233	15.4606	20.6141	21.1552	21.4385	15.9479	19.1942	16.4474	16.9343	15.2155	21.4077	15.072	22.9135	15.06	NA	15.1976
ID_002_12	11	24	maternal 1-hour	NA	NA	NA	NA	17.5978	25.4263	NA	22.1511	NA	14.3725	18.7388	17.075	14.4898	19.5145	15.866	16.7144	16.2251	16.6576	NA	15.5006	NA	16.3657	21.6886	NA	24.8692	17.639	NA	17.0637	22.0206	20.5442	21.023	15.6781	19.916	20.9005	21.0343	NA	18.8931	16.07	16.6584	14.9936	20.7165	14.97	22.3609	14.8075	NA	14.96
ID_002_41	11	25	newborn	21.5577	NA	13.4392	NA	13.8869	25.8075	13.88	23.1128	NA	16.1248	20.7311	NA	14.2169	24.7848	16.3651	19.3378	17.6395	NA	16.3004	16.2482	NA	17.9102	22.9066	NA	25.5534	17.3389	14.7493	19.6582	21.8726	22.4211	21.429	15.7101	21.6404	22.0456	22.4631	15.3511	20.2961	18.4943	17.9208	17.7102	22.2277	16.6739	24.1857	17.1427	NA	14.6497
ID_093_01	11	26	maternal fasting	NA	NA	NA	NA	18.1701	25.3878	14.3406	22.2249	NA	13.4881	16.8907	16.7973	13.3979	19.1088	15.8277	15.726	NA	18.8702	NA	16.249	NA	16.1882	21.8926	NA	24.9075	17.779	14.9842	17.2027	22.26	20.8533	20.9334	15.5277	20.3752	21.1486	21.0356	15.7021	19.0065	16.1621	15.9606	14.3012	21.5954	14.9832	22.2656	15.1302	NA	13.1259
ID_093_12	11	27	maternal 1-hour	NA	NA	14.9679	16.4474	17.9421	24.8143	NA	21.989	NA	NA	16.5943	16.9676	NA	18.4959	15.6907	15.4576	14.7242	20.3342	NA	16.682	NA	15.2623	21.4725	NA	24.7583	17.8592	NA	16.9387	21.8014	20.0673	21.4264	15.8184	19.5614	20.6937	20.5728	15.6802	18.9895	16.8268	15.9383	15.1449	21.196	14.6229	21.9337	14.5873	NA	13.2487
ID_093_41	11	28	newborn	16.4364	NA	13.7088	NA	15.1514	25.8073	15.3575	22.3729	13.6455	15.4278	17.4336	NA	NA	19.4107	15.2542	15.7742	16.6124	NA	14.6233	NA	NA	16.9573	21.9603	NA	24.9125	17.2694	14.6762	19.2817	21.695	20.8542	21.2059	15.2587	20.17	20.9746	21.3107	NA	17.9043	17.8152	15.7628	15.5659	21.1837	15.1374	22.1157	15.6486	NA	13.2531
ID_037_01	12	3	maternal fasting	NA	NA	NA	NA	16.4653	24.4489	14.4932	21.5972	NA	14.7745	18.0061	16.1655	NA	19.115	13.6983	16.5338	14.0235	17.7553	NA	15.166	NA	14.5833	21.219	20.2504	25.1526	17.1856	NA	15.8327	21.344	20.3516	20.6988	14.6788	19.2656	20.9461	20.5805	14.8227	18.0703	13.751	16.4852	NA	21.1965	14.0875	22.7005	14.1755	12.7063	NA
ID_037_12	12	4	maternal 1-hour	NA	15.4759	NA	NA	16.7345	24.7896	14.2139	21.6566	NA	13.8509	18.4932	16.3437	NA	17.7729	14.7487	16.6163	14.8261	17.6542	NA	15.3007	NA	14.7975	21.1778	20.2814	25.3835	NA	15.0021	16.2686	21.283	20.0509	20.66	14.6453	18.8266	20.8357	20.7556	15.8789	18.3196	14.5826	16.5167	14.4984	21.2935	14.4838	22.7985	14.2931	13.9143	12.1364
ID_037_41	12	5	newborn	19.2978	15.6478	NA	NA	19.6755	26.7513	14.1693	22.5773	NA	15.7504	21.3419	NA	NA	22.4736	14.9876	18.4924	16.2502	NA	16.1369	15.6651	NA	17.7974	22.3552	21.1008	25.5496	18.9363	14.369	19.6816	23.0748	21.6745	19.4596	15.3636	20.9856	21.5194	22.1036	15.2794	18.7728	17.5007	17.6839	16.2682	21.902	16.0043	23.5245	15.4278	NA	13.9679
ID_090_01	12	6	maternal fasting	NA	15.8049	NA	NA	18.864	26.0291	14.82	22.9907	13.8393	15.7333	18.6198	17.5917	NA	20.6683	15.6419	16.7502	17.3835	18.8578	15.5607	16.56	NA	17.5976	22.3538	21.4296	25.1295	18.5245	16.5368	17.6708	22.5598	21.7895	21.9808	15.9037	21.0702	22.5209	22.8035	16.9878	18.7828	16.2963	16.1263	15.1425	22.8527	15.6327	23.0555	15.5906	16.5628	14.3592
ID_090_12	12	7	maternal 1-hour	NA	NA	NA	NA	19.644	26.0208	NA	22.6629	NA	13.8773	18.4032	17.3678	14.8647	19.5656	15.1778	16.163	16.1818	18.366	14.1987	15.7122	NA	16.7578	21.8091	20.9861	24.6777	18.0534	NA	17.1473	21.9262	20.7884	21.6934	15.3397	20.2054	21.7894	21.9619	16.0336	17.9008	15.794	15.5205	14.2094	21.9082	15.1792	22.2123	14.2272	NA	13.8774
ID_090_41	12	8	newborn	14.685	NA	NA	NA	NA	25.264	14.5349	21.9917	NA	15.3239	17.583	NA	NA	19.5806	15.0658	15.91	16.2167	NA	14.5737	16.0187	NA	16.4646	21.5977	20.1532	24.5763	17.3762	14.4997	18.6683	21.4938	20.6701	NA	14.783	20.0755	21.3346	21.7632	NA	17.3798	16.5495	15.0068	13.4323	20.3956	14.3324	21.725	15.0232	NA	NA
ID_210_01	12	9	maternal fasting	NA	15.6818	NA	NA	17.2594	25.7355	14.1691	22.7085	NA	14.6606	18.2267	17.5196	NA	19.6378	15.8133	16.4109	16.3413	17.2659	13.3666	NA	NA	17.3131	22.2337	21.2906	25.063	18.4126	14.9126	17.5926	22.9365	21.2088	21.2235	15.3696	20.7779	21.8048	22.2096	16.698	19.9002	16.2879	16.7417	15.2319	22.1155	15.357	23.1901	NA	NA	15.3852
ID_210_12	12	10	maternal 1-hour	NA	NA	NA	NA	17.4981	25.6331	NA	22.721	13.7544	15.1901	18.1827	17.7819	NA	18.8642	15.2205	16.3422	15.3136	17.6909	14.2948	14.2043	NA	16.8084	22.0977	21.4506	24.9211	18.3107	NA	17.5322	22.6316	20.8284	20.7564	15.7102	20.394	21.5712	22.3429	16.9989	19.7495	16.3437	16.4654	14.9319	22.1531	15.2548	23.0331	14.9733	NA	14.6383
ID_210_41	12	11	newborn	15.1868	NA	NA	NA	13.8416	26.1522	16.7446	22.4602	13.7241	15.2526	20.0406	NA	NA	22.1621	16.0033	17.7801	17.0634	13.8839	15.9279	16.4181	NA	17.4329	22.3697	20.95	24.9416	17.9624	17.371	18.8886	22.0282	21.4122	20.4696	15.2096	20.9194	21.3131	22.3845	14.5973	19.3096	18.6493	15.8796	15.958	21.8759	14.8845	23.1833	15.9945	NA	14.2434
ID_380_01	12	12	maternal fasting	NA	15.244	NA	NA	17.0792	25.8867	NA	22.9823	NA	13.5056	18.1678	17.4896	NA	19.5542	15.3105	17.2455	15.7911	18.0123	15.0477	15.5252	NA	16.7692	22.2406	20.967	25.4086	NA	14.3768	17.4624	21.9826	21.4637	21.0782	15.3965	20.8493	21.6557	22.3982	16.5426	19.393	16.4465	16.8118	15.239	22.0533	15.6203	22.9357	14.0975	13.6504	15.4218
ID_380_12	12	13	maternal 1-hour	NA	NA	NA	NA	18.3209	24.9815	14.3904	22.0728	NA	15.0031	17.792	16.5588	NA	18.9283	15.3661	16.2472	16.1115	19.0819	NA	15.2248	NA	15.8747	21.3293	20.3904	24.6714	17.3879	NA	16.4873	21.7427	19.9178	20.7126	14.7364	19.5992	20.5526	20.8481	15.7236	17.7814	15.2568	15.6298	NA	20.4746	14.6679	21.8227	13.5975	NA	14.0331
ID_380_41	12	14	newborn	NA	NA	13.2442	NA	17.4974	26.3483	NA	22.8106	12.9515	12.9627	19.1331	NA	NA	19.8545	15.6351	16.6898	15.6101	12.1062	NA	16.0512	13.035	16.7276	21.9274	21.1034	25.5029	NA	NA	19.527	22.4772	20.8713	17.6067	15.49	20.3674	21.2351	21.6633	13.7334	17.6636	18.332	17.8975	15.9348	21.0715	16.4003	22.9575	14.321	NA	NA
ID_279_01	12	17	maternal fasting	NA	NA	NA	NA	17.361	26.1081	14.3819	22.9385	NA	15.3159	19.2943	17.5641	NA	20.16	17.1219	17.0752	16.2591	17.0635	15.4253	15.6172	NA	17.319	22.5647	NA	25.2932	18.5524	15.4032	17.6391	22.7715	21.5463	21.8854	15.1502	21.0644	21.7895	22.5895	17.2536	19.6374	16.9412	16.7348	15.4007	22.3617	17.2194	22.9218	16.7234	14.4295	14.7591
ID_279_12	12	18	maternal 1-hour	NA	NA	NA	NA	17.98	25.264	14.3695	21.7399	NA	14.6988	18.4351	16.3994	17.7382	18.6284	16.2877	15.8671	16.94	19.8659	NA	15.8974	NA	16.0529	21.2863	NA	24.2091	17.2307	NA	16.4663	22.5419	19.9147	22.5419	14.4554	19.5081	20.2844	20.8457	13.9868	18.2763	15.8207	15.1777	14.0308	20.7589	15.5587	21.4542	15.2898	NA	12.5555
ID_279_41	12	19	newborn	20.2893	15.2981	NA	NA	14.0201	25.6449	NA	22.572	NA	15.0222	20.2664	NA	NA	21.5647	15.8893	17.707	16.7156	NA	15.6611	18.6194	NA	17.7299	22.5846	NA	25.4507	19.2955	14.8707	19.7861	21.6822	21.7272	21.0813	15.1991	20.9668	21.7262	22.4782	16.6151	20.2782	18.1927	16.7968	16.3974	22.1656	15.4927	22.8072	16.6	NA	15.0025
ID_307_01	12	20	maternal fasting	NA	15.3648	NA	NA	17.2793	25.5955	15.0629	22.094	NA	14.1235	18.8783	17.0253	NA	20.4874	14.8803	16.5014	16.6818	19.3743	NA	16.0265	NA	16.4635	21.6082	NA	25.3383	NA	16.4003	17.2365	22.1032	20.7188	21.6285	15.0799	20.0367	20.9445	22.0259	16.2929	18.9922	16.0351	17.1549	NA	22.003	15.3353	22.8086	14.1934	15.7144	15.5129
ID_307_12	12	21	maternal 1-hour	NA	NA	NA	NA	18.0445	25.3528	14.9206	21.9731	13.1251	15.0352	18.7068	17.0723	14.0524	19.2092	14.8161	16.0505	14.9996	19.8854	NA	14.7072	NA	16.419	21.226	NA	25.1195	17.9383	15.5388	16.957	21.8709	20.1199	21.7506	15.0496	19.4233	20.6064	21.7022	16.4473	18.8633	16.0639	17.0168	15.2505	21.6086	15.6502	22.4579	14.5528	15.0768	14.878
ID_307_41	12	22	newborn	17.3432	NA	NA	NA	14.7852	24.9512	14.4489	21.9877	NA	14.48	19.5776	NA	NA	19.7933	15.4058	17.8653	16.756	NA	14.6877	16.0782	NA	16.6523	21.28	NA	25.4712	19.5228	15.0761	19.1691	21.6343	20.1714	20.6948	14.5691	19.7784	20.8631	22.0275	NA	18.0757	17.5303	17.0118	16.5679	21.5603	15.2874	23.0786	15.7976	NA	14.4155
ID_198_01	12	23	maternal fasting	NA	NA	NA	NA	14.816	24.8059	15.1238	21.9179	NA	13.3025	18.9171	16.5118	13.0194	20.1804	15.5066	16.6308	15.957	20.0194	NA	16.3045	NA	15.7913	21.9754	NA	25.1676	NA	15.5889	17.1738	22.233	21.2745	21.7776	15.1106	20.4079	20.9677	21.9298	16.3209	19.3873	16.1867	16.2796	14.7824	21.7875	15.0728	22.487	14.4249	14.3592	14.7009
ID_198_12	12	24	maternal 1-hour	NA	NA	NA	NA	15.8422	25.0855	14.7977	21.9772	NA	NA	18.8845	16.775	NA	18.381	16.0858	16.476	15.1583	19.9662	NA	15.0266	NA	15.4759	21.6527	NA	25.0095	17.7727	14.2786	17.1763	21.7527	20.521	21.5009	15.4458	19.6974	20.6268	21.1223	16.1666	19.1382	16.0231	16.0965	14.459	20.9793	14.9512	22.1292	14.5694	13.4123	14.6816
ID_198_41	12	25	newborn	NA	NA	NA	NA	14.8903	26.3799	15.4744	22.5264	NA	15.5155	21.4474	NA	NA	23.1329	15.6283	19.1243	17.2561	NA	15.8751	16.2855	NA	17.7673	22.8704	NA	25.409	18.3347	15.8564	20.3032	22.5366	22.4897	19.4615	15.1703	21.4109	21.3763	21.811	16.2481	19.6603	18.3732	16.8646	16.8646	21.4215	15.2809	22.7128	15.7266	NA	14.841
ID_226_01	12	26	maternal fasting	NA	NA	NA	NA	18.1788	25.4554	14.9137	22.0677	NA	15.2122	18.8084	16.9903	13.3629	20.2328	16.8488	16.8542	16.779	18.5539	NA	15.9723	NA	17.0676	21.9679	NA	25.2366	NA	15.4077	17.2632	22.0695	20.9169	20.8593	15.2493	20.3072	21.1991	21.3425	15.7875	18.3988	17.6588	17.1596	15.3088	21.5106	15.7299	22.9362	15.2784	NA	15.2337
ID_226_12	12	27	maternal 1-hour	14.9451	NA	NA	NA	19.1956	26.0057	NA	22.5839	NA	15.6529	19.259	17.3395	NA	18.8422	17.5806	17.0468	16.3948	18.5429	14.7071	16.4254	NA	17.3614	21.877	NA	25.1891	NA	NA	17.2736	21.8941	20.4477	20.9602	15.6217	19.8551	21.2389	21.3509	15.8966	18.5163	17.5895	17.2016	15.6979	21.4375	15.8344	22.812	15.2504	NA	14.6809
ID_226_41	12	28	newborn	16.0651	NA	14.1043	NA	13.1651	24.7181	14.1777	21.9989	13.6331	15.1904	19.9541	NA	NA	22.1908	15.5795	17.6184	16.9836	13.2189	14.9415	14.7118	NA	17.3117	21.9057	NA	25.101	NA	15.054	19.0428	21.416	21.6279	18.3671	14.8716	20.5228	21.0236	21.6424	NA	17.7844	18.1366	16.6685	16.158	21.2877	15.2454	22.3943	14.8364	NA	13.8604
ID_057_01	13	3	maternal fasting	NA	15.7794	NA	NA	18.4947	25.6686	16.5097	22.2383	NA	14.7196	17.5051	16.4971	15.2506	18.9702	13.9061	16.1382	16.6382	19.0352	13.4895	15.9084	NA	16.4475	21.6842	20.7144	24.3183	18.1858	16.027	16.2036	22.281	21.2589	21.3657	14.7927	20.2651	21.0558	20.4502	15.5991	18.7853	14.0767	16.7399	NA	21.549	14.7253	22.5372	14.2875	14.4759	12.6589
ID_057_12	13	4	maternal 1-hour	NA	NA	NA	NA	18.5034	25.4949	14.9568	21.7885	NA	13.8445	17.5567	16.523	NA	18.1292	NA	15.744	14.7751	20.2073	NA	15.5643	NA	15.2919	21.3568	20.3628	22.9964	17.7258	14.9146	16.5723	21.2262	20.5996	21.3923	14.7618	19.6154	20.7734	20.598	14.9229	18.505	14.2464	16.2244	NA	21.1121	14.3165	22.1238	13.8373	NA	12.8128
ID_057_41	13	5	newborn	NA	NA	12.5971	NA	NA	25.3196	15.5908	21.8198	NA	14.071	17.991	NA	NA	19.1964	14.3152	16.9927	16.2077	NA	14.2462	13.9923	NA	16.4075	21.8219	20.2054	25.6707	NA	14.6234	18.6603	20.8028	21.3932	20.8833	15.033	20.4012	20.8834	21.5962	NA	18.9253	16.2701	15.0076	15.0076	20.8928	14.6249	22.4605	15.0749	NA	13.0937
ID_005_01	13	6	maternal fasting	NA	NA	NA	NA	16.1441	24.791	NA	21.407	NA	13.2883	18.0048	16.2188	NA	18.587	14.3307	16.357	15.7631	18.4032	NA	NA	NA	16.1757	20.807	19.7765	24.9175	16.6433	NA	16.3379	20.8198	19.9739	21.1069	14.3815	19.0097	19.9891	20.7552	15.3273	17.941	13.8186	15.8697	NA	20.8283	14.6069	21.5882	12.1536	13.4138	12.5696
ID_005_12	13	7	maternal 1-hour	NA	NA	NA	NA	17.8665	25.0611	15.3794	21.679	NA	14.5293	18.8207	16.7123	NA	18.1039	15.1204	16.8725	14.6876	19.5153	NA	15.8841	NA	16.247	21.0943	20.6438	23.5143	NA	14.4596	16.9054	21.1252	20.2121	20.73	14.7116	19.1235	20.2919	21.0268	15.7127	18.5709	15.4214	16.81	15.0854	20.9559	15.3925	22.1169	NA	NA	14.0052
ID_005_41	13	8	newborn	14.0168	15.7146	13.287	NA	14.824	26.0215	15.7337	22.0056	NA	14.8439	19.7862	NA	NA	20.7858	14.9935	17.4513	16.5602	NA	14.8387	15.895	NA	17.3034	21.5817	20.4844	25.681	18.1632	16.4233	19.7349	22.0228	21.0837	18.1157	14.9035	20.2664	20.6072	22.1398	15.9795	17.7378	17.6376	17.2284	15.7887	21.6294	15.4337	22.7533	NA	NA	13.9553
ID_102_01	13	9	maternal fasting	NA	NA	NA	NA	17.0635	25.1326	16.0579	21.9211	NA	14.6531	17.1634	16.6874	14.5881	19.4708	15.4197	15.448	15.1908	18.8331	NA	15.4306	NA	16.4351	21.4749	20.5349	24.8026	17.7849	15.9411	17.1636	22.177	20.9589	21.5391	15.0443	20.132	21.1441	21.2907	16.0225	19.0929	15.2756	16.3757	14.806	21.4262	14.9248	22.1975	14.0575	14.8613	14.8374
ID_102_12	13	10	maternal 1-hour	NA	NA	NA	NA	17.6034	25.0836	15.1014	21.5728	NA	14.0856	17.2195	16.4103	NA	18.3916	14.7238	14.9542	16.0163	19.964	NA	16.2163	NA	15.3726	20.779	20.1886	24.4799	17.583	15.432	16.564	21.5769	19.7134	21.2221	14.7205	19.028	20.5185	20.7752	15.4503	18.4648	15.083	15.6838	14.2019	20.755	14.5687	21.4908	13.5313	13.7317	13.9947
ID_102_41	13	11	newborn	NA	NA	NA	NA	16.8149	25.6646	15.5275	21.7926	NA	14.4122	18.4559	NA	NA	22.1142	14.7279	16.2229	16.1282	13.6198	14.8812	15.8661	NA	16.5293	21.775	20.1461	25.1962	NA	14.1097	19.058	22.3169	20.6826	21.2543	14.8902	20.5108	20.7187	21.3556	NA	17.8167	17.6144	16.6885	15.8775	20.8941	14.6414	22.5413	15.0329	NA	14.3122
ID_095_01	13	12	maternal fasting	NA	NA	NA	NA	17.6236	25.4882	16.2541	21.7479	NA	14.7819	18.5445	17.6077	14.0592	19.333	14.4049	16.3314	16.1158	18.7607	NA	15.7627	NA	16.6449	21.7552	NA	24.9505	17.7068	15.6477	17.2992	21.7164	20.9933	21.4181	14.2945	20.2588	20.8272	21.795	15.5627	18.865	16.6988	17.3138	15.4097	21.3358	15.2172	22.8224	14.8365	NA	14.4404
ID_095_12	13	13	maternal 1-hour	NA	15.1764	NA	NA	17.1402	25.1613	14.442	21.9104	NA	14.002	18.4222	16.4789	NA	18.4245	14.6268	16.0426	15.6543	18.0561	NA	13.8127	NA	15.962	21.3914	NA	24.8179	17.5567	15.4267	17.1166	21.6501	20.4375	21.0979	14.6872	19.6782	20.695	21.4219	15.8951	18.8796	16.4179	17.28	NA	21.1157	14.8935	22.4313	15.0143	NA	14.4776
ID_095_41	13	14	newborn	NA	15.5752	12.8914	NA	15.0936	26.7061	16.7201	22.6609	NA	15.0307	20.402	NA	NA	22.662	15.2866	17.2304	16.8192	14.5075	15.9099	14.4017	NA	17.3897	22.1734	NA	25.8232	18.2446	NA	19.5641	22.3106	21.4329	20.8622	14.5729	20.8217	21.4031	22.1477	15.5979	19.4016	18.1483	18.0149	16.4586	21.3135	14.9503	23.5697	15.9492	NA	14.3827
ID_149_01	13	17	maternal fasting	NA	NA	NA	NA	17.0134	25.1932	16.218	22.2924	NA	15.5378	18.6021	16.7477	NA	19.7416	16.3801	16.7142	15.6806	18.5057	14.4826	16.1195	NA	16.7743	22.0545	NA	25.2192	NA	15.7533	17.3483	22.4233	21.2312	21.6863	14.9395	20.6247	21.4252	22.2496	16.2929	18.8565	16.8093	16.4125	15.0928	21.6167	14.2957	22.781	14.7742	14.3981	16.5523
ID_149_12	13	18	maternal 1-hour	NA	NA	NA	NA	19.0768	25.6997	16.5241	22.395	NA	15.8984	19.0867	17.1505	16.6669	18.9932	16.4063	16.6136	16.8897	20.0882	14.9767	15.5741	NA	17.1766	22.0838	NA	25.2188	NA	16.2713	17.226	21.5653	20.8166	21.6549	15.039	20.2641	21.2707	22.377	16.5338	18.9027	16.9309	16.6356	15.466	21.8029	14.9624	22.7752	14.3676	15.2211	16.7439
ID_149_41	13	19	newborn	15.2054	NA	NA	NA	15.4717	25.5361	15.4759	22.4545	NA	15.5075	19.7799	NA	NA	21.941	15.6163	16.9508	17.3015	12.7309	15.4452	16.2664	NA	17.523	22.0545	NA	25.2321	NA	15.95	19.6623	21.9512	21.3847	19.6484	15.1415	20.7976	21.131	22.2154	NA	18.4772	17.6438	16.3314	15.8676	21.5041	14.6988	22.5013	14.9771	NA	13.9987
ID_386_01	13	20	maternal fasting	NA	NA	NA	NA	17.2295	25.1855	15.1573	22.1949	NA	14.4379	18.4107	16.729	NA	19.5367	15.0009	16.0094	16.6684	19.3845	14.6767	15.8176	NA	16.9011	21.5662	NA	24.9588	17.8526	16.0482	17.3932	22.0907	20.7452	21.544	15.0505	20.1938	21.2284	21.9727	16.5874	18.4772	16.1756	15.8817	14.9715	21.7479	14.8931	22.5761	NA	14.0647	14.6287
ID_386_12	13	21	maternal 1-hour	NA	15.1006	NA	NA	17.3341	25.0088	14.2245	22.0984	NA	14.5323	18.2614	16.7574	14.3547	18.4092	14.1587	16.0515	15.1999	20.4983	NA	14.1639	NA	16.3844	21.2492	NA	24.8247	17.5318	15.4718	17.0658	21.8941	20.2278	21.5546	14.9271	19.6275	21.0253	21.5979	15.9012	18.2555	16.0676	15.5347	14.6621	21.2844	14.2054	22.1264	14.8375	14.2666	14.4433
ID_386_41	13	22	newborn	15.4618	15.6311	12.6669	NA	NA	26.1843	15.8138	22.3788	NA	14.1741	19.7973	NA	14.2922	21.7507	15.9428	16.5501	15.9955	12.1102	15.1909	14.8567	NA	16.8969	22.0461	NA	25.1925	17.7648	14.3985	19.6329	22.0327	21.2734	20.0897	14.8886	20.6923	21.5125	22.1326	16.7956	18.64	17.8112	16.8558	16.2764	21.5464	15.6767	22.6312	14.4802	NA	14.6626
ID_060_01	13	23	maternal fasting	NA	NA	NA	NA	16.1887	25.6387	15.9069	22.0421	12.7987	NA	19.1884	16.6026	NA	20.9244	14.9477	16.4456	NA	20.4654	NA	15.3053	NA	15.4457	21.2541	NA	25.0057	17.3249	15.8505	17.1894	22.3031	20.5109	22.5414	15.0644	19.972	20.5835	21.3476	15.7295	18.7011	16.441	14.9175	14.9175	21.5123	14.6507	21.8072	13.9626	NA	14.6338
ID_060_12	13	24	maternal 1-hour	NA	NA	NA	NA	18.511	26.3009	14.202	22.7935	NA	15.1325	19.7775	17.4244	NA	20.5813	15.8632	17.1982	17.0036	20.7839	15.1	16.1684	NA	17.1371	21.7152	NA	24.3544	NA	13.2863	17.2573	22.0002	20.9818	22.8261	15.1812	20.2223	21.1653	21.8296	17.1145	19.5199	16.6953	16.4546	15.4728	21.9054	15.1782	22.3067	14.1335	16.0537	15.3832
ID_060_41	13	25	newborn	NA	NA	13.6481	NA	14.1356	26.54	15.1012	22.3209	13.4026	15.1675	20.3428	NA	NA	22.3065	15.5002	17.7537	17.0992	14.5425	16.1239	15.8338	NA	17.8289	22.0565	NA	25.4518	NA	13.7455	19.4585	22.5242	21.0822	19.4151	15.2219	20.6909	21.1036	21.3269	14.6923	19.3902	17.6358	17.4367	16.9651	21.097	15.7576	22.3411	14.2024	NA	14.0444
ID_077_01	13	26	maternal fasting	NA	NA	NA	NA	18.5704	25.5404	NA	22.5909	NA	13.6756	18.5496	16.8929	NA	19.7238	15.1091	16.5364	16.6537	20.7488	15.1575	15.8946	NA	16.7842	21.6042	NA	25.0608	17.6857	NA	16.9989	21.8474	20.7694	22.0749	15.1459	20.1483	22.1087	21.8522	16.0555	18.2748	16.6986	16.9244	14.9279	21.501	15.3926	22.7383	14.2717	NA	14.7051
ID_077_12	13	27	maternal 1-hour	NA	NA	NA	NA	18.7222	25.3586	NA	22.2774	NA	14.3826	18.1825	16.4031	NA	18.7084	14.6642	16.0484	14.7044	20.6071	NA	14.1799	NA	15.7333	21.073	NA	24.4786	17.421	NA	16.5849	21.4058	19.7393	21.8666	14.4724	19.3329	21.5987	21.1062	14.6493	17.7302	16.0557	16.1065	14.5695	20.6689	14.7957	21.9202	13.3805	NA	14.052
ID_077_41	13	28	newborn	NA	NA	14.2105	NA	17.9281	25.579	12.4409	22.1474	NA	15.4145	18.8634	NA	NA	20.7527	14.967	16.1521	16.8192	NA	14.9285	14.0319	NA	17.0339	21.8648	NA	24.5756	17.4966	NA	19.3834	21.5262	20.8395	NA	14.9231	20.3699	21.3737	21.2469	13.3139	17.1842	17.8394	15.7883	14.9901	20.8146	15.1274	21.9629	14.5996	NA	13.2956
ID_153_01	14	3	maternal fasting	NA	NA	NA	NA	14.5056	24.7467	NA	21.2602	13.0716	NA	17.4527	16.4732	NA	22.05	13.2612	16.1243	NA	16.3055	NA	15.4698	NA	12.0007	20.7788	20.4091	24.6803	17.3234	NA	14.3396	21.8116	20.0148	20.8021	14.8322	19.4994	20.7956	18.738	15.8699	18.1783	13.0923	15.1093	14.1257	21.5295	14.872	22.1249	NA	13.328	NA
ID_153_12	14	4	maternal 1-hour	NA	NA	13.8732	NA	19.0187	25.1614	NA	21.6256	NA	14.6245	17.5754	15.9662	NA	18.801	13.5683	16.0494	NA	17.5831	NA	15.0926	NA	14.8947	20.4073	20.3199	24.4362	17.3677	NA	14.9658	21.4256	19.2274	20.6099	14.8158	18.811	20.6182	18.9016	14.7638	17.7347	13.3473	15.1677	NA	21.1127	14.3866	21.8595	14.3139	12.9335	NA
ID_153_41	14	5	newborn	NA	NA	12.8057	NA	NA	24.4034	13.5491	21.6197	NA	14.4047	18.0641	14.8611	NA	22.6232	14.0192	17.0125	15.8927	NA	14.4232	15.2794	NA	16.0986	21.5889	20.1276	24.5003	17.3495	NA	17.5259	21.5858	20.897	NA	14.6316	20.2213	21.0277	20.4182	13.9817	16.7767	15.9312	14.9088	14.1798	20.8909	13.9685	22.242	15.0145	NA	NA
ID_044_01	14	6	maternal fasting	NA	15.6452	NA	NA	11.7372	26.1863	NA	22.1921	NA	NA	19.2894	18.135	16.3822	20.4037	15.4699	16.0395	NA	18.5095	NA	15.4076	NA	12.5194	22.1297	21.0066	25.8274	18.5299	NA	17.793	22.7731	21.5023	21.2584	15.0489	20.3235	21.1831	22.3979	16.8441	19.0584	15.4802	17.9374	NA	22.4475	15.71	22.845	NA	16.2795	14.946
ID_044_12	14	7	maternal 1-hour	NA	15.0015	NA	NA	NA	25.4229	NA	21.9648	NA	NA	18.2002	15.8675	NA	18.3174	14.4612	16.0215	NA	16.8711	NA	15.2576	NA	NA	21.4162	20.1546	24.9924	14.3	13.1298	16.2615	21.7818	20.3799	21.8901	14.3064	19.1739	20.8864	20.3975	15.5289	18.1435	13.967	16.8156	NA	21.5559	15.777	21.8467	NA	14.6001	NA
ID_044_41	14	8	newborn	NA	NA	14.4184	NA	NA	25.6937	14.3832	22.5584	NA	NA	20.2774	NA	12.5826	21.1907	15.1819	17.9847	15.3264	NA	14.1632	14.7699	NA	15.2199	21.9233	20.4856	25.3642	18.001	14.1031	19.2069	21.8419	20.7776	20.4653	15.0257	20.2034	21.2207	21.1325	14.5318	19.0442	15.869	17.1597	16.1511	20.9267	16.7688	22.0946	14.6478	NA	NA
ID_142_01	14	9	maternal fasting	NA	NA	NA	NA	15.7107	25.1357	14.8925	21.6222	13.8	NA	17.6298	16.4357	17.4946	20.2352	15.2992	15.8618	NA	18.0318	NA	15.7165	NA	NA	21.5437	20.4746	25.1016	17.6477	15.0803	16.2786	22.2063	20.7631	20.9307	14.5471	19.8993	21.2444	20.8565	16.3155	18.4019	15.1583	15.9137	14.31	21.4914	14.8992	22.5133	NA	13.4929	12.8846
ID_142_12	14	10	maternal 1-hour	NA	NA	NA	NA	18.2524	25.5249	NA	21.3569	NA	14.2547	17.0506	16.2983	14.8203	18.9103	15.269	15.3958	NA	18.7841	NA	14.2072	NA	15.4886	21.0716	20.0343	24.7055	16.8814	NA	15.6334	21.4881	19.6159	21.7438	14.6284	18.7961	20.8948	19.8771	15.0989	18.0126	14.9229	15.2433	13.1586	20.6745	14.5922	21.8377	14.051	NA	11.9215
ID_142_41	14	11	newborn	NA	NA	13.5923	NA	13.4686	25.9108	14.039	22.3559	NA	15.3705	19.4593	NA	NA	20.9312	16.4112	17.0623	17.362	11.638	15.6739	15.5828	NA	17.543	22.2321	20.5797	25.3209	NA	15.1397	19.1552	22.2818	21.5873	19.6598	15.115	21.2601	21.5751	21.5338	14.9135	18.2327	18.1872	15.9166	15.4062	22.0005	15.2094	22.9848	15.4832	NA	13.7659
ID_351_01	14	12	maternal fasting	NA	NA	NA	NA	14.3886	24.502	NA	21.5503	NA	NA	17.6505	15.9588	NA	19.0208	14.2775	16.1969	NA	19.0869	NA	15.6006	NA	NA	21.1729	20.0222	24.9449	17.0857	NA	16.202	21.7783	20.3156	21.3113	14.7352	19.3493	20.7236	20.7708	15.6883	16.6665	15.1909	16.2201	NA	21.3464	14.8217	22.4506	NA	13.0196	13.4735
ID_351_12	14	13	maternal 1-hour	NA	NA	NA	NA	17.3847	25.0984	14.2145	21.9469	NA	14.8034	18.4698	16.407	NA	18.525	14.352	16.482	16.6512	19.9479	13.9601	16.2191	NA	15.8776	21.3655	20.6398	23.438	NA	13.5954	16.4602	21.9899	20.5173	21.5476	14.6389	19.3934	21.0263	20.8459	16.1718	16.9793	15.1488	17.2278	14.7433	21.4558	15.2111	22.8388	14.3216	NA	14.1983
ID_351_41	14	14	newborn	13.9832	NA	14.0029	NA	NA	26.4949	14.8236	22.5632	12.6575	NA	20.5085	NA	NA	21.0671	14.7621	17.7558	15.4861	NA	14.2467	13.8234	NA	16.3158	22.5336	20.5875	25.208	18.2359	NA	18.8009	22.5942	21.6115	17.6621	15.1351	21.0151	22.0238	21.5151	16.6575	19.1939	16.7641	17.9569	16.6069	21.1901	16.1382	23.4136	NA	NA	14.428
ID_370_01	14	17	maternal fasting	NA	NA	14.2461	NA	18.1084	25.6971	NA	22.1575	13.5285	13.3404	17.3674	17.0716	NA	20.1725	14.587	16.1186	16.3706	17.6941	15.1449	15.6319	NA	16.5759	21.2735	20.5711	24.3406	17.5515	NA	16.762	21.6445	20.3283	20.5221	15.1993	19.6335	21.0344	21.2753	15.0694	18.2144	15.2573	15.1092	13.9048	21.4237	15.2997	21.8907	15.5617	NA	11.9926
ID_370_12	14	18	maternal 1-hour	NA	NA	NA	NA	18.7111	25.6773	NA	22.2306	13.3139	13.7217	17.3522	16.9856	NA	18.7857	14.3695	16.0579	15.2192	19.3759	13.663	15.539	NA	15.9098	21.1827	20.5986	24.7633	17.638	15.1259	16.8166	21.7595	20.0569	21.0131	15.2025	19.5274	21.3128	20.9888	15.6875	18.6658	16.2879	15.6623	NA	21.4107	15.5954	22.1546	15.9458	NA	13.2035
ID_370_41	14	19	newborn	NA	15.1031	NA	NA	NA	24.5346	14.3885	21.7407	14.0181	NA	19.0456	13.4819	12.5978	23.4638	14.3273	17.0712	15.5203	NA	NA	15.4741	12.561	14.1053	21.5746	20.57	25.0948	NA	14.3212	18.4403	22.1428	20.9301	17.4273	15.0571	19.9692	20.9485	21.6937	15.0645	18.0083	17.1503	16.1888	15.832	21.7314	14.8567	22.4401	15.1956	NA	13.0244
ID_052_01	14	20	maternal fasting	NA	NA	NA	NA	15.8171	25.3138	14.5454	22.0266	NA	NA	18.2518	17.6344	NA	20.3517	15.5628	16.5078	16.3042	19.1988	13.7934	16.6315	NA	16.0867	21.7029	20.9749	25.2792	NA	14.4977	17.2841	22.504	21.0037	20.4888	15.372	20.3794	21.3285	21.598	16.1628	19.472	16.1322	16.4599	14.2933	21.9732	15.1859	22.9655	14.5521	12.8958	14.3073
ID_052_12	14	21	maternal 1-hour	NA	NA	NA	NA	15.673	25.1119	NA	21.6868	13.7689	NA	17.5883	16.2909	NA	17.9678	NA	15.7635	13.923	18.7817	NA	15.124	NA	14.251	20.6525	20.323	24.6803	17.206	NA	16.5741	21.5084	19.9508	20.3322	14.7129	18.9685	20.6486	20.8187	14.9044	18.3685	15.5372	15.4313	NA	21.0233	14.1108	22.0142	NA	NA	13.14
ID_052_41	14	22	newborn	19.8122	NA	13.3845	NA	NA	25.8725	NA	22.091	NA	NA	20.0699	NA	NA	22.2596	15.0305	17.4706	16.2002	NA	15.2158	15.0768	NA	16.416	21.7624	20.2239	25.4134	18.3636	15.0684	19.2966	21.4638	21.4079	20.9796	14.8174	20.3353	21.4953	22.1411	15.7056	19.4304	17.9038	17.2034	16.4879	22.0437	15.2223	23.2101	16.108	NA	13.9493
ID_293_01	14	23	maternal fasting	NA	NA	NA	NA	18.8435	26.1616	14.0663	21.7366	NA	13.879	16.8008	16.2837	NA	19.9364	14.267	15.9402	15.0307	18.1897	NA	15.7767	NA	16.0843	21.6451	20.6309	25.1703	NA	NA	16.821	21.663	20.9841	19.3457	14.5649	20.0294	21.2359	22.2049	16.6117	17.3843	16.3099	16.2202	14.5344	21.5542	14.8191	22.4944	14.8896	NA	14.3554
ID_293_12	14	24	maternal 1-hour	NA	NA	NA	NA	18.4012	25.2147	NA	21.7124	NA	14.2785	16.6574	16.5715	NA	18.111	13.9768	15.4245	15.4767	15.8902	NA	15.5712	NA	14.8924	21.1444	20.2593	24.7114	17.1184	NA	16.4604	21.1459	20.1838	19.226	14.6488	19.2212	20.5901	21.8714	15.5041	17.0309	15.313	15.6382	13.7195	21.186	13.8781	21.9786	14.5148	NA	13.6409
ID_293_41	14	25	newborn	NA	NA	13.341	NA	13.7183	24.8817	NA	21.8379	NA	15.3628	18.0657	NA	NA	21.7817	14.6049	16.9532	17.24	13.5314	15.3167	15.7878	NA	17.4134	22.045	NA	24.84	NA	14.8765	19.2017	22.5495	21.0987	22.7077	15.034	20.7637	21.1717	22.6877	14.5122	18.2685	18.2358	16.0204	15.6063	21.8501	14.52	23.2184	16.7128	NA	14.7357
ID_257_01	14	26	maternal fasting	NA	NA	NA	NA	14.303	24.936	13.6253	22.0476	NA	NA	18.7092	16.753	NA	21.2806	NA	16.9026	NA	15.3161	NA	17.8229	NA	12.1264	21.7269	NA	25.0048	NA	15.4358	17.1076	22.5355	20.852	20.4929	14.9504	20.366	21.1319	21.4865	16.762	18.6347	15.9142	17.1759	15.657	22.138	15.871	23.2653	14.343	NA	14.6624
ID_257_12	14	27	maternal 1-hour	NA	NA	NA	NA	15.991	24.642	NA	21.6963	NA	NA	18.4682	17.8118	NA	19.6004	14.5665	16.6028	14.9536	19.0182	NA	15.557	NA	14.5483	21.2557	NA	24.7261	17.3597	NA	16.5244	22.0684	20.1703	20.2785	14.6959	19.5898	20.7136	20.9425	15.9312	17.8432	15.4567	16.4173	14.9224	21.0277	15.0464	22.434	NA	NA	14.0586
ID_257_41	14	28	newborn	19.8844	NA	NA	NA	13.0112	25.403	14.3974	22.2148	NA	15.2174	19.35	NA	13.9901	22.3817	14.309	17.3615	17.3315	NA	16.4139	15.4738	NA	17.9602	22.072	NA	25.1484	NA	13.934	19.5366	21.6441	21.2722	20.978	14.5742	20.8498	21.6589	22.1902	15.816	18.0725	18.0439	17.1131	16.3425	21.9693	16.0093	23.474	NA	NA	14.4857
ID_103_01	15	3	maternal fasting	NA	17.3902	NA	NA	18.0308	27.0438	15.623	24.2087	14.6575	15.3085	19.9052	18.2909	16.3316	21.3975	15.8399	18.5715	16.712	18.9914	17.3403	17.4838	13.6813	18.0793	23.5244	22.3651	26.4899	19.3307	14.5975	17.8457	23.6615	22.6925	22.7608	16.7165	21.785	22.4381	22.1305	17.6259	20.0316	15.179	18.0985	16.5405	23.0421	16.8504	23.9615	16.5308	NA	13.8373
ID_103_12	15	4	maternal 1-hour	NA	17.2203	NA	NA	18.1569	26.8012	15.2696	23.8927	14.6837	15.2786	20.0647	18.1403	16.2672	20.7247	15.7432	18.3826	16.312	17.8869	16.9309	18.105	13.4931	17.3262	23.0223	22.1567	26.4829	19.1961	NA	17.8859	23.0803	22.092	22.4605	16.7024	21.0251	22.2228	22.1367	17.6081	19.7369	NA	17.9148	16.3883	22.687	16.5951	23.5976	16.2174	NA	14.2953
ID_103_41	15	5	newborn	NA	16.9506	13.9712	NA	17.1887	27.6979	15.5814	24.4113	14.7546	17.2565	21.956	NA	NA	23.7517	16.7936	18.9796	18.7169	NA	18.3623	17.5545	13.577	19.7555	23.7098	22.1559	27.0489	NA	15.4928	20.8016	23.4812	22.798	20.4315	16.6874	22.0705	22.7842	23.2168	16.7148	20.515	18.6822	18.8006	17.3592	22.9827	17.7784	23.8575	17.4376	NA	14.4051
ID_176_01	15	6	maternal fasting	NA	17.7926	15.081	NA	20.4885	27.1995	16.1119	24.4241	15.9129	16.7711	19.6479	18.7339	15.7015	21.0093	16.8799	18.7959	18.1021	18.4953	17.7195	17.3688	14.1266	18.6403	23.8579	22.5615	26.8639	19.417	15.9311	18.4902	23.3471	22.8006	22.4795	17.112	21.9346	23.3715	22.8134	17.7145	19.3296	16.4308	18.3309	16.6449	23.4326	17.122	24.7126	16.0437	15.1684	15.0845
ID_176_12	15	7	maternal 1-hour	NA	17.5401	NA	NA	20.4981	26.9408	15.6746	24.3796	14.9117	16.7945	19.9504	18.5031	16.003	20.6397	16.8156	18.3782	16.608	18.3631	17.0304	17.4385	13.5607	17.4289	23.1453	22.2702	26.8415	19.2803	15.7861	18.0502	23.1209	21.9372	22.0382	17.0107	21.1405	22.9476	22.8511	17.1416	19.2059	16.6232	18.0826	16.3066	23.1908	16.6237	24.4217	15.4397	14.5367	14.6631
ID_176_41	15	8	newborn	17.141	17.4156	14.5305	NA	18.6285	27.8271	15.3543	23.9264	15.1929	14.9934	21.7423	NA	NA	24.056	16.7816	18.548	NA	14.4096	16.8524	17.9519	13.2558	16.3934	23.1554	NA	27.0889	NA	16.5317	20.8991	22.8518	22.2472	23.0544	16.1214	21.7775	22.7918	23.3343	18.3707	19.9104	18.4768	17.772	17.0773	23.2922	16.2198	24.2283	NA	NA	15.4827
ID_009_01	15	9	maternal fasting	NA	NA	14.8798	NA	15.656	26.448	14.0278	23.7894	NA	NA	19.252	17.2403	NA	21.7688	15.6897	17.1764	NA	17.6039	NA	17.5553	13.6481	NA	22.8127	NA	25.9964	19.113	16.3692	18.592	24.1684	22.079	22.9557	16.1795	21.0575	22.7069	23.7072	18.1881	19.8347	16.0366	17.3934	15.7671	23.4007	16.6058	23.6271	NA	17.3849	15.6957
ID_009_12	15	10	maternal 1-hour	NA	19.4035	NA	14.1188	16.4951	26.9939	18.6082	NA	NA	NA	20.0832	20.3991	18.5751	21.8149	16.1497	16.7329	NA	20.0083	NA	18.0648	NA	15.8908	22.2262	NA	26.1907	19.8358	19.4102	19.4217	25.367	21.8	21.8	16.442	21.0343	22.0385	24.4289	18.833	19.8909	15.8241	17.4536	16.3337	23.6565	15.8319	23.9803	NA	18.9885	16.6792
ID_009_41	15	11	newborn	21.2884	NA	15.1224	NA	NA	27.0206	NA	24.2687	15.3324	15.5321	20.7419	NA	15.6274	24.6422	16.5776	19.1056	15.9444	14.3363	17.3737	17.8491	13.886	17.6428	23.5867	NA	26.7072	19.4733	NA	20.5428	23.7183	22.0485	23.4206	16.8077	21.8499	23.6774	23.6287	16.2742	19.7995	20.0343	18.2966	17.4398	23.1472	17.6315	24.8562	16.3637	NA	15.794
ID_209_01	15	12	maternal fasting	NA	17.4062	NA	NA	18.6026	26.6333	NA	23.6423	15.185	16.022	19.5365	18.445	16.2982	23.0665	16.2765	17.8821	15.9984	17.2224	16.4865	20.0225	NA	17.5939	23.3548	NA	26.5469	19.5263	NA	18.724	23.9162	22.1966	22.4951	16.7244	21.6849	22.5069	22.7451	17.4243	19.911	18.1063	18.4797	16.5701	23.0039	18.6189	24.3329	17.4087	13.5462	15.6772
ID_209_12	15	13	maternal 1-hour	NA	17.0629	NA	NA	18.8971	26.6011	NA	23.8304	NA	15.8099	19.3422	18.5571	15.7805	20.9095	16.7614	17.8613	15.5266	17.7813	16.8254	20.3872	13.8581	16.9949	23.1419	NA	26.6697	19.4089	NA	18.7016	23.4085	21.6604	22.9009	16.5021	21.1738	22.4061	22.7262	17.9446	20.0943	18.4689	18.5966	16.7609	23.0965	18.7411	24.4179	17.9875	NA	15.4598
ID_209_41	15	14	newborn	18.2286	17.6037	15.0168	NA	16.1558	27.8771	NA	24.917	15.6088	13.9276	22.3995	NA	17.1636	23.6882	18.3819	19.7361	16.5713	11.42	17.7873	21.0299	14.2199	17.8975	24.2244	NA	27.4261	20.2207	NA	21.5291	24.8396	23.2735	20.3116	17.3814	22.6844	23.4279	23.7319	17.8044	19.7358	19.4318	19.4909	18.6866	22.8879	18.086	25.0746	16.3436	NA	15.68
ID_381_01	15	17	maternal fasting	NA	17.7262	15.4223	NA	19.0449	27.4627	NA	24.9781	NA	14.8311	21.4165	18.9589	NA	23.2373	17.6146	19.581	17.6634	18.7335	17.1003	20.3983	14.1798	17.9098	24.2631	NA	26.9378	19.8647	15.5705	19.5007	24.0383	23.2899	23.3451	17.1324	22.7332	23.6731	24.3239	18.7524	21.647	18.9615	19.0739	17.8009	24.3181	17.7365	25.0156	15.4162	16.3133	16.9181
ID_381_12	15	18	maternal 1-hour	NA	17.3279	NA	NA	20.2474	27.4182	12.8667	25.0129	14.672	16.9779	21.5574	18.8852	NA	22.4058	17.4969	19.4297	17.9877	18.9347	17.7176	20.7006	14.0163	18.8156	24.103	NA	27.0091	19.7667	15.403	19.3978	23.6132	22.9789	23.1837	17.0136	22.4329	23.5174	23.9553	18.5838	21.5446	19.0093	18.9554	17.6252	24.1261	17.681	24.7986	15.8607	16.1493	16.5405
ID_381_41	15	19	newborn	19.9992	17.5156	15.2289	NA	16.9879	27.4595	NA	25.2803	NA	16.4746	21.8169	NA	NA	23.5877	17.845	19.8271	18.2296	NA	18.3037	20.3286	13.5865	19.5663	24.7348	NA	26.7596	19.9041	16.8938	21.7329	24.4252	24.4252	21.9661	16.984	23.0117	24.2741	24.6042	17.6423	21.8558	20.91	19.3341	18.3363	24.0234	18.8979	25.1822	17.9647	NA	16.924
ID_280_01	15	20	maternal fasting	NA	NA	NA	NA	20.5768	27.1519	NA	24.3945	16.152	16.9963	20.4037	19.1106	NA	22.6297	17.1239	18.586	17.3326	18.3715	16.5687	19.9136	14.3623	18.701	23.8372	NA	26.4554	19.9384	NA	19.309	24.0791	22.7566	23.1734	17.3882	22.2908	23.3006	23.5674	17.7235	20.6386	19.1548	17.4581	16.523	23.5799	18.1797	24.232	17.7964	13.983	16.1396
ID_280_12	15	21	maternal 1-hour	NA	NA	NA	NA	20.7316	27.3286	NA	24.5739	15.5509	16.1055	20.2417	19.1287	NA	20.3703	16.9414	18.3437	17.5762	18.5156	17.3993	18.2904	14.3882	18.4767	23.4073	NA	26.4576	19.8903	NA	19.2632	23.5713	22.149	23.3122	17.0248	21.6779	23.167	23.5785	18.199	20.9614	19.2821	17.3551	16.8988	23.6056	18.1551	24.2342	17.9088	13.9044	16.2144
ID_280_41	15	22	newborn	18.6574	17.695	15.2101	NA	16.0861	26.8795	NA	24.3784	15.886	15.807	21.2571	16.5681	14.8722	25.6003	17.1783	19.8315	16.7869	NA	17.502	20.5002	14.3849	17.8128	24.6094	NA	27.1188	NA	NA	21.5281	24.5547	23.4661	21.9082	17.6118	23.1962	23.7282	24.3178	17.1187	20.3133	21.3043	18.2897	17.8096	24.2411	17.3956	25.1997	17.867	NA	16.2958
ID_385_01	15	23	maternal fasting	NA	NA	NA	NA	17.9227	27.1544	NA	24.7559	NA	14.0716	20.0822	18.9537	15.8449	21.029	16.7621	18.7644	NA	16.279	NA	22.3097	13.9609	17.1282	23.8872	NA	26.6877	20.3727	NA	19.6368	24.1739	22.8416	23.1915	17.0696	22.3974	23.4905	23.6932	18.4841	21.8424	18.4523	19.0923	17.3851	23.6646	17.751	24.9057	17.1862	NA	17.3209
ID_385_12	15	24	maternal 1-hour	NA	NA	NA	NA	18.9791	27.0722	NA	24.3952	15.3219	14.3637	20.4012	18.9166	14.9909	20.8573	17.5325	18.4319	15.4454	15.6583	NA	21.8872	14.3814	17.369	23.5705	NA	27.2588	21.9766	NA	19.2728	24.1787	22.4546	23.1171	17.2249	21.9708	23.3042	23.1112	18.4527	21.732	18.569	18.9584	17.5598	23.0044	17.4585	24.4651	17.2983	NA	17.15
ID_385_41	15	25	newborn	NA	17.3977	15.413	NA	16.344	27.2454	NA	24.2581	15.6883	17.1463	23.1849	NA	15.9772	25.9586	17.2588	20.9362	18.1761	NA	18.3196	18.0424	14.4909	19.6315	24.0723	NA	27.4124	20.1662	15.7954	21.2141	24.3057	24.3057	20.7068	17.515	22.7215	23.2906	23.8326	17.605	21.4506	20.483	19.2418	19.0994	23.5842	17.4578	24.6811	16.9696	NA	16.6556
ID_056_01	15	26	maternal fasting	NA	NA	NA	NA	20.3471	27.3903	14.2583	24.759	NA	16.3019	20.3447	18.9427	NA	21.3363	17.868	18.9943	17.1215	18.9768	17.398	20.3559	14.1331	18.961	24.1345	NA	27.1957	20.136	14.7993	19.3852	24.8378	24.8378	23.2975	17.4663	22.6924	23.3474	23.7388	18.3736	20.7108	18.1959	18.5909	17.081	23.494	17.5474	24.6437	16.1543	14.5761	16.2774
ID_056_12	15	27	maternal 1-hour	NA	NA	NA	NA	19.6459	26.9463	NA	24.4082	NA	14.8951	20.6052	18.9754	16.794	21.4241	17.1974	18.8006	17.0848	21.4418	NA	21.4418	14.2908	17.738	23.6864	NA	27.2525	21.9564	NA	18.9873	23.7013	22.666	22.9213	16.8007	22.1637	23.1259	23.3672	18.2952	20.5318	18.3332	18.2323	17.1174	22.9889	17.5236	24.2148	15.7922	13.9435	16.4578
ID_056_41	15	28	newborn	NA	NA	15.2307	NA	NA	27.3854	NA	24.8865	NA	15.2933	21.2937	NA	16.5525	24.0127	16.8083	19.1579	16.2441	NA	16.6592	19.8538	14.0289	17.7604	24.0497	NA	26.97	19.938	NA	21.2523	24.2771	22.8374	20.9492	17.1005	22.3036	23.5543	23.9582	17.2135	20.2128	20.4247	18.9037	18.4713	23.2882	17.9952	24.6371	16.5184	NA	16.5308
ID_107_01	16	3	maternal fasting	15.7954	16.8941	14.2467	NA	18.82	26.542	14.9854	23.7077	12.9956	16.4117	20.021	18.1525	NA	22.3958	15.6953	18.1038	18.8217	18.8217	15.861	17.8527	12.9961	18.0336	23.1594	21.8782	26.4829	18.4409	NA	16.542	23.269	22.0441	21.7847	15.7025	21.378	22.3288	20.5372	16.6266	18.833	14.9612	18.0952	NA	22.7769	16.521	24.0866	15.2909	13.8504	NA
ID_107_12	16	4	maternal 1-hour	NA	16.8048	NA	NA	19.0954	26.8404	14.3346	23.9411	NA	13.8333	20.7299	19.6576	13.4856	21.2985	16.0236	18.3902	NA	18.8424	15.8159	17.9128	13.5028	16.0249	23.3019	22.1518	26.7506	19.0117	NA	17.3538	23.1499	22.268	21.8239	16.5694	21.3613	22.5666	21.1617	NA	19.4698	15.7298	18.5002	16.7127	22.9257	16.9651	24.3249	15.498	15.0074	14.1393
ID_107_41	16	5	newborn	22.3885	17.3764	15.1352	NA	16.3933	26.6668	NA	23.8249	NA	16.8244	21.408	17.6387	13.9547	24.9715	16.3946	19.2793	18.2116	NA	17.1049	17.9103	14.0043	18.6785	23.8567	22.0447	26.7266	NA	NA	21.0833	23.5605	23.188	22.8827	16.5274	22.5539	22.5691	22.3019	17.8824	18.9205	18.0356	18.1105	18.1105	22.7756	16.9231	24.2809	15.912	14.108	14.2051
ID_398_01	16	6	maternal fasting	16.0484	16.979	NA	NA	20.0087	26.9935	15.4388	23.924	14.7747	15.8324	19.5487	18.2564	19.0682	21.3512	15.5384	17.4684	NA	20.3813	16.5299	17.9456	NA	18.1952	23.2343	22.2073	25.8255	19.5005	NA	17.7933	23.9263	22.2024	22.7464	16.7697	21.8609	23.4277	22.0814	18.2546	19.9945	16.7869	18.0683	16.0125	22.9003	16.8646	23.9853	16.6438	14.0263	14.4909
ID_398_12	16	7	maternal 1-hour	15.7878	17.2859	NA	NA	19.2308	26.9681	14.4873	23.6941	14.9469	15.3578	19.8564	17.9447	NA	20.8168	15.3236	17.1563	NA	19.9542	15.793	17.8686	13.3415	16.8649	22.5243	21.949	25.3498	19.2485	NA	17.3982	23.7635	21.4388	21.4388	16.4956	20.9836	22.9285	21.7179	18.2224	19.5454	16.3029	17.5935	15.7584	22.1089	16.4679	23.2249	15.685	13.0904	13.9885
ID_398_41	16	8	newborn	17.901	16.9195	14.4839	NA	NA	26.8282	14.3125	24.0004	14.4564	13.1053	20.127	NA	15.8627	21.4173	16.2292	18.4174	16.1783	NA	16.7313	17.5876	13.6484	15.6621	23.6453	21.778	26.4994	18.8448	NA	20.0034	23.3931	22.3187	20.353	16.3611	22.1042	23.2314	22.9524	15.9201	19.2398	17.8575	17.8457	16.6473	22.4578	16.4397	23.913	NA	NA	13.8557
ID_134_01	16	9	maternal fasting	16.6434	16.9717	NA	NA	19.1179	27.1478	14.3666	23.8323	14.2491	16.464	20.7674	18.2869	14.9199	22.2874	15.8039	18.459	18.071	16.4547	17.4323	18.0068	13.854	18.7683	23.4648	22.0261	26.5753	19.0293	NA	18.1414	23.7538	22.2192	21.4807	16.5914	21.6029	22.7116	22.3888	17.1238	20.6468	17.1977	18.517	16.6781	23.2587	17.1411	23.9001	15.8836	16.556	14.6695
ID_134_12	16	10	maternal 1-hour	16.4215	17.0354	14.5025	NA	19.8134	27.0539	NA	23.7086	NA	16.6799	20.6338	19.7445	15.9198	21.1737	15.6128	18.0731	17.7954	17.7954	16.1572	17.322	13.2802	18.001	22.9596	22.0217	26.4456	18.7397	NA	17.8689	22.9062	21.7755	21.3536	16.222	20.9219	22.3027	22.0598	17.5089	20.3345	17.0163	18.3458	16.4458	22.7432	16.8503	23.6156	15.995	13.8754	14.6519
ID_134_41	16	11	newborn	20.9614	17.0199	13.099	NA	16.7771	27.3608	NA	24.5181	14.5821	17.1721	22.3016	NA	14.5873	24.6363	16.6721	19.8379	18.9501	NA	17.9524	17.6832	NA	19.6285	23.8477	21.8324	27.0931	21.491	NA	21.3509	23.2042	22.7949	19.5589	16.203	22.1686	23.165	23.3613	17.4426	20.8259	18.0157	18.8507	18.4737	22.6325	16.9765	23.8848	15.7403	NA	15.1607
ID_046_01	16	12	maternal fasting	16.1296	17.2296	NA	NA	19.0531	27.0329	NA	24.3994	14.9053	15.9011	20.3957	18.4001	NA	22.8181	16.5118	18.4611	16.691	16.0728	15.7761	17.8646	13.9267	17.3887	23.1522	22.2767	26.55	19.22	13.7865	18.5241	23.9266	22.1432	20.7046	16.5546	21.7472	23.0368	23.143	18.2018	20.2023	17.6303	15.8059	15.8059	23.204	16.2448	23.8463	15.5974	NA	14.8474
ID_046_12	16	13	maternal 1-hour	16.1435	17.0174	NA	NA	20.4281	26.9898	NA	23.9651	14.4645	16.3545	20.3163	18.3153	NA	21.4255	16.398	18.2913	17.8126	17.8126	16.1888	17.6406	13.0896	17.3634	22.9359	22.2155	26.2766	19.0988	NA	18.1172	22.9193	21.6054	20.9616	16.0003	21.2831	22.7102	22.1847	16.4219	19.6463	17.4456	16.4847	15.5862	22.2681	15.9614	23.4685	15.9238	NA	14.4598
ID_046_41	16	14	newborn	17.2922	16.8981	14.4854	NA	16.6878	26.8024	NA	23.9438	14.5385	16.594	21.34	NA	NA	23.7087	16.2262	19.6641	17.361	NA	17.4643	16.9494	14.0206	17.6315	23.5154	20.9959	26.6665	19.1855	14.2836	20.796	22.9992	22.4397	19.7538	16.3514	22.0808	22.653	23.2338	16.8015	19.4198	18.407	17.31	16.7093	22.864	16.3197	24.0337	17.3777	NA	15.3187
ID_194_01	16	17	maternal fasting	15.9944	16.9423	15.6615	NA	17.026	27.2091	NA	24.0319	15.1361	15.5178	20.8313	18.5673	NA	23.9138	17.0555	18.6474	16.7179	NA	15.3165	20.2377	14.2686	18.2248	24.0483	22.4944	26.5977	19.2125	NA	18.6458	24.0257	23.0311	22.4883	16.621	22.099	23.0959	22.4842	17.8263	20.9153	17.68	18.9163	NA	23.2401	16.9782	24.146	15.2031	14.0432	15.1157
ID_194_12	16	18	maternal 1-hour	16.5916	17.1397	16.2838	NA	18.3579	27.0376	15.0879	23.9838	14.9105	16.1045	21.1391	18.7099	NA	22.4657	17.2688	18.921	17.523	16.9836	15.8313	18.1267	14.5503	18.2106	23.9517	22.7017	26.8137	19.8127	NA	18.795	23.374	22.9336	23.1143	16.8665	22.034	22.9916	22.7695	18.305	21.084	18.0756	19.1258	NA	23.1221	17.2267	24.2377	15.0842	13.9537	15.9391
ID_194_41	16	19	newborn	NA	16.9095	14.5578	NA	17.8406	27.3599	14.1632	23.9654	14.8085	17.4381	22.0802	NA	14.4969	24.5465	17.1709	19.5848	18.111	NA	17.9248	17.8763	13.6417	19.3867	24.0548	22.1033	26.9837	21.8357	NA	20.3438	23.6778	23.0464	20.1666	16.5598	22.4644	22.6479	22.814	16.1919	20.6438	20.0194	19.1551	18.1134	22.4239	17.6078	24.3591	NA	NA	14.9661
ID_256_01	16	20	maternal fasting	16.356	NA	15.0326	17.6681	18.7648	26.9946	NA	23.5107	NA	15.9672	19.8215	19.6791	15.7598	21.3892	16.1596	17.9342	16.8947	17.8368	16.6735	19.9703	13.6532	18.0649	22.9304	21.8041	26.4697	19.0755	NA	18.4336	23.4372	21.9789	21.8474	16.3618	21.4618	22.3282	22.6371	17.1177	19.4492	18.4532	18.1644	16.8631	22.5738	16.1963	23.4846	15.6307	13.4944	14.9491
ID_256_12	16	21	maternal 1-hour	16.6019	16.9824	NA	NA	19.3789	26.7082	NA	23.6153	NA	16.0599	20.0303	18.6152	15.0902	20.2581	16.0705	17.9915	16.6481	19.4247	16.1409	18.7411	14.3095	17.6153	22.8769	21.9625	26.56	19.1377	NA	18.5122	23.2371	21.7193	22.5483	16.4225	21.2129	22.4322	22.6973	17.3546	20.1359	18.4726	18.256	17.0343	22.7851	16.2786	23.7308	16.1634	14.115	15.375
ID_256_41	16	22	newborn	19.1771	16.9031	15.1298	NA	18.6453	27.4125	NA	24.1353	15.1402	17.39	22.7313	NA	14.7078	23.8901	16.7307	19.8889	18.1276	NA	18.0216	19.6702	14.0588	19.5771	23.8127	22.0905	27.1455	19.7235	NA	21.2649	24.209	24.209	19.9292	16.5874	22.3804	23.0411	23.4472	15.6309	19.5545	19.9399	19.1919	18.1655	22.9956	17.1475	23.9963	15.4814	NA	15.761
ID_083_01	16	23	maternal fasting	15.6017	17.129	14.5807	NA	19.1198	27.0968	NA	24.2257	14.7763	15.6351	20.9344	18.3793	14.3794	21.0838	17.2772	19.4234	16.2815	17.0867	14.9308	20.5591	14.0024	16.786	23.8478	22.2609	26.9506	NA	NA	19.194	23.5575	22.463	21.3766	16.7218	21.8773	22.8399	23.147	17.7992	20.234	17.6228	18.3241	16.8559	23.4533	17.0482	24.2213	15.5369	NA	16.3815
ID_083_12	16	24	maternal 1-hour	16.3596	16.9025	14.9441	NA	19.9103	27.0008	NA	23.8728	14.5416	16.8273	20.8719	18.3157	NA	20.8015	16.3691	18.9102	17.1118	14.8906	16.8645	18.23	13.3806	18.057	23.1384	21.9686	26.6859	19.3239	13.1894	18.8666	23.2765	21.6649	21.7216	16.406	21.1637	22.495	22.7745	16.7961	19.9953	17.5435	17.9888	16.589	22.8348	17.0255	23.9735	16.3844	NA	16.1825
ID_083_41	16	25	newborn	16.0159	16.6558	14.1581	NA	15.9791	27.3872	NA	23.7743	14.5298	17.0483	22.3648	NA	NA	25.5529	16.6278	19.9436	18.3887	NA	17.9228	16.2494	NA	19.2675	23.7976	NA	26.8607	NA	14.9053	20.69	23.3528	22.9767	20.8287	16.1537	22.2313	22.515	23.2489	16.4139	20.8393	19.7848	18.2608	17.8473	23.0252	17.0633	24.0699	17.011	NA	15.4053
ID_196_01	16	26	maternal fasting	16.6463	17.4415	NA	NA	19.2065	26.9586	NA	23.9084	13.6565	16.6664	20.2787	18.9877	16.9727	21.9567	17.6778	18.4795	17.6035	17.7168	17.3275	19.7018	14.4947	18.7194	23.7784	NA	26.9406	21.9738	NA	18.7595	24.0906	22.5097	21.7353	16.9555	22.1593	22.9718	23.0079	17.5076	20.6825	18.2427	18.6683	NA	22.7338	17.4681	24.1969	15.5633	NA	16.7277
ID_196_12	16	27	maternal 1-hour	16.2797	16.8994	15.5887	NA	19.4682	26.6437	NA	23.8161	NA	16.9149	20.003	19.0206	14.6192	21.7286	16.9809	17.9201	17.491	17.2061	17.2087	19.5718	13.8311	18.2903	23.2637	NA	26.7043	NA	NA	18.2947	23.4575	21.7561	22.1485	16.4648	21.4236	22.4867	22.9426	17.4325	20.427	17.8925	18.4492	NA	22.857	17.2091	24.021	15.3195	NA	16.0446
ID_196_41	16	28	newborn	17.4463	16.8546	NA	NA	17.866	27.1174	NA	23.6028	14.372	17.1661	21.2567	18.3444	NA	24.6202	16.5122	18.609	17.9139	NA	18.0892	17.4195	13.587	19.2267	23.6776	NA	26.0094	19.2353	15.1135	20.6227	23.0288	23.03	NA	16.7427	22.1942	22.4913	23.2347	16.8497	18.9452	20.1783	17.6742	17.3678	22.9478	17.2059	23.5635	NA	NA	14.8279
ID_291_01	17	3	maternal fasting	NA	NA	14.8627	NA	15.8515	26.6013	NA	23.7815	14.8709	NA	19.3804	18.0971	14.2674	21.3136	15.994	18.1976	NA	18.4616	NA	20.0447	14.1591	14.0677	23.4129	22.1472	26.287	18.9614	NA	17.3784	24.2005	22.1547	22.7561	16.6926	21.6823	22.9523	21.4143	17.8192	20.1712	16.8521	17.6411	15.6824	22.9859	16.0086	23.8485	NA	14.2414	14.3366
ID_291_12	17	4	maternal 1-hour	NA	16.987	NA	NA	15.9343	26.5302	NA	23.642	14.8993	NA	19.5021	17.906	14.0501	20.5104	15.7673	18.0362	NA	19.2056	NA	19.5811	14.1316	NA	22.989	22.0745	26.1842	18.6689	NA	17.5237	23.847	21.526	22.9952	16.737	21.1133	22.5012	21.4603	17.2863	19.9361	16.709	17.3821	NA	22.6714	16.1572	23.6443	NA	14.6454	14.4236
ID_291_41	17	5	newborn	15.3563	16.9927	15.4983	NA	16.5252	27.6243	15.0037	24.214	14.8887	15.7863	20.9567	17.3495	15.3576	25.7815	16.2672	18.7346	18.0973	NA	17.8329	17.1339	13.6358	18.7142	23.6942	22.0543	26.2612	18.9523	14.0595	20.4572	24.0062	23.052	19.991	16.551	22.4946	23.0532	22.4832	NA	20.6471	18.4645	16.7924	15.9141	22.8819	16.1134	23.9384	16.8975	NA	13.7731
ID_253_01	17	6	maternal fasting	NA	17.3784	15.6222	NA	17.9664	26.5108	NA	23.6596	14.5909	13.3018	19.4963	18.3093	14.604	21.5844	19.1771	18.7177	NA	17.372	NA	19.9012	13.5543	14.8341	23.3206	22.2972	26.2734	19.0022	14.1401	17.9434	23.879	22.0117	21.6084	16.4429	21.6139	23.0009	22.2715	17.9354	19.7469	16.2827	17.224	NA	23.7036	16.0999	24.354	15.3724	NA	14.058
ID_253_12	17	7	maternal 1-hour	NA	17.0889	15.8466	NA	20.0311	26.4527	NA	23.3341	13.7652	16.5096	19.5303	18.285	NA	20.7914	19.0604	18.2758	18.3235	18.3235	14.8361	17.6361	13.817	17.1689	22.8475	22.1277	26.1299	19.0205	NA	17.7939	23.1302	21.5443	21.2375	16.7217	21.1248	22.5754	21.6908	16.9035	19.2399	16.3928	17.2044	15.6844	22.7817	16.056	23.9213	15.5754	NA	14.1074
ID_253_41	17	8	newborn	17.0785	NA	15.3864	NA	16.632	27.6072	NA	24.2628	15.3634	17.5998	21.4635	NA	15.1058	24.2217	18.026	19.369	18.6208	NA	17.7963	17.3757	14.7572	19.3651	24.1462	22.2529	26.5422	19.2201	NA	20.2585	23.7388	23.7388	18.0879	17.0715	22.5708	23.3694	22.9976	16.4088	20.07	18.2169	17.5288	17.1263	23.1205	16.4015	24.5828	16.8453	NA	14.5098
ID_347_01	17	9	maternal fasting	15.8046	16.8666	16.1828	NA	19.4861	26.2507	NA	23.4859	14.2287	17.161	20.3774	18.4921	15.3754	22.3142	16.1269	17.6847	17.7523	18.6828	16.7748	20.1899	14.1785	18.281	23.4688	22.2977	26.51	19.0834	NA	17.3833	23.6848	22.1782	22.2387	16.8799	21.4622	22.5337	21.5705	16.0675	20.2707	15.8678	18.9754	NA	22.5969	17.5759	23.7232	15.1076	NA	13.2324
ID_347_12	17	10	maternal 1-hour	NA	16.9903	NA	NA	18.7946	26.4011	NA	23.5866	14.4781	15.8641	20.5146	18.1385	14.7544	20.9765	16.0678	17.756	NA	18.2203	14.696	20.0123	14.2055	16.6817	23.2486	22.2706	26.5034	19.0921	NA	17.6294	23.5338	21.8813	22.3547	16.8915	21.1408	22.4737	21.9381	17.5183	20.4094	16.0354	19.1093	NA	22.8099	17.4801	23.9313	15.82	14.9127	13.0442
ID_347_41	17	11	newborn	16.2027	17.0917	14.9213	NA	15.9268	27.4241	NA	23.9512	15.3692	15.8564	21.0404	NA	14.5016	21.9358	15.9962	19.0612	16.3611	NA	17.2097	19.5306	13.984	17.4502	23.4878	21.4677	26.7988	NA	NA	20.816	23.6172	22.0812	19.3946	16.7782	21.8194	22.3515	22.6781	NA	19.667	17.5454	18.7034	17.4476	22.4865	17.5536	23.7932	16.4846	NA	14.4491
ID_368_01	17	12	maternal fasting	15.4441	17.23	NA	NA	18.1958	27.1058	NA	24.4171	14.3374	16.038	21.4451	18.6075	18.6684	22.2071	16.7595	19.5959	17.6658	NA	16.9458	17.8492	14.147	18.5543	23.9839	22.5776	25.7152	NA	NA	18.2345	24.3526	22.7457	22.2475	16.7099	21.881	23.2626	22.526	17.9617	20.8562	16.6284	18.7984	NA	23.6268	17.2056	24.5114	15.8612	14.7678	14.4946
ID_368_12	17	13	maternal 1-hour	NA	17.0572	14.755	NA	18.1507	26.8134	NA	24.2972	15.5509	15.0982	21.4006	18.4286	16.7175	21.3445	17.2841	19.3421	NA	19.2091	NA	17.5716	14.2653	16.4738	23.6213	22.42	26.6675	NA	NA	18.4132	23.4021	22.1056	22.8288	16.8345	21.3986	23.0245	22.5091	17.8799	20.714	16.4754	18.6379	NA	23.2641	17.2367	24.2899	15.6087	NA	14.595
ID_368_41	17	14	newborn	16.8386	17.3086	14.9925	NA	13.5476	27.2707	NA	24.2657	14.9844	17.0354	22.0405	NA	15.4169	23.982	17.0655	20.3405	17.5187	NA	17.3347	20.0563	14.3167	19.0681	24.1502	22.4801	26.1155	19.8275	NA	21.052	23.373	23.5385	22.1413	16.8497	22.3356	23.3694	23.2099	16.6609	21.3469	18.5407	19.6615	18.2515	23.3691	18.2937	24.7626	15.9394	NA	14.5566
ID_227_01	17	17	maternal fasting	15.7667	16.7398	15.6083	NA	20.3848	27.2009	NA	23.8013	15.2911	17.1727	21.2806	19.71	NA	23.2709	16.0476	19.2477	17.5128	18.236	16.077	20.8813	14.3133	18.9632	23.2249	22.3344	26.5572	19.6892	NA	18.5804	23.4064	22.0863	22.1358	16.9652	21.5829	22.4377	22.1931	17.6513	19.6696	17.5619	17.3449	16.5363	22.7899	17.5094	23.8619	15.9818	NA	15.116
ID_227_12	17	18	maternal 1-hour	16.1603	NA	14.7867	NA	19.4393	26.909	NA	23.7941	15.2209	15.9118	20.862	18.3832	14.5333	20.6327	15.8121	18.941	16.5069	18.6214	14.3671	20.502	13.923	18.098	22.6887	22.0893	26.4913	19.5023	NA	18.4203	22.9164	21.3517	22.2522	16.4917	20.8475	22.2089	22.2992	17.8279	19.8171	17.478	17.185	16.5961	22.6752	16.9446	23.7815	15.7281	NA	15.2932
ID_227_41	17	19	newborn	NA	17.0738	15.0989	NA	NA	27.1833	NA	23.5173	15.2356	13.5145	21.1668	17.2469	14.3444	23.7546	15.6941	19.0701	15.6336	NA	15.7616	20.1448	14.0387	16.4371	23.543	22.0686	26.7174	NA	NA	20.3657	23.5816	22.5836	17.499	16.7994	21.8846	22.5024	22.8401	15.9786	19.4157	17.9159	18.0066	16.8934	22.7313	16.9943	23.9689	15.5241	NA	14.4678
ID_349_01	17	20	maternal fasting	16.6346	16.9383	14.461	NA	12.4006	25.7647	15.5587	23.5374	NA	NA	18.8385	18.8631	NA	19.9742	16.1792	17.7442	NA	19.133	NA	17.1046	NA	NA	22.5634	21.7259	26.2667	18.9843	15.5248	18.016	23.5349	21.5306	22.2885	16.5587	20.9971	22.3201	23.3834	18.0315	19.1544	16.3142	17.1737	15.5604	22.9013	15.4099	24.2421	14.2854	NA	14.6525
ID_349_12	17	21	maternal 1-hour	15.6219	16.9972	14.2199	NA	14.7277	25.7123	15.6128	23.4844	NA	NA	18.5091	18.7453	16.7921	19.0855	16.3451	17.0571	NA	18.7505	NA	17.3498	13.663	NA	22.2469	21.8498	26.039	18.6677	15.7602	18.0176	23.1976	20.9901	22.3965	16.1801	20.4007	21.6994	22.7946	16.7087	19.0152	16.2488	16.8357	14.9881	22.0806	15.2281	23.7638	NA	12.9681	15.1447
ID_349_41	17	22	newborn	17.6254	16.8782	13.9115	17.0275	15.5375	27.211	NA	23.8587	14.6532	16.5565	20.551	NA	15.9953	21.9513	16.0877	18.8867	16.8522	NA	15.8846	19.2355	13.8037	17.9567	23.1367	21.8091	25.951	19.054	NA	20.4636	23.6894	22.0371	NA	16.2752	21.5761	23.0118	23.3184	15.7309	19.1437	19.7269	17.3344	16.8529	22.4518	16.5117	24.0637	16.678	NA	14.784
ID_139_01	17	23	maternal fasting	15.9044	16.7895	NA	NA	16.3079	26.9751	NA	24.1185	15.3801	NA	19.9794	18.4325	15.0784	21.4797	16.7367	17.5074	NA	18.3479	NA	20.197	14.45	NA	23.4376	22.3608	26.4127	19.2902	NA	18.8575	24.2788	22.4948	23.187	16.8567	21.9258	23.1158	23.4497	18.6325	20.7067	17.2319	18.1894	16.4425	23.4873	17.3364	24.0261	NA	15.6732	15.5849
ID_139_12	17	24	maternal 1-hour	14.5932	16.836	NA	NA	18.2153	26.6866	NA	23.8658	15.1895	14.8	19.5658	18.1137	NA	20.3124	17.1228	17.1653	NA	18.5128	15.1924	19.3979	14.2087	17.0011	23.0907	22.2279	26.1168	18.8487	NA	18.4904	23.5174	21.7803	23.4003	16.9583	21.2067	22.625	23.0015	17.4751	20.1697	17.3993	17.7445	16.119	22.9784	17.1046	23.6311	16.6838	14.4436	15.1413
ID_139_41	17	25	newborn	15.5424	16.8697	14.6058	NA	17.232	27.4	NA	23.8306	15.0303	16.5382	21.4671	18.2147	13.1671	24.4312	16.9005	18.4744	17.4778	NA	17.5684	20.5282	14.4362	19.2363	23.8678	21.8727	26.8519	NA	NA	21.0846	24.0225	23.1173	18.303	16.9406	22.3658	22.7291	22.5624	16.491	20.7644	19.1885	17.9608	17.5121	21.9575	17.7658	23.5186	18.5686	NA	14.5558
ID_141_01	17	26	maternal fasting	15.1523	17.1287	NA	NA	18.8142	27.3658	NA	24.1471	NA	13.6873	20.6627	18.8895	14.8578	23.4065	16.3974	19.1675	NA	18.4056	NA	20.6017	14.056	16.3112	23.5744	22.7403	26.3119	19.3902	NA	19.0234	24.3306	22.4114	22.5005	16.9844	21.9378	23.0453	23.2322	19.0847	20.2945	18.4318	17.3287	16.5143	23.8598	16.894	24.4736	15.8695	NA	15.0164
ID_141_12	17	27	maternal 1-hour	15.4698	16.6372	15.304	NA	18.7804	26.7305	NA	23.3646	NA	15.9372	20.4162	19.3255	15.4696	22.1731	15.7635	18.4546	NA	18.2439	15.0373	19.479	13.854	17.5377	22.7205	22.1344	25.9001	18.8931	NA	18.5612	23.3413	21.5339	22.1516	16.6533	21.1411	22.1653	22.1266	17.4193	19.346	17.9944	16.4237	15.4592	22.2933	16.014	23.4969	15.2521	NA	14.5454
ID_141_41	17	28	newborn	15.9511	16.901	15.1017	17.6958	12.512	26.4609	NA	23.8524	15.3198	17.3421	21.1061	18.092	14.1292	23.5998	16.4708	19.8346	17.6205	NA	17.2077	20.3392	14.504	18.7464	24.0678	22.364	26.5084	18.5259	NA	20.419	23.9901	23.9901	18.4654	17.0394	22.4153	23.2778	23.0474	15.9481	19.9045	20.2771	17.9428	17.4613	23.2813	17.5158	24.8569	17.317	NA	15.0602
ID_140_01	18	3	maternal fasting	NA	17.3228	NA	NA	19.8296	27.345	NA	24.0341	15.2099	16.7904	19.0425	18.5916	18.9878	22.2634	16.1234	18.0936	NA	18.6661	16.606	17.4965	14.1514	18.4181	23.554	22.3737	26.3484	19.2473	NA	17.0845	23.3895	22.4805	21.6835	16.7831	21.7247	23.3689	22.07	17.3871	20.0376	15.0741	17.6899	16.2943	23.2901	17.1746	24.101	16.1682	13.5996	NA
ID_140_12	18	4	maternal 1-hour	NA	NA	14.9413	NA	18.1091	26.7697	NA	23.74	NA	14.8478	18.7268	18.0607	15.3734	21.2371	15.7412	17.5954	NA	17.7655	15.1721	19.5483	14.4106	17.4072	23.046	21.9946	26.166	18.7392	NA	17.0543	23.3298	21.7335	21.991	16.5942	21.2226	23.0426	21.8351	17.9401	20.1493	15.0224	17.5371	16.0129	22.8773	16.811	23.5555	15.5596	13.9775	13.0218
ID_140_41	18	5	newborn	18.7311	16.6199	NA	NA	15.6609	26.8738	NA	24.1876	14.9432	16.9425	22.1824	16.1943	14.1488	24.3655	16.5754	20.3984	16.997	NA	16.5532	19.7792	14.1198	18.4024	23.8734	21.967	26.5986	NA	NA	19.9651	24.1885	24.1885	17.8848	16.7308	22.0624	22.8182	22.5332	NA	19.4323	17.2665	17.3662	17.3662	22.369	16.6275	23.4056	17.0013	NA	13.1082
ID_167_01	18	6	maternal fasting	NA	16.9334	15.4647	NA	19.4277	26.9478	NA	24.0328	14.2158	16.3665	19.8442	18.3514	NA	21.9539	16.5843	17.9516	17.9497	17.4065	16.0974	19.9233	13.9993	18.1049	23.601	22.2249	26.4004	NA	NA	18.0491	24.0888	22.5285	21.0982	16.9785	21.9941	22.9389	21.7923	17.2188	19.5673	15.8208	17.3253	16.1198	22.9902	16.3432	24.0731	16.2285	NA	14.1011
ID_167_12	18	7	maternal 1-hour	NA	16.949	15.3131	NA	20.6766	27.1235	NA	23.9165	14.657	16.1146	19.6787	18.148	17.1803	20.8768	17.3358	17.5104	16.3463	18.2587	15.7074	20.2143	14.263	17.4764	23.2844	22.1087	26.232	18.7962	NA	17.6197	23.2657	22.0065	21.2727	16.7302	21.247	22.6015	21.3601	NA	19.2247	15.6709	16.897	15.9667	22.5312	15.725	23.6233	15.5558	NA	13.3999
ID_167_41	18	8	newborn	NA	NA	15.0779	NA	16.7435	27.6845	NA	24.1108	15.2174	16.3368	20.9706	NA	NA	23.6756	17.0271	18.5714	17.2332	NA	17.2167	20.4883	14.4003	18.7519	24.1705	22.3298	26.9205	19.6262	NA	21.2447	24.4881	22.9701	19.5156	17.0284	22.6393	23.438	22.7575	18.566	20.5808	17.6021	17.8662	17.8662	22.9883	16.8076	24.4113	16.6603	NA	14.7991
ID_067_01	18	9	maternal fasting	15.7721	16.8484	15.4741	NA	17.9211	26.753	NA	24.004	15.246	15.1838	19.2842	18.3611	16.6939	21.0214	16.1361	17.9224	NA	17.3161	14.4424	20.1239	14.528	17.6968	23.1004	22.3365	26.7342	NA	NA	18.0501	23.0741	22.1099	20.9035	16.9583	21.2731	22.4793	22.2546	17.2234	20.6493	16.082	18.6449	NA	22.5239	16.9622	24.1854	15.1207	NA	14.4293
ID_067_12	18	10	maternal 1-hour	16.1135	17.0299	15.8797	NA	18.5372	26.8183	NA	23.9507	15.1505	15.1322	18.6194	18.4828	20.1059	20.1059	17.0958	17.7717	NA	17.5075	NA	20.0408	14.2123	16.6465	22.8618	22.4554	26.5782	19.2738	NA	18.1806	23.1157	21.3366	21.7014	17.3487	20.687	22.2568	22.1787	15.4799	20.6064	15.954	18.5009	NA	22.1046	16.817	23.8679	15.1957	NA	14.3071
ID_067_41	18	11	newborn	16.9086	17.0851	NA	NA	16.3958	27.4556	NA	23.3682	NA	12.6976	20.1067	17.0799	14.8408	22.888	15.7995	16.8577	15.1922	NA	16.1774	17.2534	13.8684	16.6935	22.4973	21.5904	26.3809	NA	13.6774	20.8436	23.3375	22.2981	20.3305	16.4012	21.7175	21.8014	22.2276	16.3026	18.4428	17.443	17.1479	15.8163	21.8784	15.9286	22.8759	18.3563	NA	15.4748
ID_098_01	18	12	maternal fasting	NA	17.208	NA	NA	19.3925	27.1531	NA	24.1121	15.0996	15.8733	20.0279	18.6604	NA	22.1108	16.3847	18.1502	NA	18.2669	16.2812	19.4783	14.7611	18.0325	23.5024	22.5005	26.073	19.1136	NA	18.5449	23.9426	22.458	22.4585	17.2229	21.9823	23.2242	21.7955	17.0569	18.9648	16.1231	18.1297	16.3787	22.875	17.5224	23.6212	15.3983	NA	15.6929
ID_098_12	18	13	maternal 1-hour	NA	16.738	14.4362	NA	18.4493	27.0372	NA	23.544	15.0181	14.4707	19.5128	18.0022	NA	20.3326	15.8658	17.3902	NA	20.087	15.3869	17.5897	13.8096	16.2873	22.4797	21.8981	25.8851	18.4962	NA	18.3505	23.6415	21.4105	23.4096	16.7677	20.8902	22.4353	22.0515	18.309	18.7065	15.5845	17.6615	15.7212	22.5075	17.1212	23.0907	15.3139	16.8272	15.6708
ID_098_41	18	14	newborn	22.3293	16.7546	14.922	NA	20.5958	27.5771	NA	24.2136	15.4731	17.9236	22.5542	NA	14.2652	25.1226	17.6521	19.8906	18.5526	NA	18.4516	20.4043	14.2836	20.1477	23.7793	22.139	26.7239	NA	NA	21.1312	23.4843	22.8904	20.3184	17.1697	22.2429	22.9914	23.0179	16.5781	19.6457	18.612	17.6323	17.6323	22.7007	17.3947	23.6537	17.5062	NA	13.7821
ID_166_01	18	17	maternal fasting	15.2784	16.9806	15.4716	18.1957	18.1736	26.652	NA	23.7578	15.435	16.5423	19.7533	18.8583	15.2202	23.8729	16.7649	18.0302	NA	17.9914	14.4039	20.9556	13.9524	18.227	23.5232	22.0445	26.4686	NA	NA	18.2315	23.7252	22.2711	21.6855	17.0871	21.573	23.0399	21.7991	17.383	19.0399	16.1375	18.7177	17.5251	22.6312	16.7273	24.0611	15.3405	NA	14.4455
ID_166_12	18	18	maternal 1-hour	NA	16.8228	14.8573	NA	19.5408	26.5059	NA	23.5053	15.8535	16.8885	19.5214	18.6754	NA	22.0127	16.461	17.813	17.6944	18.6731	14.3442	19.8838	14.1211	17.2933	23.1248	22.2085	26.3301	19.3883	NA	18.4153	23.578	21.8794	21.9166	16.872	21.148	22.8217	21.9422	16.6709	19.4456	17.2056	18.636	17.5745	22.4819	16.6792	23.9349	15.2152	NA	14.786
ID_166_41	18	19	newborn	NA	17.0365	14.8433	NA	NA	26.3408	NA	23.2249	15.1127	17.0703	20.0265	NA	14.3166	22.5553	16.0965	18.3983	17.5016	NA	16.7881	20.0225	14.0909	18.6791	23.7766	22.2582	26.0846	18.8246	NA	19.952	23.6199	22.4543	NA	17.0671	21.9598	22.5333	22.4202	15.2259	18.9534	18.0238	18.4013	16.8396	22.6263	17.4848	24.2257	17.4	NA	13.986
ID_262_01	18	20	maternal fasting	NA	16.5887	15.7747	NA	15.9362	26.8168	NA	24.3181	15.0415	NA	19.7273	18.5711	15.9834	23.2311	16.2921	18.2434	NA	17.6102	NA	19.2614	NA	15.3879	23.2902	NA	25.6321	19.2452	NA	18.6362	24.3193	22.4077	22.7622	17.0412	21.8564	23.3921	22.8824	17.8783	19.5403	15.8793	17.7336	15.8429	23.7851	16.8036	24.2369	15.7258	16.7683	14.6733
ID_262_12	18	21	maternal 1-hour	NA	NA	15.708	NA	17.4981	26.8377	NA	23.9823	15.085	13.9377	19.7383	18.6056	NA	21.6755	15.8114	17.9621	NA	19.2687	14.7941	17.5084	14.5533	17.3988	23.0655	22.4998	25.4188	19.2032	NA	18.4684	24.0084	21.867	23.8533	17.205	21.2711	23.0072	22.0676	17.5288	19.2992	15.921	17.4982	15.6645	22.9931	16.5572	23.8292	16.1701	NA	14.7787
ID_262_41	18	22	newborn	15.6217	16.6404	15.0196	NA	17.1284	27.8951	NA	25.0045	15.8016	16.4389	21.22	NA	15.4737	23.9673	16.5428	18.4844	17.9637	NA	17.6333	19.8047	14.3895	19.103	24.2513	22.6122	26.2665	NA	NA	21.2831	24.3222	23.084	22.0073	17.3164	22.9731	24.0381	22.8808	16.9815	20.8378	17.7699	18.4008	17.333	22.923	16.9561	24.6424	17.2675	NA	14.9532
ID_109_01	18	23	maternal fasting	15.6362	16.6889	15.3672	NA	20.065	27.1925	NA	24.2384	NA	16.9415	20.682	18.8737	NA	23.2552	16.385	18.8127	17.2762	17.9338	14.8404	20.4034	15.0097	18.3278	23.5923	NA	26.1723	19.4476	NA	19.1847	23.834	22.2974	21.5161	17.3492	21.87	23.1574	22.4698	17.6188	20.1945	17.5021	18.2623	16.74	23.3063	17.1348	24.2331	15.9555	NA	15.9467
ID_109_12	18	24	maternal 1-hour	14.8288	NA	15.2904	NA	20.5083	26.8448	NA	23.8669	NA	16.8828	20.1138	19.8636	14.7429	20.2671	16.4173	18.3642	16.5554	18.6846	15.0569	20.1348	14.2745	16.9195	22.9449	22.3181	25.787	18.8701	13.9437	18.5671	23.304	21.275	21.6229	16.7529	20.8667	22.5597	22.3314	17.8768	19.8297	17.0044	17.8704	16.6653	23.1124	16.6693	23.8967	15.8775	NA	15.5898
ID_109_41	18	25	newborn	15.6531	17.4118	15.6623	17.4156	21.7695	28.1029	NA	25.3366	15.0551	18.4605	21.4949	19.442	NA	22.4285	17.8022	19.3356	18.7996	NA	17.4697	22.3744	14.3391	20.3454	24.5107	23.045	26.8436	20.7408	NA	21.1927	24.0393	23.3295	18.9776	17.4467	22.6976	24.0127	23.6461	16.4872	20.0569	18.201	19.2382	17.4842	24.0948	18.0333	25.2586	17.0425	NA	15.6945
ID_250_01	18	26	maternal fasting	15.9487	17.079	16.336	NA	19.7097	26.737	NA	24.3802	13.1961	17.2368	20.4428	19.7319	NA	21.3933	16.789	18.6067	17.8786	18.1742	16.0286	19.7394	14.7061	18.9598	23.964	NA	26.5058	NA	12.5906	18.8981	24.4035	22.7586	21.3115	17.4387	22.2987	23.1812	22.8072	17.4309	19.2185	16.8797	18.1338	16.3815	23.0119	16.9543	24.5316	16.0661	NA	15.4298
ID_250_12	18	27	maternal 1-hour	NA	16.9757	15.6239	NA	21.2589	26.4638	NA	23.9987	14.9273	17.1877	20.6887	18.8529	NA	21.1989	16.9882	18.4633	18.3089	18.028	15.6938	20.3097	14.2546	18.8642	23.5181	NA	26.1374	19.2393	NA	18.2976	23.5822	21.9513	21.9944	17.1768	21.6334	22.7402	22.2165	16.358	19.3068	16.212	17.8533	16.0764	22.5226	16.4991	24.1724	16.1088	NA	14.284
ID_250_41	18	28	newborn	16.5322	NA	14.8942	NA	16.6431	27.2986	NA	24.1822	15.2505	16.9871	20.9308	16.0819	NA	24.9179	16.5408	18.8797	17.8503	NA	17.3455	19.7725	14.0399	19.1698	23.9169	NA	26.6465	19.7346	NA	20.8631	23.488	22.9011	22.2861	17.2656	22.1885	23.34	23.6516	16.2057	19.4268	18.3873	18.3142	17.9136	23.2836	17.261	24.8658	17.1707	NA	15.4274
ID_228_01	19	3	maternal fasting	NA	15.8774	NA	NA	17.1522	26.188	14.5864	22.5685	14.7577	14.6608	20.3092	17.2325	13.9489	21.5083	16.8047	17.4103	19.1619	19.1619	14.8223	17.5608	13.6258	16.9814	22.4869	21.319	25.3499	18.4637	NA	16.1145	23.0114	21.2262	23.0696	16.1161	20.6856	21.5407	19.8119	16.2077	17.9124	13.9522	16.1216	14.8672	22.0322	16.1644	22.4625	14.4103	NA	NA
ID_228_12	19	4	maternal 1-hour	NA	16.0608	NA	NA	16.0001	25.8223	17.5056	21.493	13.5936	NA	20.0403	16.7868	14.386	20.6003	16.5738	15.9961	NA	20.1019	NA	16.625	13.1607	14.946	21.3639	20.9136	25.2388	18.1883	15.3209	16.6559	22.3353	20.3283	22.7262	15.9035	20.0486	20.8732	19.9788	16.5141	17.929	14.393	15.8077	NA	21.3088	15.8755	22.1165	13.474	NA	NA
ID_228_41	19	5	newborn	NA	16.8134	13.2625	NA	18.4853	26.9012	20.5239	22.6278	NA	17.1555	21.5415	NA	NA	21.9676	17.4803	16.9926	18.6994	NA	16.5515	16.8513	13.2189	18.646	20.8909	21.0318	25.8471	18.5556	17.8825	19.7929	22.676	20.5782	22.538	15.4058	20.6258	20.4648	22.1596	14.0674	19.1988	17.5157	16.8285	16.8224	20.9369	13.7592	22.3358	15.1251	NA	14.621
ID_175_01	19	6	maternal fasting	NA	15.949	NA	NA	18.2245	26.1178	16.6324	22.2832	14.5219	15.3913	19.3826	17.4324	15.8105	20.5067	15.8704	16.2247	17.9231	19.9539	15.1131	16.9817	13.3899	17.2536	22.187	21.3564	25.7061	18.4727	15.6458	17.2707	22.6434	21.0726	22.45	16.3311	20.5388	21.8482	20.7966	16.0912	18.5377	15.0105	17.7223	15.4909	21.4414	16.0363	23.0848	14.8402	13.9951	NA
ID_175_12	19	7	maternal 1-hour	NA	NA	NA	NA	19.6656	26.0307	NA	22.363	13.91	15.4503	19.1637	16.9492	17.7269	19.1656	16.0387	16.767	17.0552	18.3976	14.2113	16.602	12.5073	16.572	21.9091	20.8661	25.3667	18.2097	13.9502	16.7135	22.2669	20.2208	22.2775	15.9588	19.6631	21.3365	19.8986	14.5729	18.5602	14.7663	17.3618	15.1236	20.3858	15.7506	22.542	13.9722	NA	12.0583
ID_175_41	19	8	newborn	16.6564	NA	NA	NA	20.421	27.1541	15.7017	23.0875	13.6448	15.7252	21.5024	NA	16.8846	22.6332	17.1955	18.0344	17.0551	NA	15.9108	16.5478	13.1597	17.6208	22.4438	20.6129	25.7102	18.3108	14.5972	19.9851	22.6955	21.5798	21.8809	15.5199	21.1361	21.5941	21.687	15.2704	17.2023	16.7674	17.9493	16.2329	21.2056	15.7768	22.7954	14.5381	NA	12.3554
ID_076_01	19	9	maternal fasting	NA	15.7961	NA	NA	16.3641	25.4978	16.3409	22.0563	14.0995	14.5726	18.3767	16.9268	13.7986	20.4528	15.5528	16.4282	18.0656	19.1842	14.0091	16.782	NA	16.1343	21.9009	20.9679	25.1994	18.3431	17.0185	16.8903	22.5598	20.8607	22.3004	15.6939	20.3123	21.2729	20.7959	16.2779	18.8492	15.5998	16.9958	15.3088	21.8706	15.5021	22.98	14.5482	13.9615	13.0713
ID_076_12	19	10	maternal 1-hour	14.746	15.5773	NA	NA	16.609	25.6221	16.5639	21.9086	14.3294	14.7193	18.7957	17.08	15.0505	19.8827	15.1343	15.9147	17.021	20.0234	14.1629	16.431	NA	16.4933	21.4642	20.8157	25.1459	18.4331	16.3598	17.1076	22.4401	20.5784	22.6761	16.627	20.0168	21.0999	20.956	16.1574	18.9405	15.3888	16.9049	14.5401	21.4756	15.4135	23.0074	14.0379	NA	13.4602
ID_076_41	19	11	newborn	15.4142	NA	14.5182	NA	NA	26.3325	16.7299	22.2227	14.0371	NA	21.1281	14.7785	14.5439	23.0814	15.3313	17.7379	15.7023	NA	14.1749	16.7092	13.388	16.1061	22.4152	20.9451	25.2065	18.416	16.7673	20.3684	23.1882	21.2495	23.1682	15.6211	20.9583	21.1554	21.5041	15.4872	18.0908	17.5634	17.0709	15.8152	21.4379	15.2539	23.2243	16.6007	NA	NA
ID_088_01	19	12	maternal fasting	NA	NA	NA	NA	18.2771	25.8875	16.1278	22.2734	14.257	15.6756	18.7738	17.256	13.2113	20.7587	15.4391	15.8419	17.6431	17.9881	15.4446	16.7954	NA	17.3702	22.2526	21.2535	25.0896	18.3873	15.0644	17.4392	22.8035	21.0389	22.9034	15.9941	20.7739	21.7715	21.2559	16.1757	18.9197	14.8253	15.8499	13.059	21.4769	15.7692	22.3271	13.8645	NA	NA
ID_088_12	19	13	maternal 1-hour	NA	NA	NA	NA	17.2171	25.2191	NA	21.9288	13.3556	13.6451	17.9969	16.8491	16.4909	18.7994	16.2226	15.9069	16.0078	16.5272	NA	16.5184	12.9035	15.5243	21.6463	20.9663	24.8025	18.1511	NA	16.8123	23.4459	20.1736	23.4459	15.6424	19.932	21.2307	20.6707	15.8714	18.6193	14.5779	15.8134	13.4852	20.5668	15.249	21.9006	13.9283	NA	NA
ID_088_41	19	14	newborn	NA	15.5814	14.3453	NA	15.9069	26.3358	15.9368	22.536	14.1649	14.8341	19.8728	NA	16.2534	22.1799	16.219	16.9698	16.326	NA	15.1627	16.5749	13.0568	16.8839	22.4796	20.9229	25.3775	18.2468	NA	19.1403	22.4622	21.3162	21.4449	15.5845	20.8316	21.8313	21.4748	14.1953	17.4945	17.1754	16.5692	15.0402	21.0484	15.6183	22.3743	13.1386	NA	12.0583
ID_375_01	19	17	maternal fasting	NA	NA	NA	NA	17.2637	25.6272	16.7778	21.3485	13.6996	14.4547	19.1204	17.2059	17.6887	20.6219	15.6295	15.6611	16.641	19.8809	13.2414	16.5782	NA	16.8656	22.0196	21.2301	25.7087	18.372	15.6537	17.7014	22.5112	21.0392	22.5901	15.6758	20.2814	21.0391	21.2172	15.7694	18.6504	15.9287	17.8397	NA	21.1752	15.2655	22.7903	NA	NA	14.6553
ID_375_12	19	18	maternal 1-hour	NA	NA	NA	NA	17.4728	25.3662	NA	21.6918	13.7825	14.7339	19.0485	17.9571	17.7827	19.1471	15.6303	16.3614	15.9939	18.2972	NA	16.3804	13.0873	16.7921	21.9199	21.014	25.4893	18.1445	NA	17.1364	21.8186	20.6469	22.1637	15.766	19.9506	20.9878	21.0245	15.3311	18.5635	15.2596	17.4836	NA	20.807	15.3574	22.5464	14.2701	NA	14.3523
ID_375_41	19	19	newborn	NA	15.9298	NA	NA	11.4476	26.3129	15.8218	22.6873	14.0524	15.0461	20.4471	NA	15.5875	20.9955	16.0449	17.3108	17.2155	14.4429	15.5867	16.4149	NA	17.4387	22.4746	20.9579	25.619	18.4457	17.3817	19.504	22.4915	21.1528	22.85	15.5683	20.8999	21.492	22.1444	14.9889	18.9796	17.1646	17.8804	16.245	21.6037	15.5422	23.3593	15.1271	NA	14.8899
ID_108_01	19	20	maternal fasting	13.6863	NA	NA	NA	18.0661	25.862	14.5817	22.1994	14.1668	15.4964	18.4709	17.2318	16.4946	20.4798	17.1425	16.5721	17.5053	19.3224	14.4459	16.8585	NA	17.1789	22.4164	21.2036	25.0078	18.4008	16.3892	17.6958	23.4196	21.0188	23.4196	16.2872	20.7632	21.8722	21.3108	15.8836	17.7606	15.7232	14.7358	14.7358	21.3696	15.1343	22.3388	14.7866	12.5328	15.3974
ID_108_12	19	21	maternal 1-hour	NA	15.8368	NA	NA	19.4715	26.1224	NA	22.1002	NA	15.9844	18.4251	17.3083	15.6834	19.5611	17.0201	16.5442	16.9414	16.1336	14.9147	16.581	NA	17.0234	22.2077	21.1668	25.1894	18.4162	14.9844	17.9306	22.3282	20.5972	22.0267	15.7819	20.365	21.7461	21.5094	15.7166	17.8089	15.4772	16.177	14.6371	21.6215	15.6792	22.5833	14.4496	NA	15.3077
ID_108_41	19	22	newborn	15.0536	15.9041	NA	NA	NA	26.4801	14.3902	22.9281	13.032	16.0326	20.2899	NA	15.2131	20.9895	16.3492	17.5811	16.5842	15.1374	15.3052	16.452	NA	17.939	22.4014	20.5582	24.855	17.9129	15.7912	20.0805	23.0794	21.4962	23.0794	15.3959	20.2494	21.6967	22.0763	14.4654	17.6966	17.787	15.5314	15.5314	21.5798	15.1608	22.04	16.4039	NA	13.7711
ID_027_01	19	23	maternal fasting	NA	15.9274	13.5053	NA	18.1222	25.9994	NA	22.591	NA	15.8257	19.4037	17.4301	16.779	20.0744	15.7591	16.6841	16.8711	19.2425	14.6172	16.7231	13.2959	17.5312	22.609	21.382	25.6239	18.4404	15.8128	17.6122	22.4098	21.619	21.9642	15.9652	20.7903	21.9138	21.8347	15.1981	18.8428	15.5485	16.8811	NA	21.9852	15.1424	22.8021	14.0637	NA	14.3957
ID_027_12	19	24	maternal 1-hour	NA	15.7876	NA	NA	18.7115	25.6374	16.2548	21.9397	13.8718	15.362	18.8661	17.0877	17.5554	18.9176	15.6442	16.3225	16.1735	19.3674	13.2041	16.6962	NA	16.8825	22.0795	21.2853	25.3911	18.3395	16.4539	17.3791	22.3565	20.7332	21.8991	16.0385	19.9828	21.3605	21.4696	14.8093	18.6055	15.1419	16.2542	NA	21.4473	14.7772	22.3428	14.1004	12.5115	13.7972
ID_027_41	19	25	newborn	15.4748	NA	14.0795	NA	14.6897	25.7047	14.2677	22.6172	13.9918	15.9496	20.1679	NA	16.0082	21.7873	16.231	17.7378	17.5986	13.5188	15.5259	16.7277	NA	17.9862	22.5913	21.1302	25.0936	18.3328	NA	19.4829	23.1498	21.6513	23.1498	15.5924	20.7485	21.6401	22.0541	14.1889	18.9991	17.2947	16.4009	15.2233	21.5245	15.2107	22.8372	15.5345	NA	13.4149
ID_059_01	19	26	maternal fasting	NA	NA	NA	15.4246	19.3426	26.4875	13.6975	22.6355	14.0021	15.9949	18.9393	17.3135	17.3701	20.9932	16.1067	16.5214	17.1392	18.6233	15.1047	16.6633	13.1365	17.3327	22.354	21.3577	25.1132	18.4137	NA	17.9083	22.7151	21.1234	21.8271	16.1575	20.5533	21.9007	21.6557	15.4748	17.371	15.3469	16.2722	14.5401	21.4501	15.4585	22.5882	14.4785	NA	14.2678
ID_059_12	19	27	maternal 1-hour	NA	NA	NA	NA	18.9076	26.1579	16.2262	21.796	12.6409	15.7363	19.2588	17.3376	17.2114	19.7392	15.5371	16.2276	17.8197	19.7809	14.9415	16.5273	NA	16.9447	22.101	21.4359	25.2598	18.6722	17.5701	17.6929	22.2904	20.6541	21.9903	16.5037	20.2766	21.5315	21.6061	15.9967	17.9231	15.9937	16.8546	14.6861	21.5086	15.4188	22.6586	14.9391	15.4599	14.6349
ID_059_41	19	28	newborn	16.5097	15.7191	14.5736	NA	15.3066	26.6888	14.5167	22.6259	13.4322	15.86	20.4969	14.5736	13.0327	24.8057	15.426	18.0667	17.1061	15.084	15.674	16.33	NA	17.4831	22.5504	21.0894	25.0116	18.2525	16.2476	19.9966	22.9472	21.6025	22.9472	15.6976	20.8078	21.6049	21.9876	14.0152	17.931	17.8124	15.9524	15.6457	21.5948	14.8352	22.4862	15.3053	NA	13.7395
ID_146_01	20	3	maternal fasting	NA	16.4714	NA	NA	19.5568	26.0786	17.0868	22.2878	NA	15.899	18.5695	17.6257	NA	20.4415	14.6131	16.3641	16.5243	18.7663	NA	17.0796	13.669	17.3972	21.5738	21.182	24.4357	18.3023	16.681	18.1327	23.2145	21.4963	23.2145	15.9094	20.2429	21.1999	21.9757	15.6027	17.2872	13.9772	15.6292	14.5328	21.3546	NA	22.2874	14.4063	15.37	15.1165
ID_146_12	20	4	maternal 1-hour	NA	15.9065	NA	NA	18.6883	25.9571	NA	22.56	13.988	15.0249	18.6397	17.0535	18.6712	19.6368	14.4211	16.6926	16.6024	19.1866	NA	16.5063	13.2278	16.2203	21.7938	21.0334	24.2683	18.0255	15.6313	16.6744	23.2015	21.6732	23.2015	16.101	19.8675	21.327	20.5038	16.3669	17.5444	14.0628	15.4814	13.3122	21.4681	14.7619	22.402	14.1564	NA	NA
ID_146_41	20	5	newborn	NA	16.9716	13.4764	NA	16.5412	27.3594	19.9857	23.0817	NA	15.0808	21.2031	NA	NA	23.0835	15.5526	17.3135	NA	18.3695	16.1059	15.3328	NA	17.665	21.568	19.8261	25.9458	NA	17.6173	20.2268	23.0043	21.3331	23.1581	16.0523	21.0723	21.3847	22.8157	16.8866	18.4435	15.5677	17.4516	16.6149	21.4115	13.6419	23.2045	14.3284	14.0405	15.0199
ID_062_01	20	6	maternal fasting	NA	15.7458	NA	NA	19.208	25.946	14.9996	22.4236	14.8744	16.1151	18.8398	17.2719	NA	20.1432	16.0489	17.3268	17.3	17.874	NA	17.1727	13.6461	17.7194	22.4431	21.3908	25.5638	18.2952	16.4826	17.3356	21.9729	21.4531	21.8862	16.4745	20.6032	21.0976	20.8941	15.5495	18.1795	16.0531	16.187	NA	21.3288	15.4466	22.7756	14.9691	NA	12.8537
ID_062_12	20	7	maternal 1-hour	NA	NA	13.4331	NA	19.9531	26.1733	14.4166	22.3871	14.7242	16.0095	18.8981	17.2619	NA	19.1862	16.1752	16.8931	17.5457	17.3817	15.8483	17.2182	NA	17.7935	22.1051	21.3885	25.3266	18.0424	15.5848	17.0809	21.8591	20.805	21.6535	15.8805	20.111	20.8177	20.7564	16.324	18.1057	16.1231	16.0556	14.2018	21.2392	15.264	22.54	14.3181	NA	12.4049
ID_062_41	20	8	newborn	16.6797	15.8134	14.5834	16.0057	19.1335	26.775	14.6964	22.6897	14.7047	15.9567	19.4126	NA	14.7904	22.5144	15.1419	16.8976	17.1926	14.6225	15.5417	16.7624	13.8704	17.8459	22.1059	21.1161	25.4808	18.1352	16.3052	19.6654	22.2307	22.2307	19.4971	16.1632	20.597	21.2859	21.6477	13.7973	17.8133	17.6158	14.6903	14.6903	21.4613	14.8819	22.334	15.5279	NA	13.085
ID_131_01	20	9	maternal fasting	NA	NA	NA	NA	17.277	25.9265	14.1914	22.3742	NA	15.4306	19.6416	18.2317	NA	20.3126	14.959	17.5517	16.1885	18.1211	14.2678	16.7713	13.6406	17.0955	22.427	21.5276	25.3608	18.1339	15.6223	17.1231	22.65	21.0536	21.7139	16.2743	20.3416	21.7464	20.8032	15.3815	19.2766	15.6951	17.6139	NA	21.5882	16.4367	22.8929	14.5611	NA	12.9867
ID_131_12	20	10	maternal 1-hour	NA	16.1568	NA	NA	18.0787	25.9809	NA	22.3347	14.5785	15.6186	19.5813	17.0682	NA	19.2493	15.3676	17.3236	NA	18.2434	NA	16.3476	NA	16.7665	22.1553	21.4074	25.4561	18.1834	15.269	17.229	22.4225	20.5539	21.7408	16.1444	19.8751	21.3654	20.8235	16.0339	18.8847	15.6631	17.2952	NA	21.3427	16.1948	22.6437	14.0923	NA	12.9527
ID_131_41	20	11	newborn	NA	15.7278	13.8614	NA	16.5616	26.7258	14.8688	23.0954	14.6419	15.8338	20.0425	NA	13.2952	19.337	15.6795	18.0802	17.0601	11.2324	15.0821	16.9854	13.568	17.1685	22.5156	21.2791	25.0983	18.0188	15.4519	19.997	22.1724	21.2179	NA	16.0769	20.7999	21.5664	21.8214	15.6154	18.5903	18.0125	17.1026	15.1368	20.6911	15.5443	22.7849	15.4051	NA	NA
ID_064_01	20	12	maternal fasting	NA	16.3627	13.7239	NA	18.9233	26.4565	17.0941	22.1799	NA	NA	19.4895	17.5089	15.2527	20.3581	16.1753	15.5599	17.0604	20.1321	15.6199	16.9654	13.3137	17.5826	21.6764	21.4973	25.2308	18.3745	17.2489	17.8236	22.626	20.73	22.3387	16.6652	20.3383	20.7555	22.2757	17.3082	18.6593	16.1919	17.025	15.5677	21.6156	14.942	22.7204	14.0562	15.3641	13.5084
ID_064_12	20	13	maternal 1-hour	15.2239	15.9284	NA	NA	20.4297	26.6301	14.3147	22.5315	14.3355	15.9784	19.1868	17.28	18.1803	19.3253	15.9175	16.817	16.7348	20.8004	15.0832	16.3194	14.1259	17.3188	21.7137	21.4094	24.8143	18.3003	16.6114	17.1238	23.7256	20.2459	23.7256	16.6827	19.8367	21.0498	21.189	16.1239	18.1083	15.561	15.0779	NA	21.2793	14.9948	22.4961	14.2561	NA	12.2538
ID_064_41	20	14	newborn	NA	16.2128	14.761	NA	NA	25.4776	NA	22.6818	14.5026	16.2208	19.8152	NA	14.2001	22.5105	15.217	17.9333	17.4234	15.2073	16.0002	16.7693	14.1866	17.9662	22.785	21.3836	25.1972	18.2036	NA	19.1982	22.4136	21.4565	NA	16.2113	21.0927	21.4325	21.6932	14.3771	17.6087	18.0007	17.0355	15.3612	21.1357	16.8149	22.8481	16.0537	NA	13.083
ID_332_01	20	17	maternal fasting	15.057	15.9013	NA	NA	17.0478	25.6047	14.0575	22.011	14.6115	15.0501	19.0741	17.2746	13.8714	20.7696	15.4029	17.0667	15.5599	19.4065	14.5973	16.6944	NA	16.1215	21.9524	21.4643	25.2611	18.3356	15.6415	17.8113	22.8008	20.8394	22.0542	16.1045	20.2236	21.0303	22.1497	16.1996	18.3946	16.2668	15.4092	14.5453	21.8582	NA	22.3761	14.3902	12.5922	13.4167
ID_332_12	20	18	maternal 1-hour	NA	15.8418	NA	NA	17.9041	25.4492	NA	21.0486	14.8202	14.2001	18.473	17.0493	14.0575	18.5224	15.7646	16.3046	14.492	18.2692	NA	16.654	13.0345	15.6594	21.1854	20.9009	24.9731	18.8058	16.3785	17.2947	21.9615	19.7549	21.6189	15.8297	19.2237	20.1292	21.4986	15.9203	17.8074	16.2508	15.264	14.2988	20.6056	14.995	21.716	12.9272	NA	13.7775
ID_332_41	20	19	newborn	16.027	16.668	13.5423	NA	15.46	26.4196	18.728	22.5458	NA	16.2115	20.1175	NA	NA	23.1609	15.6724	16.8074	17.5447	15.8586	15.8702	16.839	14.1399	17.9295	22.128	21.6166	25.8175	18.1259	16.9591	20.4261	22.9857	21.0995	21.1325	16.3305	20.7865	21.3733	22.8065	NA	19.8556	18.732	17.2971	16.3775	21.4935	14.0444	23.1727	16.2436	NA	15.0111
ID_356_01	20	20	maternal fasting	NA	16.6455	NA	NA	18.6706	26.7583	16.2175	23.1426	14.9221	16.5048	20.3344	17.9371	18.7731	21.0487	17.1031	17.8484	17.8933	20.3437	15.9166	17.5641	14.569	18.1984	22.8009	21.9646	25.3893	19.234	16.2106	18.2837	22.3607	21.6192	22.5028	16.6196	20.893	22.8146	22.0839	16.7369	19.0953	16.4872	17.6669	15.5114	22.3333	16.7541	23.4654	15.1302	13.9718	14.4489
ID_356_12	20	21	maternal 1-hour	NA	15.7569	NA	NA	20.047	26.186	15.0563	22.6145	14.7186	16.3137	19.913	17.5281	13.5126	19.9806	16.449	17.0155	17.0732	19.7802	15.0671	16.812	13.5941	17.4148	22.0776	21.5173	25.5987	18.4915	15.9246	17.4725	21.8409	20.5884	22.3686	16.0327	19.8747	21.9842	21.4129	15.6782	18.4108	16.0118	17.1438	NA	21.5105	16.118	22.866	14.5777	NA	13.9816
ID_356_41	20	22	newborn	18.1687	16.0928	15.3451	NA	NA	26.8473	15.9052	23.1439	14.5738	NA	20.3834	NA	NA	21.3233	16.4809	17.5329	16.656	16.1098	15.3486	16.5423	14.0471	16.821	22.7703	21.2865	25.557	18.235	16.1774	19.9475	22.7667	21.1855	19.7469	16.3418	20.9427	21.7686	22.1037	16.2443	19.3398	16.8456	17.4776	15.8737	21.5712	16.5003	23.1015	NA	NA	13.6661
ID_156_01	20	23	maternal fasting	NA	16.1215	NA	NA	17.3197	25.9457	16.2233	22.26	14.7615	15.4673	18.9756	17.5263	17.9698	21.2095	15.4942	17.2675	17.038	19.3596	14.8642	16.8858	14.1344	17.0919	22.4694	21.7514	25.575	18.4435	16.5509	17.8965	22.5578	21.2284	21.7985	16.3712	20.6471	21.8066	21.8975	15.7488	18.4328	16.6315	16.7503	NA	22.362	16.1066	23.1267	14.8416	NA	14.017
ID_156_12	20	24	maternal 1-hour	NA	15.912	NA	NA	18.4949	25.9476	15.2362	21.8702	14.3933	15.5771	18.9465	17.4527	14.0601	19.7272	16.2814	16.6204	17.4635	19.2387	NA	16.5281	13.6565	16.8714	22.1176	21.5957	25.5095	18.4792	16.6414	17.8358	22.1859	20.7392	21.9006	15.9675	20.207	21.6174	21.3882	15.7523	18.1578	16.6276	16.7286	14.6545	21.672	15.8797	22.7383	14.4562	NA	14.2286
ID_156_41	20	25	newborn	16.2174	16.6423	13.5234	NA	15.1728	26.3275	17.6443	22.4624	NA	16.3599	19.5914	NA	NA	23.1305	15.0697	16.8381	17.0438	13.8464	16.095	16.4971	13.909	18.0195	22.4883	21.5373	26.031	NA	16.8976	19.7391	22.5504	21.4282	20.6394	16.4427	20.8477	21.4668	22.5068	14.4534	19.7348	18.8349	17.0469	15.8782	21.5277	15.6363	23.3067	16.493	NA	14.6764
ID_071_01	20	26	maternal fasting	NA	16.9814	13.4444	NA	18.1681	25.9836	17.3489	NA	NA	15.6697	18.4148	19.8943	NA	20.1081	15.0109	NA	16.9541	19.0249	15.2527	16.8467	NA	17.7869	20.5977	21.2647	25.0046	18.176	16.6995	17.9134	23.0261	20.5486	22.9235	16.1703	19.9998	20.4401	21.7354	16.3122	17.6016	16.3534	16.9493	15.2119	20.982	NA	22.3595	NA	15.9229	14.9888
ID_071_12	20	27	maternal 1-hour	NA	NA	13.9459	NA	16.8429	26.0827	14.6323	22.7518	14.7283	NA	18.6932	17.225	17.5028	19.9471	15.6558	16.4804	15.8445	19.8184	NA	16.7073	13.6525	15.8175	21.9737	21.4024	24.8373	18.4098	15.4708	17.9152	22.5617	20.9016	22.4585	16.1606	20.1544	21.6676	21.5444	16.7825	17.6698	16.643	16.8115	15.291	21.5171	15.4577	22.5088	NA	14.2902	14.2666
ID_071_41	20	28	newborn	15.5812	NA	14.8678	16.0465	15.8712	27.1939	16.126	22.7656	NA	16.6346	20.3072	15.9619	14.4995	24.211	15.6827	17.2986	18.1965	15.697	17.0254	16.6533	13.9973	18.96	22.7371	21.3992	25.556	18.4843	16.0675	20.4657	22.9912	21.6403	19.5974	16.2973	21.2077	21.6382	21.8835	15.8387	18.3496	18.5524	17.1772	16.3644	21.2168	15.4192	22.7595	15.5472	NA	14.1614
ID_041_01	21	3	maternal fasting	NA	NA	NA	NA	17.6986	25.7248	NA	21.9391	14.4878	15.4985	18.8775	17.1522	18.0489	21.0068	15.7718	16.3053	17.0132	17.3625	14.5938	16.3185	NA	17.2062	22.3523	21.0739	25.3656	18.004	15.0014	16.3885	22.3664	21.1032	21.6689	15.6406	20.4426	21.249	20.0828	15.6213	18.7161	NA	17.0898	NA	21.1258	16.4223	22.549	13.794	14.1561	NA
ID_041_12	21	4	maternal 1-hour	15.6044	NA	NA	NA	17.7256	25.8067	13.5612	21.7735	13.8146	15.2948	19.2237	17.0008	14.4566	20.9567	15.5914	16.2588	16.9255	16.909	NA	16.5222	NA	17.0987	22.1297	21.1005	25.2913	18.1963	15.1011	16.1355	22.1847	20.7315	21.2668	15.3384	20.0728	21.0947	20.2826	16.4377	18.61	13.3461	17.0194	14.5153	21.1437	16.3433	22.4131	13.5503	NA	12.2456
ID_041_41	21	5	newborn	20.5742	NA	13.879	NA	NA	25.8983	NA	22.0964	13.8622	14.857	19.2725	NA	15.4998	21.6681	16.2305	17.7572	17.0123	NA	15.3448	16.3775	NA	17.0717	22.6422	21.0286	25.7297	NA	15.4235	19.2859	21.5926	21.3857	21.776	15.3688	20.7966	21.6241	21.8567	14.7366	18.4501	16.5001	17.3577	15.7656	21.3512	16.2191	23.2535	15.1176	NA	12.7115
ID_017_01	21	6	maternal fasting	NA	16.1755	14.0909	NA	18.2782	26.2043	15.0086	22.6245	14.4873	15.7355	19.2621	17.2653	19.1983	20.9544	15.6843	17.1496	NA	17.8853	15.4909	16.8225	NA	17.4427	22.2345	21.451	25.5207	18.4223	15.7653	17.2447	22.4177	21.3643	21.7447	15.7001	20.6894	21.7732	21.3503	17.07	19.0341	14.953	16.0499	14.6181	21.7341	15.968	22.5812	14.9074	NA	NA
ID_017_12	21	7	maternal 1-hour	NA	15.7921	NA	NA	18.5942	26.1355	14.5234	22.5956	14.074	15.5318	19.1524	17.0645	19.3956	19.3956	14.9238	16.7603	NA	18.0779	14.9165	16.4689	13.3786	16.8183	21.7402	21.3118	25.3978	18.0878	15.5059	17.1348	21.6608	20.2619	21.9821	15.9775	19.8991	21.4262	20.996	16.976	18.724	15.187	15.7023	NA	21.0812	15.6803	22.2139	14.4265	13.5665	12.3306
ID_017_41	21	8	newborn	NA	NA	13.8378	NA	11.3608	26.5005	15.4858	22.5801	14.2546	NA	19.4831	NA	16.6864	20.8972	16.0088	16.4878	14.8477	12.5236	13.6758	16.4831	13.2237	15.986	22.3802	21.5219	25.3167	18.51	16.5151	19.7904	22.5918	21.1234	19.7639	15.8895	20.8134	21.7512	22.0066	15.9694	18.5869	17.9194	15.2322	15.2322	21.4638	15.3043	22.4277	16.9498	NA	13.1407
ID_155_01	21	9	maternal fasting	NA	NA	NA	NA	16.8203	25.0995	NA	22.1938	NA	NA	19.361	17.0087	13.942	19.9085	15.2775	17.4522	17.8238	17.8238	14.2131	16.555	NA	16.8531	21.7818	21.0957	24.9934	18.1411	NA	16.7566	22.2013	20.5645	22.1379	15.912	20.1869	20.9357	20.8764	15.2958	18.265	15.5032	15.8094	NA	20.8656	15.0945	21.8256	12.608	NA	12.5857
ID_155_12	21	10	maternal 1-hour	NA	16.0022	NA	NA	16.8097	25.0052	NA	22.3814	14.2263	NA	19.6771	16.7798	16.0122	19.237	15.3829	17.6603	NA	17.4047	NA	16.4078	NA	14.6642	21.7928	21.3509	25.1607	18.0119	15.0765	16.8427	21.9504	20.4119	21.6206	15.7677	19.9827	20.8683	20.9909	16.9544	18.5165	15.2251	15.9143	14.6098	20.8835	15.4104	21.921	13.739	NA	12.3509
ID_155_41	21	11	newborn	21.3724	15.4413	NA	NA	18.4665	26.6614	NA	22.4441	13.8055	16.3094	20.1074	NA	NA	21.9837	15.1224	17.9015	17.0188	14.5097	16.0607	15.7749	13.258	17.786	22.2534	20.3324	25.0314	18.1682	15.1529	19.4209	23.3949	20.6937	23.2293	15.7023	20.5291	21.3028	22.1452	15.6331	18.2922	17.0079	15.287	15.4547	21.6034	15.2544	22.1102	14.6104	NA	13.1715
ID_143_01	21	12	maternal fasting	NA	NA	NA	NA	15.2114	25.8579	16.3413	22.5008	NA	NA	19.0163	19.6136	14.0115	22.796	14.6605	16.5521	NA	19.1791	NA	16.0326	13.4993	NA	21.3935	21.2971	25.4362	18.1743	17.2924	17.5478	22.7982	20.3623	21.5876	15.7241	19.9961	20.3755	21.6953	16.5894	18.8881	16.7346	16.2372	14.9556	21.5987	15.2096	22.6837	15.0273	13.8135	14.3597
ID_143_12	21	13	maternal 1-hour	NA	NA	NA	NA	18.0725	25.7389	14.118	22.4599	14.3809	14.552	19.18	17.3383	14.6215	21.583	15.1187	17.7632	15.5691	19.4755	13.9878	16.7994	13.7249	16.3136	21.7922	21.5306	25.3723	18.4266	15.5071	17.4322	22.4381	20.4634	22.1777	16.1351	20.2148	21.3152	20.9338	15.8258	19.1676	16.9825	16.6292	15.0065	21.2311	15.3827	22.7578	14.7681	NA	13.7389
ID_143_41	21	14	newborn	NA	15.7804	NA	NA	17.1749	26.5125	15.7105	22.528	13.9754	15.865	20.22	NA	15.454	22.3037	16.1976	18.2451	17.1355	14.1173	15.8577	16.7566	NA	17.7356	22.7751	21.3781	25.6542	18.6213	16.7705	19.6105	22.0937	21.5509	20.9142	15.9727	20.8914	21.8269	22.4535	16.2406	19.2979	18.3452	17.5859	15.6201	21.7325	15.9286	23.1703	15.0758	NA	13.5331
ID_159_01	21	17	maternal fasting	NA	NA	NA	NA	18.151	26.0226	13.8438	22.6787	NA	15.3428	19.2398	17.3536	17.1336	20.1924	15.6395	17.1476	15.4112	18.5111	14.348	16.6314	NA	17.1993	22.3446	21.5558	25.5842	18.5616	15.4499	17.82	22.2183	21.1492	21.8976	15.7303	20.4049	22.2738	21.628	16.3831	18.5031	16.4626	17.0259	NA	21.7156	15.9843	22.8815	14.7419	NA	14.3334
ID_159_12	21	18	maternal 1-hour	NA	16.1356	NA	NA	19.0185	26.002	15.4383	22.1682	14.6036	15.1922	19.2426	17.5245	16.9622	19.5577	16.5473	16.6888	15.9331	18.8637	13.4014	16.4175	NA	16.3497	21.8372	21.5429	25.4993	18.4776	15.9959	17.3984	21.8756	20.2912	21.5044	15.9743	19.7493	21.9704	21.1335	16.6823	18.2771	16.3249	16.9464	15.2731	21.1736	15.4435	22.4661	14.174	NA	14.0956
ID_159_41	21	19	newborn	16.371	NA	14.7395	NA	14.9758	26.7759	14.8866	22.5612	14.6131	NA	19.78	NA	14.2769	20.5903	16.1573	17.1517	15.3222	13.3242	14.5665	16.2484	13.0213	16.456	22.2489	21.2249	25.0244	18.1858	15.3286	20.1474	22.8196	21.2822	22.8196	15.9441	20.5465	21.493	21.8734	16.8374	18.2566	18.0917	15.6932	15.4712	21.3948	15.0974	22.1346	14.4997	NA	13.4128
ID_096_01	21	20	maternal fasting	NA	15.9468	NA	NA	NA	24.8441	NA	22.1163	14.2177	NA	19.3516	17.3716	15.036	20.8033	16.3222	16.9209	15.569	19.2262	13.9088	16.8255	NA	17.2248	22.1478	21.4374	25.7201	18.5734	NA	17.5025	22.491	20.7948	21.6615	15.7858	20.2782	21.2301	21.2401	15.8505	18.4458	16.5093	17.4772	NA	20.8155	16.0859	22.4638	NA	NA	13.7162
ID_096_12	21	21	maternal 1-hour	NA	NA	NA	NA	16.5757	25.0486	14.6079	21.9735	14.2685	15.7993	19.4838	17.2949	14.6705	19.8134	16.7528	16.6791	15.9655	19.5735	14.3093	16.8848	14.0351	17.1994	21.878	21.4392	25.6143	18.5496	NA	17.4317	21.7944	20.501	21.7546	15.8791	19.9325	20.907	20.944	NA	18.429	16.7935	17.3259	NA	20.3863	16.087	22.2527	14.7404	NA	13.7901
ID_096_41	21	22	newborn	21.8738	NA	14.5477	NA	15.3165	25.7974	15.2272	22.5781	NA	16.7239	20.8723	NA	15.2907	22.7009	16.5046	18.1264	17.8402	14.0854	16.5127	16.6494	13.463	18.3919	22.8853	21.3871	25.8716	18.6381	16.0495	19.7351	22.2821	21.7599	20.0199	15.801	21.1729	21.8967	22.0736	14.2944	18.4556	18.4795	17.6686	16.7045	21.6141	16.859	23.1157	15.2082	NA	14.1347
ID_163_01	21	23	maternal fasting	NA	NA	NA	NA	17.4254	26.3374	NA	22.3174	14.4003	11.9919	18.5877	17.3651	NA	21.4627	15.0713	16.5672	15.2306	18.1109	14.2761	16.6637	NA	16.9244	22.0807	21.5124	24.97	18.5844	16.5527	17.8119	22.4799	20.9397	21.522	15.8901	20.3016	21.6335	22.0212	13.8225	19.5348	16.4658	14.619	14.619	21.7571	15.4722	22.233	14.6036	14.3031	13.923
ID_163_12	21	24	maternal 1-hour	NA	NA	NA	NA	16.8545	25.6654	14.6718	21.9903	14.3861	14.9197	18.6141	17.3298	15.7226	19.7934	14.6551	16.3718	15.9225	15.6654	12.5985	16.6564	NA	16.2605	21.7612	21.4064	24.7914	18.5436	15.3208	17.5196	21.965	20.4205	21.5136	15.7677	19.811	21.2911	21.1401	15.6551	19.2375	16.0359	15.7772	12.5536	20.8505	15.0201	21.8803	13.2026	NA	14.0038
ID_163_41	21	25	newborn	NA	15.7495	NA	NA	16.565	26.7079	NA	22.7234	14.03	16.2049	20.8701	NA	12.6584	23.4839	15.5116	18.2051	17.9184	13.5746	16.749	NA	13.3461	18.4002	22.2768	21.2759	25.4427	18.3858	16.4306	20.7959	22.41	21.2749	20.1412	15.7147	20.9028	21.557	22.3031	16.9334	19.5317	18.4413	16.6838	16.6314	21.4396	15.5319	22.4423	16.3272	NA	13.8258
ID_162_01	21	26	maternal fasting	NA	NA	13.9597	NA	19.2373	26.8507	15.5102	22.8183	15.0342	15.3314	18.6084	17.4008	14.3904	19.5784	16.6659	16.881	16.1165	19.3503	14.4972	17.323	13.4232	16.8054	22.2563	21.5133	25.3124	18.4073	15.3909	17.6865	22.4419	21.1194	21.6021	15.9856	20.4672	21.4712	22.0934	16.506	17.9806	17.7506	16.9443	14.9188	21.4945	16.6345	22.8301	14.6249	13.5388	14.8142
ID_162_12	21	27	maternal 1-hour	NA	NA	NA	NA	19.3566	26.2509	15.021	22.6412	NA	15.4254	18.7461	18.7593	17.5783	18.991	16.543	16.6461	15.656	18.054	NA	16.7594	NA	16.6763	21.838	21.3829	25.1611	18.4766	15.4836	17.6067	21.7266	20.5651	21.5019	15.6234	19.7039	21.2396	22.0303	16.6054	18.1563	17.6736	16.9032	13.0548	21.4666	16.4506	22.7271	14.6419	NA	14.7248
ID_162_41	21	28	newborn	NA	16.0272	15.2364	15.7885	15.2786	25.6989	15.0099	22.0216	14.762	16.7075	20.7943	NA	14.9976	22.2121	16.4795	18.2338	18.0673	14.3337	16.6836	16.9933	13.6767	18.3949	22.5754	21.4317	25.4595	18.6722	16.8921	20.1516	22.1603	21.5564	20.71	16.3239	20.8833	21.1598	22.5912	15.3101	17.7557	19.0052	16.7643	16.3074	21.6666	15.9905	22.7087	16.5929	NA	13.6163
ID_367_01	22	3	maternal fasting	NA	15.7768	NA	NA	18.6341	26.254	13.5223	22.7086	NA	16.1304	19.7146	17.5266	17.3474	21.0242	15.8092	18.0021	19.3877	19.3877	16.102	16.5048	NA	18.1381	22.2971	21.3304	24.897	18.2886	15.9607	16.4544	22.7873	21.2663	21.411	15.7972	20.7004	21.8452	20.0337	16.5993	18.3862	13.7967	15.6615	14.7631	22.0589	15.7298	22.4356	14.4122	12.7611	NA
ID_367_12	22	4	maternal 1-hour	NA	16.1305	NA	NA	19.2567	26.0421	NA	22.3728	14.8739	15.5582	19.6	17.5278	15.9979	19.6327	15.7739	17.6813	NA	18.4518	14.6982	NA	NA	16.8284	21.8782	21.4214	24.7345	18.3753	15.4932	16.3341	22.0714	20.5919	21.0178	16.0176	20.1397	21.5387	19.563	15.7959	17.9807	14.015	15.4894	14.8302	21.3037	15.3824	22.0874	14.2094	NA	NA
ID_367_41	22	5	newborn	NA	NA	14.3272	NA	15.1215	25.2823	15.0152	22.0787	14.4132	16.3448	19.3366	NA	NA	20.8027	16.7327	18.1711	17.4919	NA	15.7246	16.863	13.7061	17.464	22.7712	21.3422	25.2232	18.2043	16.4766	18.937	22.3784	21.6761	NA	16.2221	21.0839	21.5981	20.9361	NA	17.8255	16.6408	16.4966	15.2593	21.677	15.366	22.9619	15.9538	NA	NA
ID_289_01	22	6	maternal fasting	NA	16.3225	NA	NA	17.3169	25.9157	13.3433	22.6367	14.6725	15.344	18.7098	17.4105	NA	20.0552	15.0999	16.8688	NA	18.8413	14.7995	16.5842	14.28	17.3433	22.4655	21.608	25.1024	18.2297	NA	16.6939	22.5576	21.5533	21.4203	16.1241	20.7981	21.9229	20.2856	16.3024	18.957	15.0384	14.1594	14.1594	21.2552	15.0113	22.4716	14.1084	NA	NA
ID_289_12	22	7	maternal 1-hour	NA	15.7709	NA	NA	17.2711	25.6596	13.8968	22.1614	14.9616	14.7815	18.8513	17.3475	NA	19.6137	15.5731	16.7544	NA	17.9663	NA	16.3831	NA	16.5422	22.1421	21.4474	25.1305	18.2364	15.4746	16.9194	22.4557	21.0947	21.0042	16.0589	20.3521	21.6946	20.6491	15.8268	18.9331	14.9838	16.1887	14.2339	21.127	15.25	22.4708	13.9561	NA	12.6852
ID_289_41	22	8	newborn	14.9659	NA	15.1486	NA	16.5037	27.3805	16.2245	23.2135	14.6195	16.464	21.6215	NA	14.5364	22.4795	15.8681	19.2257	17.709	11.9578	16.7245	NA	13.9397	18.5696	22.9398	21.3437	26.1934	18.6207	NA	19.6484	22.8219	21.6078	19.4299	16.0454	21.2327	21.9139	21.4908	16.9292	20.1785	17.3687	17.8003	17.3972	21.3235	16.263	22.7245	14.3767	NA	12.8644
ID_379_01	22	9	maternal fasting	NA	16.2436	NA	12.6558	18.7056	25.9755	14.4695	21.9609	NA	NA	18.9302	17.6911	15.7058	22.6142	15.0535	16.9413	17.5154	17.6583	15.1757	16.4248	13.3999	17.555	22.2513	21.4179	24.9137	18.4213	15.6705	17.0679	22.8809	21.2077	21.4956	16.0222	20.6955	21.4293	20.5654	16.0584	17.5108	17.1842	16.4556	14.4653	21.172	16.0784	22.2566	14.0769	NA	13.129
ID_379_12	22	10	maternal 1-hour	NA	16.2056	NA	NA	19.3056	26.1705	14.8186	22.4174	14.4323	16.3949	19.0095	17.5601	15.3149	21.2236	14.9123	17.0557	17.3636	17.8547	15.3826	16.3078	13.5369	17.6344	22.1842	21.552	24.9807	18.3309	16.6625	17.0408	21.9882	20.812	21.7661	16.2616	20.2773	21.3853	20.8672	14.8108	17.5603	17.2637	16.7356	14.6999	21.5707	16.0915	22.5086	14.8414	13.3511	12.9491
ID_379_41	22	11	newborn	16.7869	16.1392	15.399	NA	NA	26.422	16.1533	22.6781	14.924	15.9672	19.8958	NA	15.2902	23.4109	15.4195	17.7477	17.3072	13.7115	15.7886	NA	13.594	17.7517	22.7556	21.4067	25.4326	18.4207	16.8339	19.6047	22.6805	21.5257	20.6462	16.205	21.0657	21.9161	22.2041	15.8236	18.7977	18.2215	16.9473	15.9175	21.8952	16.534	22.8829	15.8166	NA	13.6692
ID_168_01	22	12	maternal fasting	NA	16.3497	14.2927	NA	16.0804	24.6346	13.656	22.1807	14.5569	15.794	18.9379	18.5474	NA	20.6585	15.4468	17.5185	NA	18.6451	14.7694	16.5932	NA	17.3025	22.5728	21.6549	25.7625	NA	16.2252	17.0595	22.791	21.3003	22.0012	16.4676	20.8131	21.7722	21.2039	16.1777	19.0563	16.4598	16.7872	NA	21.4046	16.4077	22.6708	15.6653	NA	12.6321
ID_168_12	22	13	maternal 1-hour	NA	15.8987	NA	NA	16.6987	25.2633	NA	22.3899	14.7434	15.7577	19.4191	17.4732	15.3855	20.1625	16.001	17.7659	NA	19.2594	NA	16.3705	13.3139	17.1797	22.4819	21.8162	25.9917	20.084	16.748	17.3806	22.8611	21.0117	22.2128	16.2075	20.3931	21.6431	21.6153	17.1044	19.4886	16.5672	17.0229	NA	21.6871	16.6548	22.8326	15.8269	NA	NA
ID_168_41	22	14	newborn	NA	16.1439	14.8018	NA	16.4525	26.8346	15.2955	22.7719	14.4698	16.3684	18.3668	NA	13.8866	20.1295	16.5456	17.6973	17.9903	NA	16.4858	16.426	14.2759	18.3569	23.0376	21.4969	25.7552	18.811	17.1249	20.5042	22.3682	21.7202	21.2461	16.2158	21.195	21.9739	22.6615	16.2945	18.1562	18.4031	17.0763	16.2116	21.5543	15.8257	23.1275	15.4432	NA	14.07
ID_377_01	22	17	maternal fasting	14.5055	NA	13.6177	NA	19.3429	26.4861	15.563	22.3061	14.751	15.081	18.6034	17.5858	15.375	20.854	16.0798	16.7481	17.9388	19.6981	15.0045	16.7211	14.0626	17.5406	22.2734	21.6574	25.2638	18.5168	15.6176	17.9517	22.5148	21.0475	21.522	16.4254	20.6794	21.5525	20.9608	16.4791	17.849	16.819	15.3287	14.2832	21.3001	15.6055	22.3373	14.4125	NA	13.6028
ID_377_12	22	18	maternal 1-hour	14.7375	16.2825	13.7481	NA	18.5435	26.1693	15.1102	21.9609	14.5068	16.2942	18.8763	17.431	NA	20.449	16.0775	16.5217	17.3912	19.4998	15.1882	16.2432	NA	17.423	21.8796	21.5457	25.314	18.5818	16.9192	17.9728	21.5828	20.7853	21.5321	15.8495	20.1376	21.2665	21.3048	16.4816	17.881	16.7212	15.3673	14.8662	21.38	15.6573	22.4398	14.6659	NA	13.9607
ID_377_41	22	19	newborn	15.7055	16.2879	14.5832	NA	12.4863	26.0313	16.3836	22.4348	14.5598	16.5333	20.2158	NA	15.3107	22.3136	15.8844	18.3078	18.2104	15.3014	16.5956	17.0561	13.8636	18.4955	22.8307	21.5515	25.2626	18.4727	16.8863	19.3163	22.24	21.7173	19.6965	16.3599	21.134	21.6589	22.0474	12.74	17.6982	18.3161	15.2999	15.2999	21.558	15.4451	23.2488	15.7486	NA	13.9121
ID_106_01	22	20	maternal fasting	NA	16.3285	NA	NA	18.6379	26.3152	15.9275	23.0132	13.163	16.5185	20.0138	17.9947	15.3722	20.5673	16.3694	17.6663	18.134	19.969	16.1021	17.6245	14.4322	18.2582	22.7752	21.8902	25.8652	19.2802	16.3359	18.2325	22.694	21.7219	21.8323	17.0034	20.9434	21.7336	22.0951	16.5533	20.1934	16.5415	17.65	NA	22.1605	16.2043	22.9872	15.4916	14.3269	13.9313
ID_106_12	22	21	maternal 1-hour	NA	16.7058	16.7058	NA	19.7207	26.4044	15.5155	22.6225	15.7158	16.7002	20.2856	17.8525	14.8115	20.2068	16.3759	17.316	17.6003	20.2827	15.7444	16.5427	14.4056	18.0221	22.3075	21.6751	25.8333	18.7273	16.395	17.7627	22.1574	21.2279	22.2018	16.7127	20.3332	21.5646	21.8385	15.6236	20.1761	16.5498	17.4284	NA	21.8053	16.0063	22.6607	15.216	NA	13.7106
ID_106_41	22	22	newborn	21.9725	16.6693	15.3075	NA	11.544	26.6492	16.2021	23.022	14.6644	16.3436	21.7933	NA	14.126	22.0369	16.0973	19.1197	18.2241	15.1452	16.5228	16.9057	14.2833	18.1475	22.8692	21.623	25.6943	NA	16.8706	20.1693	22.3691	21.7651	20.2123	16.8956	21.3928	22.1523	22.5227	15.7686	19.6147	18.8712	17.4797	16.9033	21.7189	16.2685	23.0062	15.0647	NA	14.314
ID_382_01	22	23	maternal fasting	NA	16.4268	NA	NA	19.9595	26.7251	16.4957	22.6772	15.1052	16.0406	18.876	17.7977	15.0307	20.8947	16.7632	16.6395	17.5841	19.9031	15.6104	16.736	14.2723	17.2859	22.3902	21.9099	24.7313	18.8084	17.3259	18.1188	22.8885	21.2018	21.7195	16.6764	20.9042	22.3482	21.875	16.7152	18.7698	16.7956	16.5737	14.7604	21.8385	16.2251	22.498	15.0756	14.5971	14.5782
ID_382_12	22	24	maternal 1-hour	NA	16.3319	16.3319	NA	20.1997	26.5862	15.4324	22.3789	15.7279	15.5591	18.7433	17.5421	13.9614	19.9587	16.8317	16.2815	16.703	19.7599	14.9891	16.4802	14.44	16.5786	21.7871	21.613	24.4602	18.4811	15.6943	17.3577	23.1882	20.527	23.1882	16.5596	20.2275	21.9092	21.2478	15.7233	18.2322	16.6219	14.5086	14.5086	21.3951	15.7476	22.0657	14.1959	NA	14.1539
ID_382_41	22	25	newborn	NA	16.3486	16.3486	NA	17.2133	26.9722	16.8996	22.5745	15.6933	16.3913	20.1889	NA	NA	23.5052	16.8508	17.5321	17.4093	16.1374	16.2534	16.7322	14.4774	17.9474	22.7509	21.5762	25.1889	18.4038	16.8567	19.8675	22.9283	21.6493	NA	16.8376	21.0096	21.9772	21.745	15.2201	18.6566	18.4673	16.7298	16.0262	21.5468	15.861	22.5324	15.6411	NA	13.3711
ID_151_01	22	26	maternal fasting	16.2646	16.3999	NA	NA	16.6272	26.5981	16.2237	23.2144	15.2129	14.8865	20.0927	17.7812	NA	21.864	15.3443	17.4896	16.9441	19.9997	15.0401	17.3883	14.3255	17.2613	23.0535	22.0564	25.8688	NA	17.9055	18.8391	23.2331	22.1877	21.5535	17.0108	21.4307	22.1606	23.0036	17.3094	18.8856	16.8017	16.9795	15.2244	23.0662	16.0306	23.6583	14.5649	15.8718	14.9481
ID_151_12	22	27	maternal 1-hour	15.3609	16.2305	NA	NA	18.8201	26.3046	16.9137	22.7993	14.857	15.8056	20.2444	17.9117	NA	19.849	15.1571	17.0492	16.2094	20.1743	14.7755	16.9146	NA	17.4007	22.4457	21.8816	25.5731	NA	17.2343	18.2305	22.9192	21.5272	21.4178	16.5868	20.6251	21.5721	21.9556	16.2764	18.2031	16.4933	16.4439	14.8512	22.0188	15.3956	22.9922	NA	16.4624	14.4367
ID_151_41	22	28	newborn	21.161	16.6877	16.6877	NA	17.0176	27.5431	17.1046	23.825	13.5752	16.9177	20.97	NA	14.2274	21.1716	17.0207	18.1426	18.2464	15.0998	17.0711	16.5979	14.5546	18.794	23.1465	21.6734	25.9065	NA	16.5532	20.5182	22.7652	22.2711	19.0814	16.7955	21.7915	22.5288	22.214	15.9329	17.6168	18.7261	16.9093	16.0858	21.6446	16.3319	23.4136	14.7214	NA	14.4138
ID_214_01	23	3	maternal fasting	NA	16.1708	NA	NA	18.3254	26.0968	15.3257	22.6456	14.4307	15.365	18.5713	17.4069	15.0075	20.5752	15.1341	17.3342	17.6173	17.259	NA	16.1484	NA	17.513	22.597	21.5215	25.7005	NA	16.862	16.3586	22.4395	21.5072	21.5794	16.2054	20.8593	21.9233	19.9541	16.4434	19.1244	14.1113	17.4124	15.4231	21.7425	17.2968	23.2842	16.2252	NA	NA
ID_214_12	23	4	maternal 1-hour	NA	16.0903	NA	NA	17.9735	25.7723	14.5372	22.4007	14.7472	15.6544	18.6316	17.4542	20.1824	20.1824	15.969	17.2621	NA	17.8247	14.5164	NA	NA	17.103	22.2724	21.4857	25.6706	18.5718	15.1136	16.2167	22.1544	21.0134	21.0557	15.8173	20.4381	21.7785	19.6482	16.4584	19.0724	14.0034	17.3197	14.7423	21.2456	16.9788	22.7671	16.1632	NA	NA
ID_214_41	23	5	newborn	NA	16.3547	NA	NA	11.4868	25.4403	15.2353	22.5656	14.3803	15.3229	18.9385	NA	14.7036	20.5328	15.7967	18.3664	17.9782	NA	16.1183	NA	NA	18.3596	23.1172	20.9097	25.5152	18.5182	17.526	19.1512	22.8638	22.8638	20.8928	15.8662	21.158	22.3888	21.7428	15.963	20.0444	15.7694	17.0076	15.8818	22.3231	16.4128	23.4953	16.4761	NA	NA
ID_206_01	23	6	maternal fasting	NA	16.1061	NA	NA	19.4326	26.4531	15.0382	22.5388	14.2493	16.0794	17.8174	17.5791	NA	19.4422	16.1347	15.9485	18.6448	18.7264	14.7146	16.1526	NA	18.0975	22.287	21.5592	25.3546	18.3895	16.7685	16.654	22.3229	21.447	21.1283	16.064	20.3402	21.53	21.1521	16.3712	18.7166	15.0812	16.7371	14.3129	21.6137	15.8002	22.7571	14.2163	12.5546	12.2288
ID_206_12	23	7	maternal 1-hour	15.946	16.3058	NA	NA	18.9402	25.7803	15.0069	22.4157	14.1774	15.4956	17.2375	17.4964	NA	19.0782	16.0402	15.9135	NA	17.5984	NA	16.7482	13.6461	16.9759	22.0375	21.4622	25.1896	18.4955	15.6012	16.7496	22.3228	20.8777	20.27	16.0755	19.9368	21.2575	21.0626	NA	18.4801	15.4043	16.5799	14.4256	21.2183	14.9652	22.467	14.1859	12.2938	11.9421
ID_206_41	23	8	newborn	16.6906	16.0773	14.6991	NA	16.267	26.1253	14.0543	22.6395	13.8269	16.352	20.9597	15.5795	14.0363	22.8582	15.6129	18.6727	16.8229	NA	15.7225	16.6311	NA	17.3043	22.5029	21.4516	26.1338	18.8795	NA	19.3987	22.7221	21.6527	17.3873	16.0087	20.8905	21.4672	21.9875	14.646	17.923	17.4434	17.2602	NA	21.5518	15.0764	22.6107	15.3136	NA	12.1173
ID_240_01	23	9	maternal fasting	13.7156	16.0268	14.3563	NA	17.7999	26.2447	13.9698	22.8607	14.5139	NA	18.1985	17.2953	14.6562	20.3199	15.5786	15.9398	NA	18.6124	14.9418	16.5784	NA	16.4814	22.2107	21.5977	24.9418	18.492	17.098	17.4297	22.4369	21.3155	21.4197	16.2131	20.6769	21.904	21.983	16.9686	18.4191	15.8039	17.5338	15.1345	22.0039	16.2945	23.2506	14.1446	15.1527	13.3099
ID_240_12	23	10	maternal 1-hour	NA	15.8305	NA	NA	20.0153	26.3554	14.8634	22.8345	NA	16.2239	18.3913	17.7316	NA	20.1217	15.2039	15.9248	17.554	20.2488	15.8777	15.0079	NA	17.7386	21.9897	21.6158	24.9961	18.3927	16.6526	17.4772	22.1664	21.177	21.9306	16.1786	20.4268	21.7265	21.7569	16.2275	18.6346	15.8794	17.6113	15.3752	21.9002	16.052	23.1749	15.2457	12.8543	13.4937
ID_240_41	23	11	newborn	16.786	16.5739	13.8113	NA	19.6839	26.6642	15.7081	22.7194	14.9256	17.3332	20.9609	NA	14.2842	22.9227	15.7255	17.6389	18.6965	NA	17.4441	16.701	NA	18.981	22.7994	21.6415	25.9308	NA	16.6398	19.7909	22.2663	21.643	20.2686	16.0292	21.1002	22.0135	22.5199	15.3619	18.4997	18.6085	18.0776	16.4567	21.9957	16.1895	23.6799	15.3846	NA	13.667
ID_341_01	23	12	maternal fasting	NA	15.9388	NA	NA	19.4046	26.4405	14.8175	22.7798	14.3028	NA	17.4781	17.3245	NA	19.657	14.8554	16.5017	16.2555	17.2118	13.2356	16.0516	NA	16.8052	21.9176	21.4663	24.8636	18.3447	16.0768	17.698	22.523	20.9121	20.5662	16.2691	20.4511	21.6923	21.3323	16.2674	18.7308	16.6351	14.5954	14.5954	21.573	15.5734	23.0163	14.9822	NA	13.1386
ID_341_12	23	13	maternal 1-hour	NA	16.1598	13.7135	NA	19.3191	26.2072	14.848	22.6122	15.2243	NA	18.062	17.8865	NA	18.9994	15.5047	16.3899	16.0609	18.5688	NA	16.7861	NA	16.3436	21.7779	21.7061	24.9295	18.4632	15.6615	17.3838	21.9742	20.3281	20.5801	15.9855	19.8841	21.4966	20.7086	15.8079	18.7184	16.7162	16.6807	NA	21.1863	15.5007	22.8572	14.411	NA	13.2356
ID_341_41	23	14	newborn	16.0708	16.6522	NA	NA	14.6937	25.7458	16.6053	22.8123	14.7338	NA	20.0686	NA	NA	23.6063	15.3788	18.2154	17.3758	14.0083	16.1189	16.7821	NA	17.856	22.8855	21.6094	25.4705	18.7536	17.1432	20.2214	22.837	21.8179	18.6829	16.2715	21.3403	21.7877	22.4021	NA	18.9797	17.9776	17.2688	16.1314	21.7108	15.6106	23.5439	15.7947	NA	13.8063
ID_086_01	23	17	maternal fasting	NA	16.139	13.9671	NA	17.2204	26.377	15.3275	22.6345	11.8865	NA	19.1581	17.637	NA	22.1862	16.1993	17.2446	16.7177	19.5262	15.2435	16.1687	14.1202	16.8573	22.7116	21.8732	25.4592	18.7887	16.9934	18.1757	22.877	21.6141	21.4966	16.3043	20.9305	21.7095	22.7175	17.2247	19.7223	17.26	17.446	NA	22.4089	16.6447	23.2364	14.7675	14.7468	14.9293
ID_086_12	23	18	maternal 1-hour	NA	16.289	NA	17.5863	17.9703	26.2637	15.2294	22.6181	14.9234	15.2765	19.2478	17.558	NA	21.3675	16.8425	16.9396	16.8456	19.7472	14.2457	16.7082	NA	16.6937	22.5005	21.8035	25.4062	18.5771	17.0351	17.9209	22.5486	21.314	21.4629	16.0616	20.4951	21.4565	22.2089	16.7848	19.6831	17.5287	15.879	15.879	21.9502	16.1372	23.0269	NA	13.5474	14.8661
ID_086_41	23	19	newborn	NA	16.3713	15.8981	NA	NA	27.1041	16.8209	22.9002	13.2556	13.7142	20.1524	NA	17.8038	24.3742	16.1401	17.2357	16.3668	NA	15.7085	16.7424	NA	16.2677	22.9107	21.672	25.5738	18.7388	17.3519	20.071	22.36	21.5427	20.4823	16.4834	20.9469	22.0974	22.6331	16.2256	19.856	18.8402	17.1844	16.0121	21.8172	15.7478	23.1878	14.5891	NA	14.0298
ID_254_01	23	20	maternal fasting	14.5119	16.6305	14.3759	NA	20.0094	26.7934	15.7812	23.1617	14.7755	15.8284	18.0182	17.9365	NA	22.4571	16.318	16.4995	NA	18.5303	14.6015	16.7228	NA	17.1504	22.5008	22.0265	25.2006	18.7703	17.8584	18.6302	23.0397	21.5451	21.0875	16.3753	21.036	22.6948	22.2603	16.0705	18.5894	16.8233	15.5679	15.1258	22.3697	15.3772	22.6712	15.4421	13.9302	14.3919
ID_254_12	23	21	maternal 1-hour	13.8096	16.3802	14.1238	NA	20.4199	26.8382	15.2562	23.2208	14.8151	16.0195	18.0285	17.9942	NA	20.6679	16.2513	16.478	NA	19.0048	14.1842	16.3877	NA	16.831	22.1318	21.9818	25.3451	18.8858	16.7639	18.5342	22.9034	20.8989	21.3038	16.4474	20.4898	22.5208	22.0437	16.2592	18.5899	16.5722	15.7735	14.826	22.2484	15.8335	22.5553	15.6097	NA	14.26
ID_254_41	23	22	newborn	15.4287	16.7507	NA	NA	15.1375	26.5541	16.8883	23.2965	NA	16.8079	19.2489	14.6851	14.2586	23.7333	16.5468	17.6341	17.2816	15.2243	15.405	16.903	NA	17.0178	22.8855	21.8647	25.2445	18.6581	17.989	19.8701	23.0142	21.1654	NA	16.4266	20.9519	22.7251	22.4646	15.0229	18.9063	18.8022	16.5055	15.8893	22.0271	15.6372	23.3015	17.1121	NA	14.3886
ID_320_01	23	23	maternal fasting	NA	16.6018	NA	NA	16.7073	26.5132	17.2171	22.697	14.773	13.4653	20.2994	17.6039	16.1334	23.0826	15.7596	17.4157	16.1093	20.5328	14.3585	16.6163	NA	16.3206	22.36	21.8729	25.4279	18.7678	17.6528	18.2952	23.2333	21.2144	22.507	16.3767	20.8127	21.7017	22.3002	17.5682	19.3609	17.1169	17.2204	15.5497	22.0216	16.7538	23.0974	13.8194	17.7393	13.8678
ID_320_12	23	24	maternal 1-hour	NA	NA	15.145	NA	19.4564	26.5919	NA	22.7755	15.3953	16.447	20.1989	17.7802	NA	20.9652	16.0795	17.3012	17.9499	19.9275	16.1746	16.9014	NA	18.0237	21.9978	21.754	25.2476	18.6632	16.2776	17.7254	22.1531	20.6372	22.2348	16.2767	20.21	21.5263	21.6967	16.6472	19.1632	16.9689	16.9384	15.3668	21.6327	16.0865	22.8922	14.6707	15.1696	13.3399
ID_320_41	23	25	newborn	NA	16.1512	NA	NA	16.2934	27.1305	17.4015	23.5497	14.694	16.9034	20.6151	NA	NA	21.1102	17.1514	18.1647	18.4642	14.2241	17.1236	NA	14.1741	18.7383	23.2429	21.8045	25.7768	NA	15.7168	20.1816	22.9623	22.0697	19.702	16.3443	21.6487	22.2685	22.1549	15.1646	19.7696	18.4123	17.9134	16.4987	21.2538	16.7602	23.2684	15.648	NA	13.5682
ID_321_01	23	26	maternal fasting	NA	16.2478	NA	NA	20.6644	27.2688	17.0529	22.953	14.9485	16.9684	20.7988	18.2334	NA	21.6697	16.3623	18.2135	18.1867	20.142	15.8696	17.6057	NA	18.5967	22.9148	22.038	25.736	NA	16.2613	17.967	23.3064	23.3064	21.4472	16.4109	21.3104	22.04	21.4666	16.6586	17.8991	16.6498	17.9668	15.8169	21.8247	16.6595	23.5547	14.3729	NA	14.5548
ID_321_12	23	27	maternal 1-hour	14.0045	16.3939	NA	NA	20.8307	27.3269	16.3934	22.8566	14.8788	16.7427	20.8122	18.1668	15.398	21.6877	16.3191	18.0699	18.1208	19.7425	16.4692	17.4857	NA	18.6695	22.8581	22.003	25.6118	NA	16.8219	18.0276	22.7586	21.9045	20.9975	16.2981	21.1507	21.9242	21.3483	16.3766	17.6207	16.4405	17.7581	16.0249	21.6517	16.3579	23.3812	13.5435	NA	14.2356
ID_321_41	23	28	newborn	16.8622	16.1031	NA	16.6799	NA	26.1976	15.1863	22.9204	NA	16.2351	20.916	NA	15.0632	21.6125	16.2905	19.0582	17.1894	NA	15.8081	16.5077	NA	17.8014	23.1853	21.2919	26.1685	18.9628	NA	19.6329	22.7971	22.1653	18.5955	16.5996	21.4665	22.0684	22.1163	17.4306	18.9362	18.461	17.8831	16.633	21.9378	16.3143	23.9147	15.1658	NA	14.2684
ID_105_01	24	3	maternal fasting	NA	16.1169	NA	NA	17.7287	25.5898	15.7632	22.1948	NA	15.8394	19.0096	17.4717	NA	22.7323	14.8298	17.0953	17.6089	19.4615	14.7854	NA	NA	16.914	22.1431	21.6393	25.3415	18.505	17.592	16.2421	22.5495	21.3629	21.3527	16.1671	20.7317	21.1988	20.5261	15.3404	18.6205	13.7881	16.2799	15.3283	21.6654	15.9043	23.13	13.8907	14.3428	12.9425
ID_105_12	24	4	maternal 1-hour	NA	16.4586	NA	NA	19.0209	25.5874	16.0393	21.9844	14.9937	15.7239	19.2814	17.6836	NA	20.4806	15.1894	16.6401	17.6476	20.0593	14.2444	16.66	NA	17.0233	21.8334	21.7652	25.3074	18.6291	17.0501	16.2245	22.3048	20.8182	21.8701	16.4221	20.2885	20.8719	20.3499	16.0039	18.6894	14.6316	14.8788	14.8788	21.0396	15.4636	22.8585	14.2752	NA	NA
ID_105_41	24	5	newborn	16.1663	16.5032	15.2921	NA	18.7167	27.6348	18.2609	22.692	NA	16.1551	21.2093	NA	NA	24.8738	15.9722	17.3146	17.7109	16.3344	16.6951	16.6196	14.5894	18.1184	22.4514	21.6361	25.8495	19.1694	17.4754	20.7068	23.041	21.3663	23.4995	16.277	21.2158	21.7895	22.261	16.5132	18.8148	17.6979	16.859	16.8555	21.2809	15.8704	23.0486	15.8851	NA	13.8883
ID_178_01	24	6	maternal fasting	NA	16.4709	NA	NA	19.1887	26.6982	16.7147	22.7597	14.3235	16.1568	19.1889	17.5411	NA	20.3939	15.6812	17.1835	17.8468	19.7816	16.1097	16.257	NA	17.4363	22.4306	21.8469	25.2344	18.4797	16.4005	16.9105	22.6013	21.511	21.2527	16.2543	20.8662	22.101	20.6614	16.2443	19.2131	14.2909	18.0349	NA	21.3817	16.0489	23.3201	14.7152	NA	12.2503
ID_178_12	24	7	maternal 1-hour	NA	16.1961	14.0902	NA	18.9049	26.1797	16.8656	22.9977	NA	16.4121	19.2775	17.6064	NA	19.5718	16.5644	17.3763	17.837	19.7248	15.8862	15.9266	NA	17.7694	22.4582	21.8747	25.2943	18.8758	17.5501	17.3346	22.2132	21.4298	21.67	16.5443	20.8291	22.2942	21.6588	16.2634	19.6546	15.5595	18.1573	NA	21.6951	16.268	23.615	15.3612	15.3621	13.26
ID_178_41	24	8	newborn	17.4716	16.1713	NA	NA	16.7415	25.8717	17.5706	23.0791	NA	17.0866	20.277	NA	NA	19.9039	16.9278	18.0584	17.9477	14.9372	16.173	16.9537	NA	18.5306	22.5638	21.8065	26.4042	19.5705	NA	19.4408	22.4804	21.4984	20.8785	16.1342	20.3751	22.0985	22.6518	15.4456	18.7013	17.0323	19.1031	NA	21.9988	16.451	23.5808	16.2287	NA	13.3365
ID_294_01	24	9	maternal fasting	NA	16.0929	NA	NA	18.5801	26.4608	16.9712	22.7126	14.2607	16.0523	18.8592	17.4675	16.5629	20.2523	15.0934	16.79	17.3919	17.3821	15.636	16.8308	14.8826	17.5326	22.4587	21.6727	25.2897	18.5613	17.3583	17.6613	22.8246	21.5815	20.3854	16.1032	20.6883	22.6133	22.0269	17.043	19.8667	16.3046	17.1527	14.9237	22.1764	16.3175	22.9802	14.4069	14.0705	13.4867
ID_294_12	24	10	maternal 1-hour	NA	16.1391	NA	NA	19.2759	26.4928	16.2765	22.3627	14.5707	16.2476	19.051	17.6762	14.4925	19.6604	15.657	16.5052	17.1889	14.9501	14.6826	16.5627	NA	17.3408	22.367	21.7681	25.332	18.6263	15.8334	17.4421	22.0912	21.1186	19.7493	15.9951	20.2473	22.2798	21.4421	16.414	19.6682	16.4772	16.8846	14.594	21.4144	16.0367	22.704	14.3061	NA	13.2528
ID_294_41	24	11	newborn	NA	16.1793	NA	NA	15.4061	26.8938	17.3909	22.8946	14.0113	16.2868	20.4806	NA	NA	22.3421	15.4546	17.8806	17.9696	13.1718	16.6387	16.7096	NA	18.5912	22.8226	21.7197	25.4895	18.9633	16.5792	19.7178	22.8513	22.0101	18.2308	16.3823	21.3293	22.1435	21.8954	16.0973	19.792	18.6518	16.1368	16.1368	21.4279	16.1405	23.0937	15.32	NA	12.9791
ID_068_01	24	12	maternal fasting	16.4189	16.3943	NA	NA	18.3638	26.9206	16.2037	22.9301	NA	16.2019	20.108	17.824	NA	21.9369	16.1353	16.9641	18.1647	20.0629	15.9037	17.0092	NA	17.7531	22.422	21.9326	25.7083	NA	16.9487	18.0639	22.7815	21.7088	21.3818	16.198	21.0037	22.5966	21.85	17.0251	18.7632	16.7001	17.0426	15.2747	22.1452	16.0373	23.0977	14.9874	14.0475	15.0085
ID_068_12	24	13	maternal 1-hour	NA	NA	14.1537	NA	18.5473	27.056	15.9089	23.0232	NA	15.9607	20.1667	17.7356	NA	21.2447	15.3631	17.039	17.2612	20.1172	15.8037	16.6934	NA	17.4267	22.097	21.8032	25.5105	18.8824	16.3571	18.0054	22.772	20.8477	21.7828	16.1906	20.4228	22.439	21.5748	17.5591	18.5489	16.4195	16.9688	15.5253	21.8522	15.7904	22.9652	13.7501	NA	15.5366
ID_068_41	24	14	newborn	17.99	16.2676	14.1906	NA	19.1837	27.5629	17.4598	23.1401	14.9256	17.4119	21.5935	NA	14.0156	24.3223	16.1248	17.4957	18.523	13.8181	17.3512	14.8616	14.6831	19.2137	22.7717	21.0311	26.1928	19.2952	16.2094	20.6733	23.3847	21.8046	22.2916	16.293	21.394	22.6839	22.4668	17.3268	18.7015	17.1746	17.9886	17.2162	21.9536	16.1189	23.0879	17.9189	NA	13.6476
ID_337_01	24	17	maternal fasting	NA	16.4953	NA	NA	18.4825	26.9875	16.8618	22.7573	15.0661	15.8827	20.2658	18.0741	NA	21.513	16.7017	17.2991	17.8136	20.3298	15.9035	16.9033	NA	17.9007	22.6458	22.1209	24.1245	19.7836	17.7272	18.2077	23.3662	21.6281	21.9724	16.5509	21.0338	22.3428	22.1315	17.4457	19.421	16.787	17.1046	15.5897	22.045	17.1779	22.9697	15.5799	13.8592	14.0896
ID_337_12	24	18	maternal 1-hour	NA	16.4992	NA	NA	19.1996	27.0336	16.8715	22.8676	15.3949	16.291	20.6408	18.1239	NA	21.3062	16.0152	17.8167	18.3571	20.5844	15.9758	17.2835	NA	17.8473	22.5855	22.1707	23.4543	19.8617	16.867	18.1952	22.8916	21.3479	22.2808	16.5972	20.7002	22.3397	21.6153	16.9541	19.4818	16.535	17.1459	15.8426	21.781	17.2711	23.0764	15.5761	NA	13.9149
ID_337_41	24	19	newborn	NA	16.1413	NA	16.0027	20.4438	28.5834	18.5699	24.3109	NA	15.3635	22.4236	NA	13.5383	23.8637	16.2266	18.9561	18.0071	16.216	17.4263	16.6133	NA	18.8842	23.149	21.7588	26.1513	19.3444	17.2184	22.5287	24.5712	22.4415	23.3211	15.9789	22.033	22.9391	23.3356	21.9778	20.9089	18.4146	17.3958	18.7786	22.3255	15.9197	23.247	17.6554	15.4642	15.5603
ID_355_01	24	20	maternal fasting	NA	16.4531	15.2402	NA	17.1439	27.134	17.2469	23.3154	NA	NA	19.5048	17.943	NA	20.4706	17.5868	17.433	16.6516	16.0025	14.6102	16.8919	NA	15.7907	22.8573	22.0337	25.6737	23.0494	17.2588	18.5615	23.2423	21.7131	22.1067	16.5861	21.2595	22.2963	22.7472	18.0476	19.5405	16.8222	16.725	NA	22.0881	17.6897	23.5205	14.8718	15.0266	14.9445
ID_355_12	24	21	maternal 1-hour	NA	16.4478	14.5131	NA	19.2171	26.923	16.4362	23.2338	NA	16.5657	19.5055	18.3395	NA	20.2948	17.4194	17.2792	17.9286	20.0494	15.9706	17.2158	NA	17.8116	22.7753	22.3645	25.8315	NA	16.5108	18.3672	23.3029	21.5423	21.8815	16.3522	21.132	22.2482	22.2433	17.0967	19.4326	16.9738	16.7912	15.7086	21.8696	17.5952	23.269	16.2168	NA	14.6402
ID_355_41	24	22	newborn	16.4176	16.4769	14.3031	16.6486	19.1941	26.6708	17.7014	23.5011	NA	17.2811	20.6572	NA	NA	21.1946	17.508	18.6403	18.3581	11.2732	16.9146	17.0975	NA	18.6597	23.2609	21.7419	26.2137	19.2744	16.8033	20.2757	22.7786	22.8086	19.6819	16.4992	21.6422	22.1508	22.5323	14.5299	18.2819	18.9445	17.2635	15.8342	21.9564	17.7091	23.2003	17.3181	NA	14.0418
ID_290_01	24	23	maternal fasting	NA	12.8244	NA	NA	18.1022	26.7132	16.3211	22.951	NA	15.7255	19.6469	18.1541	18.5343	21.6821	16.8451	17.9658	17.4646	19.7588	15.6728	17.0384	NA	17.5952	22.9074	22.2222	25.697	19.7101	18.0412	18.7936	23.5716	21.9245	21.4985	16.5676	21.3181	22.6452	22.7904	17.1858	20.3341	17.2389	16.9091	15.5741	22.8785	15.8226	24.0136	15.0082	14.5087	15.2441
ID_290_12	24	24	maternal 1-hour	NA	16.6098	NA	NA	19.2486	26.9108	17.2127	22.7928	14.9822	15.8339	19.9982	18.2107	NA	20.1451	17.0328	17.6581	17.4327	20.0079	15.4729	17.5018	NA	17.8809	22.5354	22.3207	25.8097	22.7658	18.2885	18.5714	22.9021	21.5202	21.1831	16.5704	20.7639	22.431	22.4181	16.8693	20.4638	17.4691	16.9581	15.2043	22.3636	15.7099	23.7908	14.7506	12.6036	15.0803
ID_290_41	24	25	newborn	16.5798	16.532	14.1068	NA	16.0235	27.0798	18.4514	23.066	11.7296	16.7588	21.0875	NA	17.3131	23.5378	16.4645	18.8723	18.686	15.44	17.447	17.4616	NA	18.5669	23.6673	22.2081	26.0391	19.523	17.042	20.3988	23.0755	22.5397	22.2927	16.8475	22.3592	22.8027	23.2535	16.6958	20.2032	19.4561	16.9151	16.9151	22.7596	16.14	24.0993	15.7347	NA	14.9865
ID_236_01	24	26	maternal fasting	NA	16.4308	NA	NA	20.2839	26.7973	16.8292	23.1399	12.5689	16.812	19.6174	18.4354	17.3065	21.6349	16.905	17.285	18.0246	20.2387	16.2201	16.8556	NA	18.1744	22.7683	22.3158	25.8662	19.8495	17.1689	18.4274	23.0891	21.4347	21.8778	16.7074	21.108	22.4155	22.4315	16.54	19.7049	17.5709	16.7236	15.941	22.0902	16.2296	23.4285	NA	NA	15.0875
ID_236_12	24	27	maternal 1-hour	NA	16.5163	NA	NA	20.9802	27.2243	17.1282	23.1808	15.359	17.3174	19.5574	18.6059	17.3564	20.4223	16.9574	17.3192	18.2928	20.8527	16.3206	17.1951	NA	18.4206	22.6991	22.5032	25.7579	19.6917	16.3955	18.3962	23.0639	21.1289	22.0854	16.7085	20.8438	22.3578	21.916	16.9725	19.542	17.0684	16.5048	15.2304	21.7768	16.3576	23.4132	15.3866	NA	14.7845
ID_236_41	24	28	newborn	NA	16.4535	14.7316	17.2492	18.9241	27.9813	18.8542	23.2214	NA	17.9792	21.286	17.2079	NA	25.2492	16.3946	18.6912	19.1222	16.5301	17.7958	16.8584	NA	19.8365	23.6967	22.313	25.643	19.7782	18.9811	21.008	23.7746	22.8721	22.4968	17.0137	22.0152	22.6161	23.5579	16.2571	18.2703	20.0399	17.1867	16.582	23.0301	16.2963	24.2235	16.3219	NA	14.9218
ID_231_01	25	3	maternal fasting	13.4961	16.5688	14.6372	15.3398	16.5426	26.2404	18.0718	22.2124	NA	16.6519	19.81	18.3466	14.8096	20.3611	16.3602	17.3657	NA	20.2582	NA	16.0501	13.809	16.718	22.781	NA	26.3215	NA	17.197	17.6037	22.9491	22.93	24.2199	16.3817	21.2881	21.799	21.8404	17.1525	20.3169	16.1407	18.013	NA	22.5076	16.8709	23.6725	15.846	14.8285	14.9877
ID_231_12	25	4	maternal 1-hour	NA	16.4866	14.3957	NA	17.964	26.1889	17.7416	22.3242	NA	16.7261	19.9479	18.1723	16.9122	19.4502	16.62	17.5457	NA	20.7401	14.5282	15.5171	13.4025	16.1591	22.5928	NA	26.1793	19.2253	16.0202	17.4654	23.2378	23.2378	24.1978	15.9196	20.9349	21.842	22.0671	16.951	20.1945	16.3284	18.0453	NA	22.4508	16.811	23.5899	16.0322	14.369	15.3328
ID_231_41	25	5	newborn	NA	16.4085	13.6817	NA	14.3736	26.4456	18.248	22.85	NA	17.3301	21.8337	19.0195	NA	23.5466	16.6794	19.4894	18.0842	NA	16.2767	15.0848	13.7534	18.7042	22.7155	NA	24.6573	18.8645	NA	20.1235	23.3589	23.3589	24.714	16.01	21.1815	21.8883	22.9846	15.7961	20.0702	17.0609	18.0494	NA	22.0664	16.4661	22.9205	15.5454	NA	14.9792
ID_203_01	25	6	maternal fasting	NA	16.636	14.1712	15.4767	14.5725	26.6743	18.2069	22.4356	15.1135	NA	19.667	17.9513	16.3832	20.7802	15.9481	16.8021	NA	20.1738	NA	15.3488	13.681	13.7907	22.5724	NA	25.7536	NA	16.8753	17.9897	23.9469	21.7216	24.193	15.9489	21.0673	22.0603	22.2897	17.6432	19.5205	16.1531	17.5469	12.5948	22.5756	16.2435	23.1108	NA	17.2531	NA
ID_203_12	25	7	maternal 1-hour	13.2451	16.4229	14.4523	NA	15.904	26.2133	17.7338	22.0615	14.9675	15.9056	19.5471	17.9641	16.6165	19.7681	15.7663	16.4153	NA	20.5157	NA	15.8169	13.3814	15.2866	21.9324	NA	25.5332	18.0952	16.5175	17.4821	23.4874	20.9629	24.0514	15.9722	20.2748	21.5714	21.9593	17.1952	19.5232	16.1166	17.2513	12.7091	21.8416	15.5398	22.6297	NA	15.9102	14.7352
ID_203_41	25	8	newborn	NA	17.228	15.3461	14.1366	12.7538	26.2509	19.7135	NA	NA	16.4917	20.3358	17.6541	14.181	21.7385	16.8801	15.9107	17.6045	NA	15.3661	13.8977	15.1702	17.7309	22.1894	NA	25.9162	19.6008	19.2696	20.5026	23.8578	20.1221	24.5789	17.4961	19.1507	18.4677	22.4828	15.2994	18.4015	18.1496	18.1068	15.2091	20.5043	11.8773	22.1453	NA	NA	16.2547
ID_113_01	25	9	maternal fasting	12.6584	16.4767	14.3067	11.6808	17.5373	26.1327	17.0373	22.4635	NA	15.8843	19.517	17.8676	15.5398	21.2069	16.3739	17.1083	NA	19.7089	15.386	14.7357	13.842	17.6795	22.7563	NA	25.9777	NA	16.06	17.7394	23.5784	22.0808	23.4766	15.9606	21.2908	21.9073	22.1847	16.7052	18.5661	16.3618	17.0308	NA	22.2284	15.756	23.1068	15.0326	14.9769	14.5197
ID_113_12	25	10	maternal 1-hour	NA	NA	NA	14.3667	18.4385	25.7047	16.9139	22.3495	15.0456	16.3191	19.3695	17.5785	14.4113	20.2271	16.5044	17.0676	NA	19.6254	13.9518	15.4934	13.6517	16.0466	22.4233	NA	25.7612	NA	NA	17.2894	23.3235	21.1974	23.5248	15.9403	20.6937	21.5917	21.3999	16.1753	18.1088	16.2712	16.6496	NA	21.2115	15.4075	22.4814	14.7055	NA	13.7187
ID_113_41	25	11	newborn	20.82	NA	NA	13.2806	17.6913	27.0517	18.3592	23.0876	14.0111	17.0267	21.3141	18.0898	NA	23.0445	16.3479	18.0635	17.6289	NA	16.1808	14.5548	13.6564	18.3364	22.9508	NA	26.1717	18.8081	15.527	20.8722	23.2634	23.0158	23.4786	15.9543	21.478	22.0714	22.5866	16.2397	19.1205	18.7127	17.3294	15.8132	22.1976	16.6086	23.149	16.9192	NA	15.0962
ID_331_01	25	12	maternal fasting	NA	NA	13.8894	14.873	17.8521	26.4121	17.9036	22.1647	NA	16.4623	19.7356	18.0636	14.1876	21.5565	15.3649	17.2454	NA	21.279	13.399	15.9335	13.6944	15.9826	22.461	NA	26.215	18.8397	15.7304	18.4423	23.4438	21.8357	24.0713	16.076	20.7911	21.7751	22.2078	15.9458	19.9022	17.308	18.0117	NA	22.2587	16.9181	23.4103	NA	15.2354	15.4848
ID_331_12	25	13	maternal 1-hour	NA	NA	14.2195	15.2703	15.8883	26.2404	17.668	22.4759	14.9628	NA	19.8969	17.9036	13.5095	19.8671	15.198	17.2352	NA	21.04	NA	15.8609	13.5106	14.0783	22.3838	NA	26.0291	19.0057	16.8708	18.1841	23.1912	21.5787	23.9556	16.0948	20.5954	21.6985	22.2918	17.0152	19.932	17.0456	17.8752	13.0658	22.3296	16.6188	23.3727	NA	NA	15.654
ID_331_41	25	14	newborn	19.1744	NA	14.3003	NA	14.4755	25.802	18.0905	22.4599	14.7848	16.7406	20.2376	17.8181	NA	22.1423	15.8438	18.0997	17.3864	16.5283	15.2216	15.5795	13.9083	16.8773	23.0694	NA	26.0565	19.9677	NA	20.0037	23.4968	22.8964	22.9694	16.22	21.4084	22.0362	22.9072	14.9861	20.2311	17.7676	18.163	12.3715	22.0717	16.796	23.9625	14.8215	NA	14.8521
ID_122_01	25	17	maternal fasting	NA	NA	13.5589	NA	18.3564	26.5033	17.6902	22.6837	NA	17.2022	19.7753	17.9867	19.8856	21.1673	16.5542	17.5476	17.9486	20.8764	15.3527	15.9079	13.1561	17.303	22.7959	NA	26.0964	19.6505	15.3013	18.1314	23.2088	22.8489	23.6551	15.8138	21.2416	21.9339	22.6995	15.9917	19.2385	17.0596	17.4051	NA	22.5271	15.8807	23.3938	14.1782	NA	16.3036
ID_122_12	25	18	maternal 1-hour	14.1206	NA	14.1141	14.8054	18.1331	26.5609	17.5854	22.5343	15.1894	16.6144	19.9325	18.1245	20.1493	20.185	16.2382	17.3666	NA	20.9291	13.8386	16.3054	13.6507	16.2939	22.6534	NA	26.391	18.9966	16.1914	18.1957	23.5189	21.8979	24.1803	16.0252	20.8563	21.864	22.3453	16.3219	19.3577	17.3731	17.6588	NA	22.1442	15.7704	23.2493	NA	NA	16.6023
ID_122_41	25	19	newborn	NA	NA	13.9558	15.2149	13.748	26.1674	17.2279	22.2393	14.444	16.8259	19.8361	17.9861	14.8312	22.915	15.479	17.5623	17.711	16.0114	15.774	15.4174	13.4543	17.1157	22.8455	NA	25.6039	17.8244	14.8334	19.3784	22.685	22.1855	23.7442	15.9776	21.5145	21.6787	22.5057	15.1422	18.949	18.0329	14.7944	13.968	21.7693	15.7494	23.0974	15.469	NA	14.7696
ID_277_01	25	20	maternal fasting	NA	NA	14.615	15.2305	15.7608	25.8412	16.937	22.2961	NA	16.7586	18.7554	18.095	15.6158	20.8511	15.8816	17.1178	NA	21.0695	NA	16.3905	13.3308	16.1152	22.5177	NA	25.9745	NA	15.2595	18.0673	23.9034	21.5703	24.3351	16.045	20.8435	22.3065	22.4542	16.4207	18.0253	17.1453	16.8508	NA	22.0069	15.7006	23.2282	14.67	13.6732	15.2625
ID_277_12	25	21	maternal 1-hour	13.8432	NA	13.9505	11.4783	17.0842	25.6494	18.2925	20.5638	NA	14.9755	18.598	18.8422	17.8957	19.0088	15.59	15.6679	NA	19.1421	13.8358	14.4043	13.1707	16.9689	21.1933	NA	26.1625	18.7936	17.9204	17.8045	23.4509	20.7572	23.5922	15.9159	19.182	20.0275	22.2009	16.6265	17.7356	17.2972	16.6972	12.6441	21.0001	14.0061	22.5678	14.8499	NA	15.4785
ID_277_41	25	22	newborn	17.7194	NA	14.0501	15.0722	16.3743	27.8041	17.0218	23.3205	15.0109	17.3483	20.8891	18.3217	16.3631	21.4942	17.2926	17.6029	17.6531	16.9	16.728	15.3016	13.7313	18.4979	23.0253	NA	26.5876	18.8005	NA	21.0154	23.7535	22.4952	23.821	15.8851	21.4386	22.548	23.2236	16.7933	19.1718	18.7229	18.6547	NA	22.0677	16.3949	24.4812	16.6364	NA	15.0195
ID_188_01	25	23	maternal fasting	NA	NA	13.6283	15.1883	14.1517	26.4501	17.503	22.4472	14.5973	16.2971	19.2446	17.9122	NA	21.5149	14.9793	17.2483	NA	21.481	13.6519	16.3242	13.4574	15.6302	22.2998	NA	25.8851	NA	16.7234	18.2327	23.0637	21.3801	24.4689	15.8599	20.8128	22.3773	23.2465	16.8027	18.8084	17.6084	16.3658	NA	22.7509	16.3432	23.1697	14.3607	16.5006	15.6531
ID_188_12	25	24	maternal 1-hour	NA	NA	13.588	15.1355	17.0336	26.2536	16.1732	22.334	14.5065	16.4864	19.0538	17.8393	NA	19.9209	14.9381	17.1664	NA	21.2602	NA	15.9493	13.5954	15.0694	22.0419	NA	25.6585	18.1496	15.5053	17.8769	23.8495	20.7166	24.1217	15.9124	20.0874	22.0095	22.3967	16.1093	18.1981	17.5308	15.9988	11.8065	21.8336	15.4327	22.682	14.5863	13.8675	15.1141
ID_188_41	25	25	newborn	15.2646	NA	14.4975	15.0748	14.3167	27.0532	16.7656	22.8574	14.7435	16.7025	20.9163	18.1824	14.51	24.6718	15.4703	18.7494	17.2853	15.7661	16.7193	14.9805	13.6666	17.7524	23.0607	NA	25.5908	18.0977	15.6743	20.8315	23.7175	22.4445	21.162	16.3345	21.7091	22.5272	22.7121	16.0153	20.0772	18.1423	15.7441	14.8471	21.5002	16.2641	22.7931	15.5026	NA	14.8803
ID_366_01	25	26	maternal fasting	13.756	NA	13.8204	15.103	17.9311	26.3882	15.7837	22.4059	14.7767	16.7863	17.9056	17.9672	NA	21.3794	14.9779	15.9628	NA	20.653	NA	16.3634	13.4897	15.3614	22.0846	NA	25.4568	17.7528	NA	18.1386	23.1342	21.1822	24.3175	16.118	20.6829	21.7057	22.3227	15.5951	18.1844	16.8984	15.7673	12.4663	21.6791	15.9429	22.686	15.7113	NA	14.3478
ID_366_12	25	27	maternal 1-hour	13.3146	NA	14.2927	15.2458	18.4089	26.3751	15.2747	22.5751	14.3954	16.8928	17.721	17.8296	14.766	18.9604	15.4216	16.0214	15.0626	20.9212	12.6439	16.6036	13.3811	15.9558	21.8684	NA	25.6322	NA	16.0136	18.2131	21.7286	20.84	24.3965	15.7927	20.2856	21.7306	22.6908	16.0652	18.731	17.1844	15.8567	NA	22.2864	16.1583	23.1428	15.8777	14.3139	15.0615
ID_366_41	25	28	newborn	14.4279	NA	14.2164	15.2034	14.1531	25.6495	16.0911	22.3493	14.8149	16.7148	19.7026	17.5602	NA	23.9526	15.6855	17.8004	16.3337	16.8878	13.7218	15.0781	14.0609	15.8769	22.7888	NA	25.3783	18.0973	NA	19.4972	23.3089	21.9222	22.7129	16.0764	21.0186	22.2153	22.6834	14.3436	18.8882	18.7708	16.5034	NA	21.7611	15.7496	23.4514	16.4187	NA	15.46
ID_335_01	26	3	maternal fasting	13.8828	NA	13.4925	NA	16.8835	26.1892	16.7521	22.4987	14.1442	16.8799	19.1046	17.6314	NA	20.877	15.569	17.0947	NA	20.2856	13.5616	14.4381	NA	15.8207	22.2394	NA	24.9951	17.881	NA	16.3697	22.6704	21.1459	23.6763	14.8305	20.7133	21.71	20.4224	16.4512	18.6064	14.1252	16.5901	NA	21.6583	16.0443	22.7666	15.0248	14.6937	12.9746
ID_335_12	26	4	maternal 1-hour	NA	NA	13.073	15.5689	18.8892	26.5487	16.6249	22.5946	NA	17.1295	19.4905	17.6774	NA	21.0505	15.4959	17.0822	18.0119	20.6539	14.9617	NA	NA	16.4867	22.2444	NA	25.237	17.9995	15.3132	16.8027	23.1277	21.0349	23.8692	15.2573	20.6383	21.784	20.5096	16.4513	18.9386	15.6771	16.8098	NA	21.8891	16.1491	22.9648	15.1495	14.6725	13.4017
ID_335_41	26	5	newborn	15.8461	16.1652	13.8456	14.1764	14.0476	25.8585	17.0584	22.4133	13.9125	17.1376	19.2998	17.9352	14.4065	20.809	16.1437	17.7228	17.1921	15.78	15.1476	15.1737	13.1906	16.0995	22.826	NA	25.8205	NA	13.9774	20.3516	22.7378	22.7378	22.1099	15.5577	21.1298	21.7252	21.5937	15.7772	19.1077	16.1105	17.7041	14.6306	21.5872	17.2788	23.4335	15.252	NA	13.3669
ID_317_01	26	6	maternal fasting	13.3725	15.8327	13.9595	14.6455	16.0104	25.5166	16.9935	22.2029	NA	16.7426	20.0874	17.6518	NA	21.385	15.5702	17.8222	16.2845	20.9754	NA	15.6022	NA	16.0084	22.6116	NA	25.8809	NA	NA	16.6878	22.4271	21.8438	24.2387	14.813	20.7119	21.5067	21.1585	16.2864	19.1667	14.9767	16.5103	NA	22.1733	15.3616	23.3495	14.693	13.6011	13.4846
ID_317_12	26	7	maternal 1-hour	12.1364	NA	NA	14.3239	13.6246	25.7495	16.8409	22.3213	13.8325	NA	20.2369	17.4647	16.3099	19.9475	15.4685	17.6969	NA	21.0034	NA	15.0153	NA	NA	22.2808	NA	25.8931	NA	15.3556	16.9052	22.7247	21.137	24.1704	15.0385	20.1937	21.3891	21.8006	17.202	19.2508	15.0865	16.6605	NA	22.4255	15.5303	23.3764	NA	16.0177	13.3366
ID_317_41	26	8	newborn	12.635	16.1189	13.1822	14.3215	16.4884	26.8629	17.1722	22.2345	13.8508	17.0139	20.2497	18.0357	NA	21.8553	15.8043	17.46	17.8455	16.1568	16.4156	15.4426	12.8671	17.7162	22.6939	NA	25.984	18.8451	NA	20.5252	22.0777	21.6626	24.672	15.5049	21.0047	21.7872	22.3066	16.2924	20.1755	17.0459	17.002	15.0844	21.8635	15.6094	23.4452	14.8967	NA	14.5425
ID_393_01	26	9	maternal fasting	NA	16.0193	13.6375	14.4344	16.9775	26.3404	15.7299	22.5147	13.7054	17.0085	18.1892	17.8891	NA	20.3923	15.6746	16.2509	16.9425	20.7206	13.0956	15.0066	13.2232	16.0578	22.3601	NA	25.1689	18.0666	15.467	17.5154	22.8944	21.3154	23.6194	15.4092	20.3453	21.8546	22.4047	16.5832	19.4015	16.1069	16.7507	NA	22.4679	16.2687	23.1257	15.2919	NA	13.6355
ID_393_12	26	10	maternal 1-hour	NA	NA	NA	14.2834	16.9395	25.8719	15.5611	22.2023	14.1225	16.8446	18.3858	17.9602	NA	19.4905	15.5696	16.1937	16.4121	19.9495	NA	15.6297	12.6939	15.7411	21.8745	NA	25.0466	18.2416	15.8657	17.4568	22.0505	20.8879	23.7915	15.1333	19.8076	21.5597	22.0601	16.697	19.2524	16.3641	16.7738	NA	22.0859	15.9354	22.9313	14.7288	NA	13.7325
ID_393_41	26	11	newborn	15.5835	NA	13.2805	14.4954	17.6095	26.9988	15.305	22.5114	13.9138	13.1688	19.584	17.9004	NA	23.2319	15.609	17.0689	16.7025	16.3353	14.8879	14.3799	13.5682	16.0627	22.1176	NA	24.9804	17.9289	NA	19.6584	23.0894	21.3046	21.8774	15.6813	20.7192	21.7256	22.1065	15.7408	19.0543	17.923	16.0862	13.6766	21.5169	15.7994	22.4223	16.9774	NA	13.3071
ID_215_01	26	12	maternal fasting	NA	NA	13.7767	14.5962	11.9088	26.0099	15.7708	22.2867	14.5223	NA	20.2711	17.888	NA	21.9521	15.5593	17.1484	NA	21.3271	NA	15.745	13.2303	NA	22.058	NA	25.5464	NA	15.5658	17.6536	23.8123	21.0132	24.4306	15.5381	20.2793	21.4814	21.9463	17.9339	19.4706	16.0406	16.8699	NA	22.2705	15.394	23.5454	NA	16.0535	14.2245
ID_215_12	26	13	maternal 1-hour	13.1883	NA	13.1106	NA	NA	26.1167	17.5885	20.8992	NA	NA	20.1316	18.1789	18.2275	20.1594	15.1697	15.6038	NA	20.9957	NA	NA	NA	NA	20.8566	NA	25.4819	NA	18.379	17.4869	23.6108	20.0775	24.4014	15.4577	18.9341	19.9276	21.8433	17.8577	19.4126	16.1809	16.7419	12.7082	21.4941	14.0542	22.9577	NA	16.4931	15.043
ID_215_41	26	14	newborn	20.9505	NA	13.5369	14.5147	13.8507	26.13	14.4451	22.4035	NA	17.2472	20.4646	18.1081	NA	24.1224	15.5712	17.3365	17.8382	16.0674	16.038	14.9337	12.92	17.2128	22.1612	NA	25.1985	18.0021	14.396	20.0798	22.8244	21.5856	23.0769	15.2311	20.91	21.7054	22.4199	13.3016	18.0805	17.5011	16.9401	14.4706	22.0016	15.08	23.0827	15.8065	NA	14.2314
ID_237_01	26	17	maternal fasting	NA	NA	13.5066	14.8012	17.8079	26.6252	15.4292	22.805	14.3273	17.1851	18.5972	17.9047	NA	20.2004	15.2769	16.8246	17.9229	21.0311	NA	15.8211	13.2291	15.9921	22.4321	NA	25.0036	17.9317	NA	18.1253	22.6795	21.7605	24.0345	15.3881	20.7587	21.6199	22.039	16.6389	18.7219	16.2405	17.198	12.0921	22.12	15.6946	22.9858	14.4269	13.933	14.13
ID_237_12	26	18	maternal 1-hour	NA	NA	13.4771	14.8525	17.9842	26.4796	15.4223	22.4762	13.7894	17.1891	18.9688	17.8695	NA	19.9807	15.3194	16.5126	16.1513	20.9943	12.8144	16.0476	12.9353	15.8852	22.0655	NA	25.0702	18.2596	NA	18.094	24.2592	20.9643	23.9656	15.5817	20.2407	21.3142	21.5215	15.7939	18.9355	16.1218	17.3358	NA	21.6821	15.6264	22.7215	14.6472	NA	14.0313
ID_237_41	26	19	newborn	14.9624	NA	13.607	14.7834	NA	26.9118	15.5854	22.8858	14.2026	NA	21.1393	17.6564	NA	22.326	15.3142	18.3915	14.7974	16.4754	NA	14.1209	NA	13.7991	22.8569	NA	25.7785	NA	NA	19.7968	22.8195	22.6409	22.5982	15.4983	21.178	21.7143	22.3183	16.1778	18.5696	17.3508	17.4127	13.7666	22.0295	16.1181	23.3151	NA	NA	14.1971
ID_012_01	26	20	maternal fasting	NA	NA	NA	14.9184	14.3036	26.5129	15.3688	23.0525	14.2094	NA	20.1175	17.8315	NA	20.9606	15.8994	17.7167	NA	21.362	NA	17.0396	12.9515	13.4243	22.3391	NA	25.5349	NA	NA	17.7982	23.1894	21.3188	24.1365	15.5921	20.8082	21.8593	21.9324	17.4477	18.2655	15.818	17.789	NA	22.3303	16.4789	23.1378	13.8552	15.5098	14.6165
ID_012_12	26	21	maternal 1-hour	13.5528	NA	13.5699	15.1052	16.1955	26.5608	15.3686	22.7333	13.7321	NA	20.293	17.8965	NA	20.235	15.9262	17.5912	15.8007	21.3224	NA	16.6452	NA	15.3941	22.1342	NA	25.4901	13.2905	NA	17.7228	23.0286	20.8198	23.931	15.1265	20.4723	21.5761	21.0179	16.4939	18.0876	16.229	17.7826	NA	21.4102	16.2823	22.7736	13.8984	NA	14.6631
ID_012_41	26	22	newborn	NA	NA	13.7875	15.0281	14.0343	26.5279	16.6477	22.8424	13.8923	17.2676	20.8843	18.1926	NA	23.3046	16.9067	18.9667	17.7407	16.5029	16.1326	14.3762	13.7782	17.1957	23.1317	NA	26.119	18.4733	NA	20.4423	22.5581	22.7806	23.821	15.6778	21.544	21.9422	22.4157	16.6289	19.4715	18.5262	18.5843	15.0481	22.2415	16.7595	24.0708	15.9875	NA	15.1398
ID_353_01	26	23	maternal fasting	13.1243	NA	12.4094	NA	14.0238	25.8913	17.0347	22.5688	NA	NA	18.4874	17.4829	NA	19.5101	15.1442	16.4491	NA	20.581	NA	NA	13.2771	NA	21.5551	NA	25.0127	17.7283	15.3181	17.469	24.1396	20.8549	23.7718	15.1973	20.2536	21.3545	22.0168	16.8079	19.1441	15.7643	16.4595	NA	21.5384	16.1751	22.6482	NA	15.4067	14.6574
ID_353_12	26	24	maternal 1-hour	NA	NA	NA	14.4486	17.7976	26.4875	14.7587	22.9226	NA	17.021	18.9279	18.0777	NA	19.7318	15.5739	17.1764	14.8118	21.4671	NA	16.5635	12.9981	15.4797	22.0107	NA	25.0753	18.0018	NA	17.591	21.8569	20.745	24.0977	15.2565	20.2727	21.8665	21.8723	15.9599	19.5175	16.0471	17.0641	NA	21.4498	16.6016	22.9835	15.0414	13.2432	14.3745
ID_353_41	26	25	newborn	15.0029	NA	13.3502	14.368	19.139	27.0783	14.9873	23.0249	13.7347	17.1709	20.9537	NA	NA	22.2743	15.9517	18.1032	17.5264	16.4275	15.6582	13.8602	NA	17.3072	22.5677	NA	25.6156	18.0953	13.5226	19.7398	21.9351	21.218	24.0925	15.0631	20.5062	22.0756	22.3369	14.8154	18.6032	17.9759	17.565	14.5925	21.394	16.9335	23.1535	15.1784	NA	13.8112
ID_079_01	26	26	maternal fasting	13.1755	NA	12.5971	15.2174	14.5527	25.995	15.5852	22.6507	14.3137	NA	18.9103	18.0391	16.2723	20.1952	16.1925	16.7855	NA	21.1595	NA	17.6214	13.1054	NA	22.5696	NA	25.8764	19.7033	NA	18.0468	23.816	21.5832	24.3851	15.7021	20.7633	22.1531	22.732	17.7658	18.3677	16.4475	18.0268	NA	22.6807	16.142	23.7597	NA	15.1015	14.9469
ID_079_12	26	27	maternal 1-hour	11.807	NA	12.9016	12.5196	13.9809	26.053	17.7437	22.247	NA	NA	19.0174	NA	NA	19.0661	15.6979	15.7609	NA	20.0367	NA	15.756	12.4584	NA	21.4758	NA	25.6832	NA	17.5699	17.8378	23.1987	20.7071	23.6359	15.3705	19.6353	20.7713	22.0873	17.5261	18.4036	16.1454	17.713	11.9751	21.8281	14.5263	23.007	NA	15.7635	15.0521
ID_079_41	26	28	newborn	17.2998	NA	13.5158	14.4942	16.823	26.5865	14.5191	22.4592	13.6417	17.3609	20.1363	17.7614	NA	23.2714	15.6635	17.0334	17.0409	15.7318	14.6913	14.9579	NA	16.4593	22.8522	NA	25.5839	17.5781	NA	19.4652	22.7198	21.9802	22.361	15.3022	21.2206	21.7802	22.2297	NA	18.0694	17.7504	17.3753	13.3898	21.3685	15.3931	23.3031	14.9197	NA	14.4298
ID_028_01	27	3	maternal fasting	NA	15.6846	14.4284	14.5969	NA	25.4602	14.4813	21.8727	15.0076	NA	18.1091	NA	NA	19.8822	15.1819	16.0322	15.1429	20.0853	NA	15.0439	13.9033	14.4958	21.8784	NA	24.5878	18.0742	NA	15.3694	24.268	20.9115	24.268	15.978	20.1292	21.2283	19.0137	15.7009	19.0449	13.9389	16.4541	NA	20.9174	14.8052	22.0137	13.728	NA	NA
ID_028_12	27	4	maternal 1-hour	13.5716	NA	14.4301	14.8798	13.6542	25.4008	NA	21.7839	14.8771	NA	18.2713	17.2485	NA	19.04	14.6453	15.6937	15.1592	20.4068	NA	13.8902	14.0152	14.1523	21.3409	NA	24.3012	17.6115	NA	15.5053	24	20.3148	24	15.6752	19.5422	20.6796	18.6716	NA	18.8515	NA	16.2045	NA	20.2956	14.8037	21.5389	14.0073	NA	NA
ID_028_41	27	5	newborn	NA	NA	14.739	14.315	15.5095	26.8406	NA	22.482	14.8886	16.8722	19.9682	17.5218	NA	21.0857	15.4509	16.8192	16.4917	15.1948	14.6619	13.3745	14.0942	15.9686	22.2701	NA	24.9959	17.7228	NA	18.5949	22.6548	21.5534	23.7258	15.9285	20.6163	21.3685	20.2871	14.7095	19.1554	16.2462	17.0918	NA	20.9386	14.9451	22.3087	15.4318	NA	NA
ID_147_01	27	6	maternal fasting	NA	15.6876	13.4896	14.3143	15.5969	25.9099	14.4029	22.4066	14.9748	NA	18.2989	17.6055	NA	20.9888	14.5203	16.9958	NA	20.5905	NA	NA	13.4557	14.5111	21.8458	NA	25.4317	17.5784	NA	16.7831	22.2752	20.833	23.7537	15.7889	19.9892	22.0462	20.9228	17.0771	18.8282	15.3713	17.3848	NA	22.0319	16.294	23.3281	14.6884	14.2131	13.1383
ID_147_12	27	7	maternal 1-hour	NA	NA	14.3725	14.5551	15.9468	25.8995	13.1159	22.3434	14.9601	NA	18.4544	17.3961	NA	19.2709	14.2149	16.6965	NA	20.615	NA	15.0923	13.0962	NA	21.2095	NA	24.983	17.8464	NA	16.5627	21.6876	19.5681	24.0678	15.6199	18.6377	21.5931	20.3559	16.7494	18.5231	15.2302	16.8186	NA	21.3072	16.1428	22.7113	13.1265	NA	NA
ID_147_41	27	8	newborn	14.0566	NA	14.7631	14.0148	13.7415	25.7681	15.924	22.5225	15.1219	NA	18.8681	NA	NA	19.9252	14.8182	17.3726	15.9826	16.335	13.3699	14.2747	13.9242	14.9105	22.2921	NA	25.4195	NA	NA	19.2301	21.564	20.8995	24.9577	16.0006	20.3653	22.1133	22.2678	NA	19.1406	16.8706	17.4642	NA	21.6812	16.8316	23.5945	14.6691	NA	13.6722
ID_308_01	27	9	maternal fasting	NA	NA	14.6358	14.6702	17.4641	26.0459	14.6688	22.2727	15.0886	17.101	18.6806	17.8614	NA	20.0577	16.5115	17.0083	17.9837	20.9068	13.3207	15.4539	13.9261	16.1225	22.4118	NA	25.6232	NA	NA	17.0477	22.1953	21.422	23.7459	15.9658	20.6481	21.6529	20.3748	16.2863	18.9433	15.645	17.1823	NA	21.3172	16.5154	23.0278	15.0845	NA	13.7031
ID_308_12	27	10	maternal 1-hour	NA	NA	13.6282	14.4924	17.6505	25.2665	13.207	21.9784	13.9637	17.0121	18.7739	17.8215	14.1888	18.8717	16.8304	16.6256	16.5345	20.6544	NA	16.4181	13.675	15.5606	21.9784	NA	25.5665	NA	NA	16.4276	22.1742	20.3056	23.6641	15.7112	19.6415	21.1393	20.0701	15.9499	18.9864	15.6956	17.0878	NA	20.5999	16.2672	22.5414	15.0114	NA	12.6784
ID_308_41	27	11	newborn	18.5392	NA	14.6137	14.7989	16.1182	26.3914	13.3302	22.7146	14.7172	NA	19.2992	17.6248	NA	21.2664	15.5761	18.125	16.1321	15.3677	12.0977	14.7283	13.3351	15.431	22.5803	NA	25.4859	17.8011	NA	19.814	22.4015	21.8194	22.2822	15.7711	21.0656	21.6895	21.555	15.1071	18.5694	17.7831	16.7716	12.9699	21.6646	15.8216	23.3229	16.0658	NA	13.9454
ID_249_01	27	12	maternal fasting	NA	NA	13.9088	14.8069	16.6615	26.1404	14.4163	22.482	14.241	12.7164	19.5688	17.5299	NA	21.6078	15.6806	17.4523	15.2374	21.0719	NA	15.7885	12.8601	15.5329	22.159	NA	24.9193	17.7583	12.9252	16.9508	22.5091	21.2077	23.7019	15.6642	20.673	21.5214	20.6792	15.9071	18.558	16.9449	16.4683	NA	21.0782	15.0754	22.228	13.2966	NA	13.5898
ID_249_12	27	13	maternal 1-hour	NA	NA	NA	14.2536	17.6255	25.7932	13.9042	22.3122	15.023	16.796	19.5829	17.6727	NA	20.6819	15.2837	17.4321	16.3685	21.3142	12.2255	16.2403	13.3987	15.9923	22.0536	NA	25.1487	17.5729	NA	17.3432	21.6443	21.3891	23.9672	15.8225	20.434	21.4449	21.4093	15.6953	19.0398	17.4692	16.6906	NA	21.5518	15.2195	22.7136	14.1629	NA	14.2028
ID_249_41	27	14	newborn	15.8498	NA	13.6466	14.3841	15.5337	26.1786	13.1394	22.5628	14.4631	NA	19.6558	17.6634	NA	21.3765	15.2036	17.1642	16.7988	15.6001	14.9045	NA	NA	16.3207	22.261	NA	25.263	17.5786	NA	18.887	22.0343	21.4389	22.2796	15.3354	20.4972	21.7797	22.1547	NA	18.2567	18.1402	17.2537	NA	21.6715	15.7939	22.8588	15.1763	NA	13.5785
ID_222_01	27	17	maternal fasting	NA	NA	14.5944	14.7616	16.0338	26.0877	14.6754	22.3256	15.3282	NA	19.2395	17.7724	14.6546	21.1681	15.6064	17.1176	15.7488	21.2887	NA	16.5634	13.7308	15.7099	22.2625	NA	25.3309	17.6501	NA	18.0621	22.4578	21.203	23.8806	15.9018	20.3709	21.5391	21.5576	16.2601	19.4461	16.3049	15.8234	11.5088	21.5012	15.0697	22.4472	14.1953	NA	NA
ID_222_12	27	18	maternal 1-hour	NA	NA	14.4826	14.93	15.9724	26.0761	13.6796	22.2885	14.7849	NA	19.2061	17.4638	NA	19.468	15.9588	16.8579	14.5174	21.0777	NA	16.3539	13.7248	15.5684	21.7981	NA	25.4379	17.8096	NA	17.7166	21.5953	21.085	23.8122	15.6284	19.9458	21.3982	21.2757	16.5647	19.3231	16.3396	15.8117	NA	21.1872	14.9086	22.3109	14.1097	NA	12.8844
ID_222_41	27	19	newborn	12.7946	NA	14.6117	14.6693	13.7554	25.8459	13.8101	22.5603	15.0764	16.447	20.8731	17.6347	14.5046	21.9194	15.5909	18.344	16.9396	15.7273	14.6015	14.8055	13.81	16.3596	22.3832	NA	25.5381	NA	NA	20.0381	21.7245	21.6161	23.8025	15.9053	20.6564	21.6576	22.1563	15.8321	18.9349	17.2444	15.0584	15.0802	21.4887	15.2811	22.3113	15.5691	NA	13.9469
ID_073_01	27	20	maternal fasting	13.8486	NA	14.5235	14.4758	16.4433	26.3204	14.9794	22.6994	15.172	NA	19.1862	17.8947	NA	20.9402	16.0849	17.0725	16.1436	21.3052	12.7522	16.3913	13.7357	16.1011	22.4439	NA	25.4677	NA	NA	17.8757	21.7995	21.5855	24.268	15.9872	20.9192	21.8353	22.0881	17.1472	18.3045	16.4184	16.9764	13.3287	22.0655	16.295	23.2588	14.6207	14.0581	15.1748
ID_073_12	27	21	maternal 1-hour	NA	NA	14.311	NA	16.7495	26.0393	13.1832	22.4568	14.9497	NA	18.8734	17.5739	NA	19.9418	16.2945	16.565	14.9844	21.6562	NA	16.4109	NA	15.6148	21.8717	NA	25.2076	17.4503	NA	17.2389	21.0016	20.6127	24.2646	15.7525	19.9417	21.1868	21.3219	16.4494	17.5998	15.9404	16.3428	NA	21.2403	15.7165	22.4934	13.968	13.2239	14.5298
ID_073_41	27	22	newborn	16.5415	NA	14.0884	14.637	14.106	26.0088	14.2183	22.215	14.004	NA	19.6867	17.2982	13.6944	22.9913	15.9684	17.533	17.6013	16.1258	15.3201	14.7707	13.6517	16.9394	22.5611	NA	25.1096	17.8003	NA	19.6275	22.5782	21.5615	24.1081	15.7361	20.7741	21.3915	21.9576	14.8055	17.6452	17.9909	16.1634	14.3021	21.3942	15.8463	22.5361	15.5014	NA	13.8343
ID_019_01	27	23	maternal fasting	NA	NA	NA	14.835	17.1516	26.3257	13.4942	22.6554	13.9503	NA	19.6109	NA	13.6027	20.9849	15.7277	17.1936	NA	21.5679	14.3954	17.7015	13.7518	16.3841	22.5604	NA	25.4507	NA	NA	18.0469	22.2394	21.3025	24.3929	15.804	20.9725	21.6496	21.5029	16.2888	19.6232	16.865	17.5807	12.5999	22.0038	15.9673	22.9534	NA	NA	15.1303
ID_019_12	27	24	maternal 1-hour	11.8622	NA	13.814	14.7927	15.3856	26.2628	13.4213	22.6321	14.136	NA	19.6796	17.5533	NA	20.424	16.599	17.0855	NA	22.2047	NA	17.4833	13.5885	NA	22.4229	NA	25.4713	NA	NA	17.6729	21.9009	21.0717	24.9377	15.8337	20.5106	21.5996	21.5521	16.7692	19.5246	15.8918	17.3117	NA	22.1605	15.62	22.9118	NA	14.0949	14.6834
ID_019_41	27	25	newborn	19.2822	NA	14.7466	14.6631	14.1981	25.4716	13.675	22.4992	15.008	17.0219	19.9489	16.917	NA	21.9676	15.3192	18.1261	17.5775	16.3669	15.4499	15.4654	13.9777	17.0021	22.7091	NA	25.177	17.5083	NA	19.4095	22.9404	21.8388	24.9492	16.1903	21.2658	21.3216	21.7868	14.4918	18.7822	17.8102	16.9897	13.8584	21.6426	15.6464	23.1695	15.3426	NA	14.0704
ID_233_01	27	26	maternal fasting	NA	NA	13.8897	13.6763	12.5155	26.3892	17.3504	22.1124	13.5906	NA	18.5882	17.9127	14.2435	20.6611	15.0547	15.7994	NA	19.8246	NA	15.0162	13.177	NA	21.7302	NA	25.0249	17.9324	16.2494	17.8721	22.9031	20.956	23.6899	15.9589	20.3531	21.4749	21.9467	17.8157	19.399	16.5558	16.496	12.8876	21.813	15.3979	22.3912	NA	14.736	15.8393
ID_233_12	27	27	maternal 1-hour	NA	NA	NA	14.5793	16.0467	26.4177	NA	22.4608	14.6815	NA	18.3131	17.2354	NA	19.8564	14.8588	15.9458	NA	21.4234	NA	16.2752	13.5753	NA	21.5157	NA	24.1607	17.911	NA	17.6208	24.4029	20.3703	24.4029	15.7481	19.6805	21.3276	21.2219	16.972	18.7426	15.942	15.8152	NA	21.1243	15.077	21.848	14.2615	NA	14.413
ID_233_41	27	28	newborn	16.5797	NA	13.6054	15.0162	18.6943	26.9307	NA	22.954	14.7701	17.2051	20.2613	17.9821	NA	21.8952	15.6039	17.5763	18.3807	18.718	16.482	16.333	13.8874	17.7701	22.6769	NA	25.0793	17.8677	NA	20.5801	22.4882	21.9935	23.2342	15.8873	21.1277	22.286	22.6272	15.412	19.1651	18.9938	16.6804	14.509	21.7867	15.8434	22.8411	14.7937	NA	15.2863
ID_263_01	28	3	maternal fasting	NA	17.6038	16.2742	16.0723	14.3283	26.7891	18.1665	24.2017	17.2786	NA	21.1342	20.1325	16.2807	22.5339	17.3074	19.3449	NA	22.1265	NA	17.1807	16.1195	NA	24.099	23.5844	26.6717	23.0039	17.6205	17.4494	24.4778	23.3277	25.0268	18.1245	22.4652	23.6618	21.6331	19.1672	21.1925	16.1383	18.8271	14.1119	24.2315	17.6657	24.3991	NA	NA	NA
ID_263_12	28	4	maternal 1-hour	NA	17.4825	14.7806	16.205	15.9971	26.824	18.0899	24.005	16.5433	NA	21.5179	19.8814	NA	21.2147	17.9563	19.1978	NA	22.2146	NA	17.3855	15.5345	NA	23.817	NA	26.8007	20.5435	17.2251	17.5336	24.0317	22.9303	24.9061	17.6635	22.0309	23.6126	21.6459	19.0638	21.1175	16.1961	18.8726	NA	23.8889	17.3421	24.3227	NA	NA	13.224
ID_263_41	28	5	newborn	18.7833	17.6601	15.8732	NA	19.103	27.5401	17.4707	24.6264	NA	18.5768	23.2593	NA	17.7327	26.1597	17.7202	19.9324	19.6064	19.6064	17.7832	17.2117	15.5922	19.2013	24.3689	NA	27.0919	21.0562	NA	21.6053	25.3651	23.5984	26.7156	17.9084	22.8068	24.2514	23.6241	19.1449	22.488	17.3407	19.336	18.4212	24.2006	17.4951	24.7406	16.6106	NA	15.0623
ID_338_01	28	6	maternal fasting	NA	17.681	16.3868	15.1624	17.3407	27.0958	19.4445	24.0123	17.8484	NA	21.671	19.8932	NA	22.274	17.3505	19.0149	NA	21.8781	NA	16.3459	15.9107	NA	23.7467	NA	26.9198	20.2296	17.5025	18.6272	24.0401	23.8815	24.7569	17.8818	22.2189	23.6693	23.195	19.1619	20.6709	16.4475	18.1987	NA	23.9616	17.373	24.4256	NA	16.4274	15.4582
ID_338_12	28	7	maternal 1-hour	NA	17.6853	16.2621	16.1958	18.6634	27.2738	17.7283	24.628	15.4909	NA	21.986	20.0762	NA	21.784	18.4322	19.6083	NA	22.0003	13.3618	17.3433	15.9011	15.781	24.0914	NA	26.7747	20.7495	NA	18.61	24.4414	23.7047	24.8518	18.0796	22.3183	24.0431	22.8597	19.1625	20.7743	16.3925	18.4377	NA	24.0034	17.421	24.5373	NA	NA	15.4359
ID_338_41	28	8	newborn	17.452	17.6377	15.9213	NA	16.4556	27.4672	17.6748	24.9673	NA	NA	23.5106	NA	15.8726	24.2715	17.9892	20.4063	17.491	17.491	14.3376	17.8262	15.5959	15.7976	24.77	NA	24.8197	21.9331	NA	21.3779	24.5456	23.8618	26.4308	17.9513	22.9385	24.0842	23.8841	17.9912	20.6113	17.4886	19.0699	18.3842	24.0281	17.7171	25.0895	16.369	NA	14.5239
ID_197_01	28	9	maternal fasting	NA	17.8399	16.6388	16.2098	15.0836	27.0925	17.4895	23.9921	15.593	NA	21.719	19.8516	15.4633	23.5634	17.054	19.4679	NA	20.7559	NA	17.8744	15.7603	NA	24.0251	NA	26.9579	20.4282	17.4944	18.8304	24.4627	23.3043	24.6505	17.931	22.2451	23.2075	23.0759	18.9324	21.0468	16.3315	18.7955	NA	24.0845	17.876	25.1566	NA	14.8661	14.9458
ID_197_12	28	10	maternal 1-hour	NA	17.6979	16.6007	16.2552	16.2536	27.1818	17.2112	23.9723	15.7183	NA	21.865	19.8866	15.7546	21.7721	17.2118	19.5071	NA	21.1878	NA	18.1062	16.135	NA	23.9043	NA	27.0187	20.4591	17.5233	19.0997	24.4863	22.8953	24.5656	18.1448	21.8839	23.2092	23.0366	19.0612	21.4682	16.2736	18.8566	NA	23.899	17.3839	24.8798	NA	NA	15.1684
ID_197_41	28	11	newborn	NA	17.711	16.3029	15.4259	16.0471	27.024	16.7937	24.4434	17.2604	NA	22.3114	20.0492	15.2225	25.1373	17.391	20.044	18.3102	15.0205	15.7329	16.8153	15.5901	16.7808	24.4234	NA	26.9166	20.5154	NA	21.1292	24.5068	24.2519	24.717	17.8899	22.9019	23.4101	23.5725	18.0443	21.6488	16.9914	19.4185	NA	23.6871	18.1641	25.3703	NA	NA	14.2022
ID_042_01	28	12	maternal fasting	NA	17.84	16.4201	16.637	15.7902	27.1659	18.918	24.0519	17.2027	NA	20.7588	19.9498	NA	22.6227	17.5022	18.3064	NA	21.0896	NA	16.4738	15.9394	NA	23.7808	NA	26.6005	NA	17.9666	19.2463	24.4891	22.7651	24.4866	18.2766	22.2953	23.3768	23.2987	18.9673	20.7243	16.2229	18.5108	NA	23.878	17.8398	24.8013	NA	NA	14.9856
ID_042_12	28	13	maternal 1-hour	NA	17.7892	16.5557	16.15	19.4763	27.0474	17.5646	24.0421	15.564	18.6131	20.0902	19.976	17.4013	20.7848	17.4037	18.1338	19.4745	21.3514	14.7394	16.9886	16.0745	16.6863	23.5347	NA	26.5473	20.154	17.2779	19.025	23.7523	22.3957	24.3676	18.0958	21.763	23.2196	22.4421	18.1549	20.3587	16.0145	18.2981	13.766	22.9876	17.2942	24.4071	16.4975	NA	14.7272
ID_042_41	28	14	newborn	NA	17.8039	16.4893	16.0405	16.8818	27.2946	18.2215	24.7144	15.4735	NA	22.0516	20.0972	15.268	24.3628	17.443	20.1081	16.9183	14.2359	13.2481	16.1924	15.9406	15.6396	24.4348	NA	26.8325	20.2398	NA	20.8337	24.7234	24.7234	24.5643	18.1006	22.5463	23.7013	23.5104	17.7554	20.4027	16.7185	18.0859	NA	23.5032	17.6343	24.7445	15.9849	NA	14.1384
ID_039_01	28	17	maternal fasting	NA	17.4544	16.4098	16.3658	13.6815	27.1137	17.1839	24.2126	15.5293	NA	20.6768	19.8214	16.6765	21.8235	17.508	19.5969	NA	21.1238	NA	18.8074	15.9778	NA	24.333	NA	27.3829	20.2994	NA	18.9616	24.3559	23.2811	24.6582	17.9629	22.4523	23.9621	23.304	18.2295	21.6467	16.2454	18.8693	NA	23.4975	17.0777	24.3482	NA	NA	15.5399
ID_039_12	28	18	maternal 1-hour	NA	17.4395	15.109	16.425	14.8199	27.1593	17.1323	23.8511	NA	NA	20.8582	19.9472	16.9332	21.3765	17.2119	19.0477	NA	20.4082	NA	18.5202	15.3761	NA	23.7924	NA	27.1864	20.4928	NA	18.6343	24.0692	22.7503	24.4407	17.4626	21.8777	23.1399	22.9042	18.6201	21.361	16.6622	18.7546	NA	23.0721	16.8542	24.1331	NA	NA	15.5023
ID_039_41	28	19	newborn	17.7441	17.4938	15.5605	15.4019	15.5841	27.6524	15.6772	24.9431	NA	19.0815	21.999	20.0817	15.3784	24.6518	18.0585	19.4823	19.3037	14.5818	17.9182	17.4052	15.4439	19.0656	24.7824	NA	27.1119	20.339	NA	21.8846	23.0415	24.2466	25.2765	17.7657	23.1902	24.2283	24.0252	18.1832	20.3512	17.5823	19.0185	17.7912	23.6928	17.2075	25.2164	16.6762	NA	15.8891
ID_205_01	28	20	maternal fasting	NA	17.4001	14.9504	16.0484	15.7617	26.6406	16.3312	23.4528	NA	NA	19.4355	19.4243	NA	21.1639	16.2445	17.4465	NA	20.9029	NA	17.3363	15.4464	NA	23.1753	NA	26.4139	19.5286	NA	18.7455	24.0444	21.999	24.2209	17.6483	21.2815	22.226	23.4836	18.1172	20.016	16.132	17.7679	NA	23.1281	16.9457	24.1845	NA	NA	15.3145
ID_205_12	28	21	maternal 1-hour	NA	17.4898	16.2613	16.6555	15.9951	26.9836	15.9272	23.8646	16.5584	NA	19.5567	19.5803	15.9381	20.0359	16.732	17.8935	NA	21.6055	NA	17.9736	15.7008	NA	23.3281	NA	26.3762	19.8036	NA	18.6971	23.9236	21.8901	24.7299	17.7598	21.139	23.1283	23.4353	18.498	20.1709	16.2467	18.0833	NA	23.2156	17.4965	24.4183	NA	NA	15.4092
ID_205_41	28	22	newborn	16.9018	17.7329	15.8648	16.5879	13.5534	27.0175	17.4421	24.3702	16.2543	18.7682	21.5937	19.2503	14.8764	24.7491	16.9792	19.6319	19.0025	19.0025	17.3253	15.8279	15.0497	18.5769	24.2514	NA	26.7002	20.1624	17.063	21.0516	23.5732	23.7632	25.0427	17.4213	22.9175	23.8919	24.0381	16.683	19.7508	18.3045	18.0849	16.8062	23.5054	17.3219	25.2285	17.4482	NA	16.0387
ID_213_01	28	23	maternal fasting	NA	20.4916	16.288	15.6791	NA	26.9634	19.2093	22.6607	14.2481	NA	20.3933	20.0003	18.2859	21.6064	16.5332	16.2022	NA	20.6164	NA	16.3105	15.0438	NA	22.0108	NA	26.6283	19.6269	20.1536	18.939	23.9346	23.6444	24.2389	16.684	19.9973	20.2141	23.2781	17.6261	20.4854	17.4718	18.2532	NA	22.0396	13.917	23.234	NA	17.3735	15.9884
ID_213_12	28	24	maternal 1-hour	NA	17.2596	15.9261	15.7524	15.0749	26.9548	16.3249	23.4753	16.1799	NA	21.1762	19.5048	16.1039	20.4628	16.8576	18.0798	NA	20.7044	NA	18.2539	15.0638	NA	23.2921	NA	26.6732	20.9759	16.7395	18.7158	23.3475	22.113	24.4584	17.4466	21.1002	22.4242	22.9619	17.9259	20.4936	16.5456	18.206	NA	22.8033	16.2938	23.6818	NA	NA	15.5036
ID_213_41	28	25	newborn	NA	NA	14.779	14.5124	18.5819	26.58	NA	22.9434	14.3013	NA	20.2909	NA	11.8146	21.6581	15.5454	17.0297	17.2702	12.7797	15.368	15.0348	13.3219	16.9615	22.3545	NA	25.7724	17.761	NA	19.5318	24.6251	21.3804	24.8291	15.8977	20.7722	21.4384	21.9167	NA	19.5949	16.812	17.1318	15.5627	21.2023	15.3827	22.8191	15.9847	NA	13.3769
ID_396_01	28	26	maternal fasting	NA	NA	15.7308	15.1668	NA	27.3791	19.4221	21.4705	14.0157	NA	19.7781	19.9497	18.3234	21.3668	16.2702	16.6632	NA	20.3845	NA	15.5667	14.5305	15.0298	22.137	NA	26.3009	18.8609	19.2618	18.6568	22.872	21.5282	24.093	16.9075	20.9078	21.1027	22.7124	18.3885	19.7091	17.0936	17.4722	NA	22.2754	14.0483	23.505	NA	15.7465	15.6467
ID_396_12	28	27	maternal 1-hour	NA	NA	15.5367	14.1804	NA	27.165	19.1356	22.8301	13.0084	NA	19.835	19.9631	NA	19.9651	16.4902	17.3028	NA	20.5768	NA	16.6007	14.5131	NA	22.5484	NA	26.9362	20.3732	18.2722	18.3098	23.4325	22.8289	24.63	16.9877	20.7892	21.7644	22.5619	18.9593	20.2923	17.7324	17.9415	NA	22.6758	15.6108	23.8933	NA	14.7596	15.7532
ID_396_41	28	28	newborn	18.6926	NA	16.3372	15.7381	14.1946	27.2614	15.9696	24.499	16.6508	NA	21.4907	NA	15.0738	23.406	16.8009	19.0604	17.5634	17.5634	15.7305	15.9035	15.4766	16.5895	23.7701	NA	26.7027	19.8925	16.3118	21.5498	22.8521	23.01	26.5529	17.5387	22.3103	23.4794	24.0969	18.5265	20.0398	17.912	17.6775	17.4285	23.693	18.4268	24.2562	16.3057	NA	16.1532
ID_112_01	29	3	maternal fasting	NA	17.0807	15.1685	15.3671	14.3912	26.7541	15.0424	23.804	15.0096	NA	20.0112	18.9333	NA	21.7781	16.9389	17.8871	NA	20.5726	NA	17.6101	14.7004	NA	23.3058	NA	26.308	NA	NA	18.0587	23.5413	22.8685	24.433	16.7335	21.8467	22.6156	22.7276	18.2554	20.0332	16.6867	17.9446	13.2758	23.3459	16.9738	23.8964	NA	NA	15.0068
ID_112_12	29	4	maternal 1-hour	13.435	17.4625	14.9283	13.9483	12.9333	26.5128	16.7327	23.1497	15.4336	NA	20.0407	18.5878	NA	21.6567	16.7975	17.297	NA	19.4153	NA	16.2492	14.165	NA	22.8379	NA	26.3712	NA	16.4252	18.3812	23.0603	22.8857	24.3494	16.405	21.2	22.1961	22.7019	18.0326	19.9362	16.8951	17.9416	NA	22.853	16.2378	23.5466	NA	13.7275	15.9378
ID_112_41	29	5	newborn	NA	18.0402	15.2104	13.966	NA	27.2061	20.4208	22.7058	NA	NA	19.9387	19.1628	17.9827	21.2868	17.9616	17.2089	NA	17.7873	16.0374	16.4915	14.0835	16.9881	23.1412	NA	26.6198	19.492	17.7592	21.1785	22.6437	22.4236	26.2726	16.7763	21.9714	22.1247	22.9744	17.2666	20.9955	17.8493	17.7163	NA	22.6201	15.9678	23.87	16.2678	NA	16.7882
ID_383_01	29	6	maternal fasting	NA	17.1864	15.8306	15.4984	17.8984	27.0749	15.9262	23.6457	16.4823	NA	20.501	19.0546	NA	21.8525	16.5089	18.5713	NA	20.3698	NA	17.7834	15.2294	14.9366	23.2022	NA	26.8134	19.522	16.2547	18.7516	23.4161	23.3716	24.1384	17.2582	21.5561	22.6818	22.8514	18.902	20.0103	17.7425	18.587	NA	23.1508	16.821	24.2617	NA	NA	15.1774
ID_383_12	29	7	maternal 1-hour	NA	16.6479	15.19	NA	12.2986	26.9052	13.4034	23.6868	15.5874	NA	20.2747	18.9287	NA	20.5132	16.1425	18.2007	NA	20.8397	NA	16.4567	14.4198	14.1295	22.6912	NA	26.6231	20.6461	13.0284	18.2307	22.712	22.6613	24.2819	16.9027	20.8283	22.3084	22.3822	18.9147	19.6456	16.6331	18.242	NA	22.5426	16.6927	23.7304	14.9351	NA	15.0644
ID_383_41	29	8	newborn	15.828	16.9677	15.4607	NA	17.4804	27.0614	NA	23.6728	15.2844	17.9503	19.9052	19.3409	NA	20.984	16.2373	18.2703	17.9754	13.8647	16.8999	17.6965	14.3605	17.7705	23.1907	NA	25.8713	18.7575	NA	20.4203	23.7676	22.2442	25.674	16.8764	21.7562	22.7537	22.9642	17.0366	19.5382	18.6402	17.9032	16.4527	22.4414	16.596	23.8885	16.5111	NA	15.7852
ID_091_01	29	9	maternal fasting	NA	17.0998	14.3391	15.7171	15.3451	26.694	NA	23.5111	15.8482	NA	19.7861	18.8797	NA	21.8429	16.3726	17.8209	NA	20.4104	NA	16.5943	14.9581	NA	23.0549	NA	26.616	15.3361	13.4756	18.1136	23.2257	23.0971	24.1319	16.7874	21.4362	22.8872	22.7357	18.1042	20.0152	17.3501	17.5194	NA	22.6915	16.3879	24.0467	NA	NA	14.0352
ID_091_12	29	10	maternal 1-hour	NA	17.015	15.1518	NA	15.9824	26.8098	NA	23.732	NA	NA	20.1037	18.6841	NA	20.2117	16.3116	17.7919	NA	20.2281	NA	17.9965	14.6138	NA	22.6926	NA	26.5665	20.9429	NA	17.9366	22.4737	22.3218	23.9249	16.8679	20.7466	22.6779	22.2049	18.0556	19.7562	17.2107	17.4858	NA	22.2872	15.8289	23.7456	14.7842	NA	13.6823
ID_091_41	29	11	newborn	NA	17.3257	15.2831	15.5378	14.8867	26.9688	NA	23.9913	15.6939	18.0614	21.3108	18.2653	NA	23.8077	16.7772	18.7541	17.7748	14.9856	16.1171	16.2708	14.5522	16.6526	23.6285	NA	26.8751	15.5689	NA	21.2661	23.5745	22.6854	25.5698	16.9202	22.0283	23.1709	23.3064	17.1042	19.4213	19.244	18.2712	17.2731	22.8546	16.8424	24.4146	15.7805	NA	14.6814
ID_252_01	29	12	maternal fasting	NA	18.0767	15.5757	14.1788	15.4894	26.5794	19.6959	22.327	NA	NA	20.5454	19.2949	18.1911	21.4379	16.1969	17.3295	NA	20.0699	NA	15.421	14.0176	NA	22.4819	NA	26.5402	20.4941	18.7628	18.5298	23.5527	23.3358	24.0044	16.8848	21.0126	21.308	23.083	18.0887	21.2101	17.285	18.5061	NA	22.5631	15.2896	23.707	NA	17.0612	16.0736
ID_252_12	29	13	maternal 1-hour	NA	17.2339	15.5648	15.5197	14.8421	26.7772	NA	23.6625	16.0748	NA	20.8095	18.9545	NA	20.0711	16.2403	18.4825	NA	21.7238	NA	17.2558	14.9058	14.0644	23.1845	NA	26.6522	15.3409	NA	18.1613	22.4862	22.4875	24.5596	17.3063	21.0276	22.2795	22.4164	18.1022	21.1698	16.6595	18.3213	NA	22.5565	16.3957	23.7512	NA	NA	15.1244
ID_252_41	29	14	newborn	NA	NA	15.6921	15.5985	14.5741	26.661	NA	23.4293	15.4345	NA	21.3452	18.8612	NA	24.1046	15.9929	19.4721	NA	NA	NA	16.8054	14.3543	NA	23.6965	NA	26.3936	19.0359	14.0326	20.8576	24.4236	23.0007	24.0754	17.0675	22.1396	22.5288	22.7816	17.5118	20.1301	17.467	17.6625	NA	22.0401	16.418	23.5611	NA	NA	14.9423
ID_359_01	29	17	maternal fasting	NA	18.4911	15.1521	14.8318	NA	26.2744	19.3026	21.0621	13.1418	NA	19.5802	19.9959	18.6666	22.5611	15.3266	15.7998	NA	20.3345	NA	15.5031	14.2917	NA	21.8603	NA	26.4476	NA	18.8269	17.9322	22.9796	21.8405	24.4337	16.2209	20.5039	20.7434	22.9552	17.1785	20.2603	16.9763	17.2659	NA	22.5029	13.6493	23.4995	NA	16.9748	15.5009
ID_359_12	29	18	maternal 1-hour	NA	NA	15.3981	15.3247	14.4861	26.632	NA	23.4424	15.8491	NA	19.9594	18.8363	NA	21.5351	15.6498	17.474	NA	21.4385	NA	17.2874	14.3722	NA	22.792	NA	26.4588	NA	NA	17.8836	22.9853	21.687	24.7516	17.0726	21.0976	22.3657	22.571	18.028	20.039	16.8384	17.2667	NA	22.7877	15.8743	23.655	NA	13.8492	14.7659
ID_359_41	29	19	newborn	NA	17.6714	15.0345	NA	15.0275	25.5267	17.0949	22.7698	NA	NA	19.986	19.2298	NA	22.4816	15.5578	17.1463	NA	17.6717	NA	17.1308	14.0696	NA	22.1879	NA	26.6502	19.5608	NA	18.7247	23.1985	22.1187	24.9678	16.9142	21.2212	21.1161	21.9323	16.1594	19.3374	17.5762	17.5967	NA	21.482	14.8531	23.0611	NA	NA	13.7945
ID_270_01	29	20	maternal fasting	NA	NA	15.2337	NA	14.7154	27.0163	NA	24.2768	15.9221	NA	20.0542	19.0661	NA	21.1692	16.134	18.5189	NA	21.5337	NA	17.608	14.8592	NA	23.3546	NA	26.4281	19.5706	NA	18.9079	23.7374	22.3834	24.4622	17.0394	21.5399	23.1726	23.0263	18.8533	20.3978	17.654	17.8354	NA	22.8302	17.1622	23.8474	NA	NA	16.5343
ID_270_12	29	21	maternal 1-hour	14.1116	NA	15.2508	15.7936	16.0659	26.854	NA	24.2061	15.9481	NA	20.2415	18.9483	16.3065	20.2315	15.9592	18.2994	NA	21.7292	NA	17.5875	14.6975	14.7156	23.0303	NA	26.362	NA	NA	18.5042	23.3433	21.9413	24.3368	17.2107	20.9473	22.9151	22.6175	18.342	19.9043	17.5642	17.6633	15.8833	22.4662	16.722	23.3847	NA	NA	15.9892
ID_270_41	29	22	newborn	18.5179	NA	15.2501	14.5948	20.2438	27.7817	NA	24.6681	15.3257	17.7771	21.6998	NA	NA	24.612	16.1411	18.4484	16.6772	NA	16.0447	19.264	14.4081	16.9074	23.1884	NA	26.8149	19.2391	NA	21.3178	22.9075	22.3008	26.4398	16.8886	21.822	23.098	23.2315	17.5176	19.4551	18.8546	18.1794	17.2507	22.5708	17.2833	23.6923	15.2948	NA	15.1576
ID_387_01	29	23	maternal fasting	NA	18.401	15.6679	15.1177	NA	26.7564	19.1648	21.3643	13.3433	NA	19.7358	19.8072	18.3396	24.1736	15.5888	16.1548	NA	19.9449	NA	16.2197	14.6443	NA	21.7899	NA	26.1505	NA	19.3666	18.7417	23.499	22.9715	23.8545	16.9718	20.0907	20.9901	23.2408	17.4986	20.6449	17.4761	17.0119	13.3637	22.548	14.1535	23.6956	NA	16.1855	15.5013
ID_387_12	29	24	maternal 1-hour	NA	NA	15.4011	14.683	NA	26.3652	18.5422	21.3856	13.8104	NA	19.5832	20.9624	NA	21.5349	15.2385	16.4229	NA	19.393	NA	15.9322	13.9486	NA	21.9656	NA	26.1996	18.9246	18.953	18.6057	22.5536	21.9657	24.0766	16.8455	19.9872	21.1304	22.8423	17.9961	20.6983	17.4181	15.1872	13.5751	22.1928	NA	23.6502	NA	15.562	15.5408
ID_387_41	29	25	newborn	NA	NA	15.3141	14.9821	15.419	27.2913	NA	24.1079	15.7312	NA	20.3206	19.359	NA	23.5813	15.601	18.3366	NA	NA	NA	18.6177	14.4637	NA	23.326	NA	26.3607	NA	NA	19.9812	22.8733	22.2762	25.2772	16.9465	21.7752	23.0707	23.1454	15.8097	20.8806	18.7048	17.1218	15.526	22.6032	16.1882	24.2076	NA	NA	14.9862
ID_313_01	29	26	maternal fasting	NA	NA	15.8813	15.0424	17.8818	26.707	NA	23.5642	NA	14.9048	19.5582	19.0203	NA	21.5122	16.2173	18.5138	17.833	21.5495	14.372	17.9453	NA	17.482	23.3454	NA	26.4494	NA	NA	18.3926	23.5128	23.5128	24.2378	16.7106	21.7944	22.2953	22.1687	17.092	18.712	17.0168	17.5328	NA	22.553	16.0224	23.8995	15.7033	NA	15.3418
ID_313_12	29	27	maternal 1-hour	NA	NA	16.1458	15.5645	14.9174	26.6455	NA	23.783	15.8474	NA	19.6767	18.8751	NA	20.1948	16.2787	18.4572	NA	19.4441	NA	19.4441	14.5062	15.5838	23.1452	NA	26.3451	NA	NA	18.2391	21.6567	21.9826	24.4282	16.732	21.157	22.0608	22.2259	17.7409	18.7323	16.9173	17.3731	NA	22.5563	15.9276	23.94	NA	NA	14.6886
ID_313_41	29	28	newborn	17.0772	NA	15.6294	15.1839	14.5843	25.9757	NA	23.688	NA	17.9945	20.2266	19.1289	NA	21.7616	16.0438	18.5614	16.4939	NA	15.3643	18.612	14.322	16.8852	23.4526	NA	26.5332	NA	NA	20.3467	22.7588	22.9774	23.106	17.0173	21.5882	22.7133	22.8993	15.6784	18.9367	18.4157	17.9934	NA	22.433	16.8517	24.2251	16.8977	NA	14.6
ID_165_01	30	3	maternal fasting	NA	16.5512	14.8962	15.6275	18.2719	26.6647	NA	23.7455	15.1825	17.9202	19.4649	18.947	NA	23.0998	16.1621	17.7102	NA	19.1973	16.0674	17.4678	14.4801	17.2827	23.0173	NA	25.6991	18.9762	NA	18.119	25.1904	22.1267	25.1904	16.7804	21.7667	22.8887	21.9164	17.3377	19.6319	16.8442	16.2964	13.7945	22.9908	16.2509	23.9325	16.0882	NA	13.6933
ID_165_12	30	4	maternal 1-hour	NA	16.6382	14.6479	14.9241	18.4415	26.752	NA	23.2505	14.846	NA	18.7766	18.4267	NA	20.9517	15.8506	17.0139	NA	20.0657	12.726	17.3238	14.1398	15.7524	22.0691	NA	25.1675	18.6395	NA	17.9119	24.4166	21.4402	24.5815	16.5999	20.495	22.4365	21.6462	15.4959	19.1587	16.5257	15.7752	NA	22.353	15.7459	23.325	15.9525	NA	13.6633
ID_165_41	30	5	newborn	NA	17.0759	14.9639	NA	15.9809	26.6153	NA	23.8227	NA	17.8133	20.9051	18.3788	NA	23.7108	16.5918	18.6231	18.067	15.0208	16.9343	15.8117	14.1892	18.5339	23.5258	NA	26.6584	15.0174	NA	20.2795	22.0495	22.5955	25.6168	16.93	21.9625	23.0544	23.2413	16.8054	20.2018	18.7764	18.3586	16.5295	22.8299	16.8746	24.4698	17.6196	NA	NA
ID_174_01	30	6	maternal fasting	16.4876	16.5483	15.0848	15.1929	15.6459	26.8724	NA	23.7139	15.4058	13.5662	19.6883	18.6898	NA	22.4285	16.0374	17.6781	NA	20.8457	13.3613	16.511	14.4773	15.6206	23.1567	NA	26.0357	18.4933	NA	18.0687	23.6125	22.1498	24.3026	16.6901	21.3204	22.6921	22.5764	18.0333	19.4557	16.5781	17.7193	NA	23.3506	16.1771	24.0263	15.0554	14.7495	14.5744
ID_174_12	30	7	maternal 1-hour	15.6567	16.5586	13.9176	15.5838	17.6566	27.0321	13.4307	23.6195	15.4096	NA	19.9803	18.4814	NA	21.2402	16.0761	17.5413	NA	21.2527	13.2267	14.5196	14.0807	15.7892	22.841	NA	25.9682	18.4548	NA	18.135	22.4545	21.5446	24.2843	16.8286	20.9603	22.5562	21.7818	17.6588	19.2044	16.9452	17.5831	NA	22.3765	15.9775	23.6627	15.3744	NA	14.7547
ID_174_41	30	8	newborn	14.3509	NA	15.2586	14.6007	14.8628	26.5472	NA	23.5479	15.4201	NA	21.3845	18.8668	NA	23.9392	16.1699	19.1909	NA	NA	14.5573	19.6417	14.0645	15.9752	23.3553	NA	26.7103	NA	NA	20.0943	23.0381	23.5566	23.2569	16.8453	21.9185	22.9746	23.0908	16.0478	20.2135	17.7493	17.9421	NA	22.6887	16.7851	23.7322	15.9352	NA	14.1466
ID_300_01	30	9	maternal fasting	12.8969	NA	14.3362	15.2064	18.3483	26.6479	NA	23.4574	NA	NA	19.723	18.7449	NA	20.5401	17.0178	17.4119	16.2574	21.1187	13.4451	20.1416	13.6888	17.1021	22.9499	NA	26.4115	NA	NA	17.3704	22.7483	23.0024	24.0159	16.2411	21.4985	22.5001	21.686	17.0758	18.2358	16.776	18.8315	NA	21.8635	17.0008	23.7033	14.792	NA	14.326
ID_300_12	30	10	maternal 1-hour	NA	16.4988	14.7264	14.827	19.1293	26.8607	NA	23.2145	15.0596	12.5932	19.5601	18.531	NA	20.338	16.3012	16.9993	17.2774	21.3196	NA	15.5568	13.7385	16.3542	22.4321	NA	26.1037	18.5748	NA	17.1921	21.8755	21.1968	23.9085	16.6553	20.5432	22.0823	21.1598	16.732	18.18	16.7102	18.6314	NA	21.0386	16.666	23.1223	14.7224	NA	13.8213
ID_300_41	30	11	newborn	16.251	16.8001	15.042	14.8107	14.5853	26.6465	14.5832	23.7352	14.8992	17.9078	21.9596	19.0437	15.0549	21.5455	17.8699	19.5306	18.0441	NA	17.2485	18.3179	13.9882	18.846	23.5742	NA	26.8944	16.9453	NA	20.4302	23.279	23.279	23.9486	16.7308	21.9826	22.7781	22.9799	NA	18.9784	19.3041	18.858	NA	22.5216	16.7268	23.8138	16.6876	NA	14.4965
ID_123_01	30	12	maternal fasting	NA	16.5794	14.3355	14.9875	17.0832	26.4707	NA	23.3803	14.8789	NA	20.0304	18.5892	NA	21.4257	15.7571	18.3676	16.547	21.0688	13.7846	16.9713	13.7106	16.4329	22.9467	NA	26.5921	NA	NA	17.9476	23.3585	22.8881	24.3113	16.4601	21.3913	22.273	21.7796	17.1713	19.7658	17.2366	17.476	12.9757	22.4491	16.375	23.7103	15.4671	NA	14.2462
ID_123_12	30	13	maternal 1-hour	NA	NA	14.7475	15.0616	16.4762	26.3243	NA	23.3217	15.191	NA	20.1287	18.4786	NA	20.2321	15.4677	18.3083	NA	21.3121	NA	15.4067	14.2091	15.1234	22.6379	NA	26.3615	NA	NA	17.6391	22.7321	21.991	24.2548	16.7332	20.8169	22.0141	21.636	18.076	19.8163	16.9575	17.2291	NA	22.2418	15.9465	23.4078	15.2734	NA	13.9198
ID_123_41	30	14	newborn	14.6094	NA	15.3805	14.9778	18.8647	27.4131	NA	23.7382	NA	17.791	20.4356	18.6415	NA	20.6632	15.6694	18.853	16.844	17.2876	15.3603	18.8035	14.0376	17.092	23.1873	NA	26.6456	NA	NA	20.8288	22.9066	22.9463	22.6168	16.9707	21.2678	22.4153	22.5577	18.4857	19.6316	18.7113	17.4938	16.1029	22.0637	16.0079	23.7092	16.9445	NA	15.4125
ID_371_01	30	17	maternal fasting	NA	16.6326	14.9274	14.5052	17.6215	26.643	NA	23.3702	15.467	17.6212	19.1391	18.6601	NA	21.7067	15.6096	17.1298	NA	21.8479	13.5444	15.3711	14.151	16.5843	22.8666	NA	25.4997	18.6192	NA	17.9171	23.8355	21.845	25.2265	16.8918	21.3915	22.1135	22.3099	17.2751	19.6116	16.825	16.9104	NA	22.2116	16.4366	22.8176	14.956	NA	13.3134
ID_371_12	30	18	maternal 1-hour	NA	16.6036	15.2214	15.5741	18.8133	26.9438	13.9694	23.9852	14.8902	17.7457	19.9048	18.9079	NA	20.7865	15.6892	17.5003	NA	22.2581	15.6304	16.0782	14.4017	17.424	23.0489	NA	25.8163	18.6452	NA	18.4351	23.6121	21.9257	25.5875	16.9204	21.4762	22.3708	22.8353	18.4041	20.1457	17.4715	17.2446	14.3195	22.9499	16.6868	23.3584	16.0405	NA	14.2445
ID_371_41	30	19	newborn	15.737	NA	14.7803	NA	19.6859	27.4049	NA	23.6514	14.8821	17.6106	20.6581	18.6932	NA	23.2524	15.486	17.6749	17.2177	NA	16.5845	18.4495	14.0054	17.7543	22.9484	NA	25.7124	18.5238	NA	20.8574	23.6623	22.0884	24.165	16.4969	21.5465	22.1665	23.044	NA	18.6858	18.9848	14.9133	14.9133	22.3417	15.9249	22.7598	NA	NA	13.9144
ID_391_01	30	20	maternal fasting	NA	NA	15.2236	15.3282	16.3278	26.4665	NA	23.6457	15.6182	NA	19.9792	18.6004	NA	20.8425	15.1772	17.9676	NA	21.7955	NA	17.2652	13.974	15.6521	22.9318	NA	26.4506	16.2833	NA	18.2263	22.7443	22.1152	24.5093	16.6297	21.0855	22.0503	22.668	16.9371	20.5341	17.103	17.4505	NA	22.5585	15.9921	23.6846	15.9049	NA	15.051
ID_391_12	30	21	maternal 1-hour	NA	NA	15.2011	15.3418	17.1911	26.381	NA	23.2566	15.25	NA	19.8542	18.531	NA	20.1348	15.0733	17.5834	NA	21.6128	NA	17.1823	13.5376	15.4629	22.4556	NA	26.0689	16.7867	NA	17.7439	22.749	21.7101	24.1404	16.3348	20.3881	21.6385	22.1152	13.866	20.2087	17.1678	17.1515	NA	21.9393	15.9323	23.3876	15.944	NA	14.4841
ID_391_41	30	22	newborn	15.6675	NA	15.0433	14.8886	14.2011	27.2185	NA	24.199	15.427	NA	20.8194	19.1695	NA	21.4705	16.5886	18.7293	16.5945	NA	16.0361	19.0471	14.2468	16.3448	23.6322	NA	26.7378	19.1023	NA	21.1873	22.3619	23.0112	25.2638	16.7826	21.7044	22.7468	23.3281	NA	19.791	19.3217	18.2656	17.0784	22.5278	15.8341	24.7891	15.598	NA	15.07
ID_388_01	30	23	maternal fasting	NA	NA	14.7444	14.8913	16.9093	26.8761	NA	23.4973	NA	NA	19.4403	18.4175	NA	21.1259	15.2676	17.4671	NA	19.1862	NA	19.1862	14.0075	14.5314	23.1177	NA	26.4528	NA	NA	18.3239	21.8587	22.1008	24.0704	16.5857	21.0328	22.5635	23.0274	17.4597	19.6395	16.9412	17.5355	NA	22.7325	16.2713	24.0554	14.4556	NA	14.454
ID_388_12	30	24	maternal 1-hour	NA	NA	14.8597	15.6295	19.1925	27.1496	13.1437	23.2782	15.3977	17.4038	19.4072	18.6718	NA	20.278	15.3879	17.4022	NA	18.0387	NA	17.5821	14.385	15.9388	22.9253	NA	26.7401	15.0783	NA	18.1471	22.5633	22.7952	24.0109	16.5673	20.6669	22.3661	22.2767	17.6397	19.7236	17.4599	18.0048	NA	21.9826	16.1575	23.7847	15.0537	NA	14.6584
ID_388_41	30	25	newborn	16.0817	NA	15.1086	14.9496	12.7942	27.0671	NA	23.7867	NA	NA	21.1728	NA	NA	21.6177	15.4212	18.8483	17.2468	14.291	15.7275	15.1894	13.7789	17.4987	23.4623	NA	26.8026	19.7267	NA	20.4743	22.8957	23.1469	25.381	16.5752	21.7619	22.7783	23.2141	16.4947	19.4291	19.4861	17.7122	16.7694	22.7952	16.3134	24.4251	16.0549	NA	15.1484
ID_395_01	30	26	maternal fasting	NA	NA	14.4831	14.4344	14.5041	26.8857	14.9873	23.5484	NA	NA	19.0063	18.835	NA	20.9436	15.6301	16.7246	NA	21.1924	NA	15.7266	13.744	NA	22.5452	NA	25.9745	18.7075	NA	18.5107	22.4298	21.846	24.6118	16.3749	21.1121	22.1889	22.9625	18.841	20.3106	18.0062	17.6145	NA	22.8872	16.4288	23.4914	15.1724	13.6224	15.7541
ID_395_12	30	27	maternal 1-hour	NA	NA	14.7627	14.7979	17.4286	26.7358	NA	23.6764	NA	NA	19.0851	18.6313	NA	20.3772	15.6453	16.78	NA	21.6876	NA	17.0811	13.899	15.8187	22.5849	NA	25.8168	18.38	NA	18.2447	22.4568	21.4524	24.5355	16.4813	20.9084	22.2196	22.8186	18.0012	20.0849	18.0415	17.7118	NA	22.7409	16.3919	23.5095	14.6873	NA	15.6009
ID_395_41	30	28	newborn	15.6186	NA	15.1914	15.3297	17.5225	27.6153	NA	23.7785	15.5235	17.8555	21.5716	19.1488	NA	23.3316	15.6255	18.2306	17.4006	NA	16.6569	NA	13.9953	17.8165	23.0597	NA	26.553	20.8924	NA	21.0397	23.5396	23.2388	23.3524	16.7686	21.4855	22.2924	22.8878	17.8438	19.2542	19.321	18.3434	17.0033	22.0445	16.6947	23.8033	NA	NA	14.4399
ID_200_01	31	3	maternal fasting	NA	16.2948	14.4843	14.7148	17.1141	26.6974	NA	23.0422	NA	NA	20.1828	18.164	NA	20.3923	15.8464	17.5664	NA	20.997	14.4165	14.9739	14.0468	14.9377	22.6616	21.813	25.7697	18.0159	NA	16.5193	22.9913	22.218	23.752	16.3599	21.0258	21.9269	20.2278	12.8653	20.1274	14.8311	16.5651	NA	22.0209	16.5995	22.9047	14.4902	NA	NA
ID_200_12	31	4	maternal 1-hour	NA	16.0271	14.5943	15.0535	17.4932	26.5024	NA	22.8801	14.8453	17.3881	20.3568	18.1785	NA	19.2205	15.8552	17.148	NA	17.1584	13.4955	17.4735	13.647	15.6272	22.1784	21.6364	25.6742	17.866	NA	16.6477	21.9289	21.2694	23.7613	15.9253	20.4541	21.7408	20.34	17.1878	19.8035	15.0071	16.1612	NA	21.5574	16.3063	22.5204	14.4636	NA	NA
ID_200_41	31	5	newborn	NA	16.2112	13.5118	NA	13.0389	27.2362	NA	23.0452	NA	17.2266	21.4448	17.9396	NA	22.7599	15.387	18.4217	17.1047	NA	16.053	15.84	12.9298	16.7346	22.7263	21.3553	25.9574	17.6232	NA	19.6544	22.962	22.2763	22.6061	NA	21.0776	21.8234	21.5005	15.1956	19.7293	16.6148	16.2901	13.9446	21.4193	16.9754	22.9955	16.4415	NA	11.8178
ID_260_01	31	6	maternal fasting	15.6872	16.0861	14.7237	NA	18.3686	26.6311	NA	23.2046	NA	NA	18.3665	18.2793	NA	20.6904	15.1386	16.8786	NA	21.2379	14.96	17.9118	13.4221	16.1363	22.6134	21.718	25.7705	18.0761	NA	16.8546	22.2803	22.057	24.0732	16.1463	21.2408	22.1947	21.0582	16.7444	20.0024	15.7294	17.5314	NA	22.4562	16.0011	23.4562	14.8402	NA	12.6994
ID_260_12	31	7	maternal 1-hour	NA	16.0869	14.471	14.6466	17.399	26.5628	NA	22.9799	14.8209	NA	18.3739	18.1838	NA	20.2468	14.8222	16.7274	NA	21.8836	NA	14.8121	13.3055	15.3814	22.2205	21.7164	25.7515	17.7049	NA	16.4296	21.7985	21.4662	23.8024	15.9259	20.6782	21.897	20.9024	16.9468	19.8964	15.6797	17.4647	NA	22.1571	15.8167	23.305	14.3011	NA	12.2279
ID_260_41	31	8	newborn	16.4353	16.4036	14.6741	14.4802	18.2891	27.4146	NA	23.6886	NA	14.7875	21.699	18.6066	NA	23.33	15.8193	18.5126	17.1969	10.9694	17.4448	17.9476	13.988	18.1388	22.6571	21.3773	26.1487	NA	NA	20.2274	22.9356	22.2912	23.5196	16.1277	21.3719	22.1917	22.2349	16.8112	18.4128	16.972	17.6965	NA	21.8284	15.7162	23.1035	15.7285	NA	13.499
ID_089_01	31	9	maternal fasting	NA	16.2357	14.6773	14.6048	17.2596	26.3644	NA	22.9364	14.7824	NA	18.3026	18.0837	NA	20.0246	14.9826	16.3328	NA	20.9167	NA	15.8836	14.1136	14.9835	22.4719	21.7089	26.0166	NA	NA	16.9477	22.7923	21.9777	23.7684	16.1711	20.5306	22.1657	21.2401	17.1843	18.8588	16.2941	17.6251	13.935	21.772	15.7041	23.1547	NA	NA	13.2231
ID_089_12	31	10	maternal 1-hour	11.9629	16.1879	14.3012	14.6233	18.518	26.811	NA	22.9994	14.8562	NA	18.4662	18.2368	NA	19.1316	14.7685	16.1407	NA	19.2633	NA	16.116	13.6595	14.7731	22.2087	21.6118	25.8961	13.7693	NA	17.044	22.5133	21.4784	23.9269	16.2115	20.008	21.9594	21.4528	17.0036	18.6819	16.1638	17.5277	NA	21.6321	15.5812	22.9907	NA	NA	13.2293
ID_089_41	31	11	newborn	15.9024	16.3402	15.4715	14.6485	13.1655	27.2326	NA	23.5727	15.2408	17.5908	19.3081	18.1096	NA	20.5673	15.3333	17.329	15.3594	14.9094	14.2161	18.6668	13.578	16.1429	23.2111	21.6809	26.3591	NA	NA	20.2392	22.0041	22.0055	25.4542	16.4773	21.1095	22.425	22.4729	NA	18.6428	18.4816	18.1435	15.3796	22.1343	16.7948	23.9275	NA	NA	14.7722
ID_081_01	31	12	maternal fasting	NA	16.3686	15.1847	15.1268	18.8178	26.9608	NA	23.9269	15.095	NA	19.539	18.4244	NA	21.5198	17.0435	17.0342	NA	21.5948	14.118	15.5206	13.7115	16.2847	22.6066	21.8413	25.2594	18.5864	NA	17.7912	24.1193	21.7727	24.5019	16.6102	21.158	22.6835	21.8184	17.2787	19.4162	17.0474	16.2102	NA	22.3993	16.0741	23.0695	14.7242	NA	14.4892
ID_081_12	31	13	maternal 1-hour	NA	16.1515	14.5857	NA	20.2655	26.9735	NA	23.667	14.7823	14.3041	19.296	18.1245	NA	21.0422	16.166	16.8063	15.4447	21.9555	NA	15.2105	13.6414	15.8182	21.9123	NA	24.913	18.2847	NA	17.1333	23.6342	20.8431	24.9838	16.0069	20.0593	22.2624	20.9423	NA	18.8801	16.3686	14.1447	11.9858	21.8679	15.7677	22.4482	14.7638	NA	13.4331
ID_081_41	31	14	newborn	NA	13.2668	13.3849	NA	15.1077	27.0339	12.5341	23.9004	15.2577	11.9005	20.4899	19.058	14.7396	23.3855	16.5623	18.326	16.6335	NA	15.9745	18.2237	13.7736	16.4842	23.3913	NA	26.23	19.1487	NA	20.2435	23.3356	22.3872	24.9458	16.5341	21.8818	22.6151	22.347	15.3248	18.1982	18.5984	17.3136	15.4048	22.5864	16.9415	23.9869	16.635	NA	13.7212
ID_225_01	31	17	maternal fasting	12.713	16.4476	15.1299	14.7788	14.6298	26.0869	NA	23.2816	14.7999	NA	19.3001	18.3517	NA	20.9011	14.7684	17.8095	NA	21.1998	NA	18.4994	13.8641	15.7113	22.7669	NA	25.4183	18.334	NA	17.7843	23.3195	21.8197	23.9638	16.4124	20.9431	21.9385	21.5426	NA	19.6079	17.2212	16.8911	NA	22.1129	16.4725	23.1041	14.309	NA	13.7598
ID_225_12	31	18	maternal 1-hour	NA	16.0898	14.8557	14.7177	13.9446	26.5184	NA	23.4207	14.9418	NA	19.3522	18.0392	14.831	19.7092	14.6793	17.5851	NA	19.1984	NA	16.4444	13.4594	NA	22.3619	NA	25.5257	18.0625	NA	17.3688	22.7902	21.3942	23.8836	15.7457	20.453	21.7713	21.6307	16.137	19.6241	16.8515	16.6816	NA	22.2391	16.1075	23.05	NA	NA	13.7149
ID_225_41	31	19	newborn	NA	16.2833	14.7781	14.6074	13.5118	27.1894	NA	23.7384	14.841	17.4428	20.3836	18.6213	NA	21.2878	15.7891	18.4433	17.6406	NA	15.7629	16.9171	13.8949	17.1879	23.6219	NA	26.1452	NA	NA	19.9572	23.3479	23.3479	22.7063	16.3065	21.5852	22.5185	22.4392	NA	19.8457	18.4037	17.3742	14.4481	21.9997	17.2993	23.9029	15.8751	NA	14.1179
ID_276_01	31	20	maternal fasting	15.6688	16.2908	14.8587	14.4031	17.2834	26.4283	NA	23.0949	14.3343	NA	18.7643	18.3363	NA	21.4343	15.4274	16.584	NA	21.3306	13.7704	17.4998	13.5937	15.4139	22.5969	NA	26.2638	20.8555	NA	17.8616	23.4194	22.0897	23.9818	16.2699	21.0391	22.1871	21.9708	17.1257	19.5429	16.5893	18.5286	NA	22.1019	16.6015	23.4195	14.5252	NA	14.9392
ID_276_12	31	21	maternal 1-hour	14.1884	16.1082	14.8514	14.2314	17.31	26.0267	NA	22.4882	14.5506	12.4974	18.7359	18.1492	NA	20.4006	15.0198	16.3277	NA	19.2689	NA	17.1609	13.7644	15.6011	22.0603	NA	25.6457	17.9681	NA	16.8983	22.031	20.6296	24.379	15.9691	20.0984	21.464	21.1908	16.44	19.251	16.2037	18.1863	NA	21.1797	15.9716	22.7667	14.24	NA	14.2117
ID_276_41	31	22	newborn	15.7046	16.3188	14.9127	14.0312	14.1455	26.7243	NA	23.4886	14.9614	14.0373	21.0854	18.4528	NA	22.1188	15.394	17.911	15.7543	NA	16.2025	18.4443	NA	17.1155	22.9233	NA	26.2412	NA	NA	19.7404	23.0757	23.0757	22.9167	16.3233	21.183	22.3126	22.5166	NA	19.0375	18.5713	18.7471	16.9651	21.981	16.6174	23.6198	15.1388	NA	14.2392
ID_180_01	31	23	maternal fasting	NA	16.4937	14.9124	15.1746	16.4091	27.127	NA	23.5923	15.0098	NA	19.2236	18.0355	NA	20.8827	14.9501	16.5017	NA	21.7627	NA	18.0091	13.7821	15.0624	22.4917	NA	25.6119	18.1546	NA	17.8351	23.5792	21.5634	24.3546	16.3763	20.5316	22.6133	22.2377	17.5747	20.5398	16.8157	17.1722	NA	22.1851	15.711	22.62	NA	NA	14.1413
ID_180_12	31	24	maternal 1-hour	NA	16.236	14.5126	14.9983	15.9648	26.7471	NA	23.2343	14.6832	NA	19.2049	18.0523	NA	20.2162	15.2532	16.3125	NA	21.7727	NA	16.2365	13.5067	NA	22.1065	NA	25.3614	18.2434	NA	17.8015	23.4475	20.9537	24.9077	16.3943	20.0058	22.2819	22.1651	16.7939	20.1999	16.5972	17.0802	12.6457	22.1478	15.5172	22.4858	14.3069	NA	14.5022
ID_180_41	31	25	newborn	13.9441	NA	14.6668	14.0679	13.7992	27.1049	NA	23.093	14.7044	NA	20.32	18.2376	13.8938	23.9462	15.4202	17.5103	NA	17.3379	12.3256	17.9206	13.3911	15.6195	22.2613	NA	25.6301	17.6679	NA	19.9237	23.0062	21.3097	23.3242	16.3447	20.7419	22.0001	21.9883	16.4768	19.7826	17.7825	17.2896	16.5636	21.4223	16.5189	22.9781	14.7647	NA	14.0695
ID_048_01	31	26	maternal fasting	NA	16.3038	14.6936	15.1356	18.8051	27.0199	NA	23.3478	NA	NA	19.4523	18.3692	NA	20.0416	14.9246	17.8128	16.2435	21.7553	12.8279	17.9009	14.0538	16.8268	22.8281	NA	26.2841	14.6892	NA	17.8499	22.6127	22.6128	24.0721	16.4474	20.8599	22.4288	21.9829	16.7039	19.3468	16.8958	17.6882	NA	22.0454	17.1866	23.3384	15.2935	NA	14.5003
ID_048_12	31	27	maternal 1-hour	NA	NA	14.7836	15.0202	18.6616	26.8777	NA	22.9326	14.5634	NA	19.2053	18.0902	NA	19.4018	14.4942	17.4644	NA	22.0084	NA	17.5132	NA	16.2067	22.2737	NA	25.7843	17.9276	NA	17.3557	21.4301	21.3446	23.7739	16.1904	20.2123	22.0087	21.0932	16.0667	18.904	16.3806	17.3638	NA	20.974	16.6727	22.6406	15.0121	NA	13.6275
ID_048_41	31	28	newborn	16.9096	16.0434	14.5044	14.4826	16.8495	27.7539	NA	23.8596	NA	14.7292	21.431	18.5638	NA	23.4721	15.325	18.863	16.7932	NA	16.442	18.8421	13.533	17.7271	22.796	NA	25.951	NA	NA	20.1072	23.5629	22.0549	24.1866	16.296	21.0562	22.2054	22.5303	16.1415	18.5234	18.5667	16.0299	15.2648	21.6421	16.0086	22.8313	15.6893	NA	13.6218
ID_295_01	32	3	maternal fasting	NA	NA	14.4038	14.5912	13.4707	25.9331	NA	22.7879	14.8648	NA	17.1066	17.9897	NA	20.2113	14.8747	16.0804	NA	20.346	NA	18.1934	NA	NA	22.1177	21.4578	25.4808	17.7583	NA	15.6239	23.0149	21.4465	23.9874	16.279	20.582	22.2978	20.6058	17.5154	18.7056	14.1908	16.6744	NA	22.2817	16.87	23.0107	14.5382	NA	NA
ID_295_12	32	4	maternal 1-hour	13.8975	17.1053	14.8229	NA	NA	26.5974	17.4689	22.347	NA	NA	18.9409	18.3677	NA	20.1294	16.1441	16.0068	NA	20.7132	NA	16.5778	NA	NA	22.2735	21.6195	26.1994	20.6855	16.4457	18.3328	22.6319	21.8399	24.782	15.9177	20.72	22.3754	22.6703	18.564	19.5946	15.7997	17.4509	15.4796	22.4419	16.9286	23.3346	NA	14.2944	15.5249
ID_295_41	32	5	newborn	15.2447	16.1882	15.3199	13.8163	NA	27.3318	NA	23.8275	15.2941	NA	21.0531	18.3837	NA	22.5418	15.7723	18.9148	NA	11.5459	15.5704	18.7665	13.8016	15.6424	23.1961	21.7463	26.4023	21.7344	NA	19.8751	23.2916	23.2916	23.1353	16.7751	21.6627	22.663	22.3452	16.3559	18.5153	17.0546	16.8208	15.0757	22.1604	16.2868	23.6308	15.793	NA	NA
ID_125_01	32	6	maternal fasting	NA	16.1518	15.027	15.078	18.1363	26.6588	NA	23.0006	15.0092	NA	19.6136	18.0766	NA	20.6597	15.1161	17.2045	NA	21.4279	NA	NA	13.4146	15.8375	22.4647	21.5416	25.7291	17.9444	NA	17.224	21.6982	21.8207	24.0892	16.157	20.6428	21.3977	20.5794	NA	18.8966	15.2388	17.3206	NA	21.6521	15.946	22.7	14.9565	NA	12.9473
ID_125_12	32	7	maternal 1-hour	NA	13.5017	14.9711	14.7835	16.3009	26.6258	NA	22.9893	15.1436	NA	19.71	18.1013	NA	20.4329	NA	17.1459	NA	21.3183	NA	15.209	NA	14.0045	22.3662	21.7284	26.0238	NA	NA	16.9564	22.1894	21.8296	23.784	16.4568	20.3441	21.3862	20.7367	17.467	19.2931	15.3126	17.5391	NA	21.7406	15.8617	22.8691	NA	NA	13.1903
ID_125_41	32	8	newborn	15.5839	16.2161	14.461	14.6307	14.089	27.0913	NA	23.1858	15.2979	NA	20.0147	18.3486	NA	21.953	15.307	18.3243	16.1185	NA	15.2548	18.773	14.2396	15.781	23.0013	21.4444	26.4687	18.2545	NA	19.9656	23.5624	22.452	23.7294	16.6727	21.3141	21.8524	22.0157	17.0334	19.5603	16.6509	16.867	16.2428	22.144	16.6466	23.2532	15.2479	NA	14.1122
ID_287_01	32	9	maternal fasting	NA	16.5336	15.0438	14.5533	13.9151	26.463	14.0962	23.0354	15.6225	NA	20.2714	18.3491	NA	22.0719	15.4645	17.7889	NA	20.5715	NA	15.492	14.3117	NA	22.7845	NA	26.3899	19.0864	NA	17.8315	23.7584	22.2071	24.2334	16.7613	20.9886	21.9889	22.3907	17.6718	20.1688	17.9019	18.2539	NA	22.7007	16.9517	24.0592	NA	NA	14.4215
ID_287_12	32	10	maternal 1-hour	13.0128	16.407	15.1223	15.39	13.2892	26.4912	NA	23.0654	NA	NA	20.0015	18.1388	NA	19.2932	15.0963	17.6366	NA	18.5953	NA	18.5953	14.0834	NA	22.3657	NA	26.0987	NA	NA	16.7111	23.1136	21.3032	24.0712	16.4264	20.2504	21.7196	21.4961	16.8866	19.7194	17.4621	17.8646	NA	22.2416	16.4125	23.6269	NA	NA	13.1992
ID_287_41	32	11	newborn	NA	14.8789	14.6796	14.5342	13.8453	26.6591	NA	23.3236	NA	13.3722	20.0687	18.176	NA	21.0768	15.0547	18.0468	NA	NA	15.2884	14.8381	13.6124	16.4077	22.9048	NA	25.712	17.6623	NA	19.8785	22.8966	22.3094	22.3656	16.2295	21.3271	22.4301	22.1286	NA	20.257	18.4007	18.2244	14.5537	21.9838	16.7708	23.9772	15.5189	NA	12.7421
ID_334_01	32	12	maternal fasting	NA	16.4926	14.9132	13.942	18.4244	26.7761	NA	23.7603	15.1701	NA	18.8364	18.2384	14.4735	20.4876	15.4021	17.5226	NA	19.284	14.0714	16.4432	13.9604	15.994	22.3232	NA	25.9297	NA	NA	17.4002	22.6108	21.6224	23.3991	16.8879	20.8827	22.318	21.5951	17.0512	18.6385	16.5776	16.8679	NA	22.1105	15.9855	23.1954	15.1848	NA	13.3771
ID_334_12	32	13	maternal 1-hour	13.3876	16.2285	14.4786	15.1186	16.7753	26.8587	NA	23.6648	15.1057	NA	18.9449	18.2293	12.543	20.08	15.2059	17.1112	NA	20.9806	NA	16.3828	13.5634	NA	22.0702	NA	25.9196	NA	NA	17.3072	21.5612	20.6964	23.5988	16.2978	20.3068	22.0579	21.1838	17.4032	18.7528	16.3122	16.7129	NA	21.7679	15.7808	22.921	NA	NA	13.4387
ID_334_41	32	14	newborn	NA	16.2554	14.6845	14.5152	14.1016	26.5729	NA	23.3217	15.1458	NA	20.4036	18.2827	NA	21.3136	15.4719	17.7339	16.0717	11.3078	15.3092	13.7337	13.8563	16.6257	22.6518	NA	26.0131	NA	NA	19.6958	22.5358	22.4351	22.1913	16.4869	20.9642	21.9361	21.6588	NA	18.0619	17.5905	17.3035	NA	21.5366	15.6946	22.8261	15.4834	NA	12.5584
ID_274_01	32	17	maternal fasting	NA	16.2925	NA	14.919	14.7632	26.4259	NA	23.0724	15.13	NA	18.9546	17.9626	NA	21.4536	14.7116	16.6376	NA	20.7667	NA	15.4925	13.8866	NA	22.0447	21.7383	25.3247	18.1945	NA	17.7665	23.3207	21.2502	24.0027	16.3761	20.2562	22.1082	22.247	17.6711	19.9347	16.7219	17.0375	NA	22.3704	16.0558	23.1163	NA	NA	13.1198
ID_274_12	32	18	maternal 1-hour	14.2342	16.1841	14.7138	15.189	17.5074	26.4425	NA	23.1559	14.909	NA	18.9241	18.2726	NA	20.0956	14.4496	16.7722	NA	21.1758	NA	15.9126	NA	14.8537	21.9753	21.904	25.1767	18.5147	NA	17.5365	24.7314	20.9029	24.7314	16.4116	19.9347	22.0495	21.4885	16.5095	19.6687	16.6269	16.8743	NA	21.7839	15.7384	22.8469	14.2199	NA	11.9095
ID_274_41	32	19	newborn	15.6212	16.4915	15.1028	14.6654	14.9471	27.3358	NA	23.5061	15.2255	17.6362	20.9348	18.4541	NA	23.2774	15.8797	18.2253	17.6638	NA	16.8785	17.5047	13.7751	17.5393	23.1119	21.8078	25.8876	NA	NA	21.3756	23.4751	22.5542	23.7473	16.6006	21.6289	22.4254	22.7855	17.5147	20.5008	18.6399	17.8734	16.6984	22.1038	16.7536	23.2726	15.5812	NA	13.9724
ID_008_01	32	20	maternal fasting	12.8733	16.6549	13.7768	15.6705	18.8115	26.5492	NA	23.2187	14.7715	NA	19.5303	18.5089	NA	20.8448	14.9171	17.9184	NA	17.0174	NA	18.8016	13.7708	15.6997	23.081	22.091	25.9462	NA	NA	17.4919	22.9989	22.7844	23.4017	16.1874	21.1377	22.0404	21.7537	NA	18.816	17.6646	16.6248	NA	22.0823	15.9803	23.3493	15.6516	NA	13.5332
ID_008_12	32	21	maternal 1-hour	NA	16.4034	NA	15.3942	18.9533	26.799	NA	23.3138	NA	17.3411	19.8291	18.5058	NA	19.7294	15.1545	17.9874	16.6609	18.1599	12.7678	17.2054	14.6698	15.8113	22.9869	22.1797	25.9995	NA	NA	17.7044	22.1624	22.6257	23.4908	16.6648	20.9351	22.0578	21.6108	17.2196	18.9752	17.9414	16.9499	NA	21.9269	15.9851	23.4309	15.6476	NA	14.3151
ID_008_41	32	22	newborn	15.6241	16.3979	14.7415	14.1195	13.8914	27.0077	NA	22.7587	14.5814	17.4705	20.3992	18.5679	NA	21.5752	15.431	17.9686	16.9662	12.6391	16.1856	17.7577	13.5092	17.3789	22.8707	21.6729	26.0391	NA	NA	19.5381	22.3438	22.3164	23.738	16.2529	21.3993	21.9553	21.8415	14.8213	18.717	18.7667	16.7657	15.6463	21.9289	15.3354	23.1357	15.1046	NA	13.158
ID_099_01	32	23	maternal fasting	NA	16.3992	14.6771	15.1349	14.3386	26.5667	NA	23.2134	15.2177	NA	19.0539	18.1834	12.8374	22.0771	15.304	17.1315	NA	20.975	NA	16.5324	14.4108	NA	22.5924	21.815	25.7388	NA	NA	17.9069	23.75	21.929	24.2286	16.6883	20.9534	22.3748	22.5698	17.7434	19.942	16.5602	17.8367	NA	22.4538	16.6652	23.1976	NA	NA	13.8624
ID_099_12	32	24	maternal 1-hour	NA	16.181	15.3489	15.036	15.916	26.699	NA	23.32	15.242	NA	18.993	17.9014	NA	20.0548	15.3587	16.858	NA	21.1667	NA	16.5032	13.7877	NA	22.3429	21.7298	25.5989	17.8595	NA	17.787	23.3283	21.4342	23.887	16.5564	20.214	21.965	22.1643	17.6615	19.7735	16.1545	17.6691	NA	21.9112	16.349	22.894	NA	NA	14.0727
ID_099_41	32	25	newborn	NA	16.6438	14.7237	14.6682	14.1657	27.4957	NA	23.7227	15.2393	NA	20.8142	18.2618	NA	23.1593	15.2175	17.8196	NA	14.0033	NA	16.614	14.2741	NA	22.9739	21.8833	25.8269	18.3527	NA	19.8552	23.5452	22.54	22.7286	16.6486	21.4028	22.5183	22.3841	16.9537	20.241	17.2596	18.0562	15.7607	22.0423	16.3802	23.6041	NA	NA	13.0425
ID_357_01	32	26	maternal fasting	NA	18.0537	14.9912	13.978	NA	26.5771	16.5422	19.8812	NA	NA	20.5406	20.1708	17.3085	21.143	17.7779	NA	NA	20.1609	NA	14.9271	12.948	NA	20.6183	21.2479	25.7494	17.9614	17.6098	18.0503	22.2268	20.9577	23.9136	15.836	18.7307	18.7818	22.6594	17.33	19.1191	16.8257	16.3126	NA	21.1789	12.7398	22.3223	NA	11.2312	14.8716
ID_357_12	32	27	maternal 1-hour	12.8309	16.6621	15.1846	14.9525	16.7921	27.1098	NA	23.7984	15.689	NA	20.982	18.4395	15.0574	20.9306	16.333	18.3433	NA	21.9691	NA	17.9969	14.1742	NA	22.6151	NA	26.0898	NA	NA	18.1282	22.979	21.4847	24.2989	16.7918	20.6264	22.2976	22.2451	17.9102	19.3967	16.4701	16.7839	NA	22.2888	17.4467	23.1257	14.8305	NA	13.9866
ID_357_41	32	28	newborn	NA	16.4434	15.3075	14.8733	18.5583	27.5131	NA	23.6376	14.8698	14.6361	20.1966	NA	16.6139	21.1066	17.3606	18.5426	17.2894	NA	16.4348	NA	14.2166	18.0528	23.3464	NA	26.5608	19.1503	NA	20.9238	23.2759	22.3569	25.4223	16.7654	21.8312	22.5246	23.2076	16.7557	19.6049	18.6847	17.9057	16.9667	22.5316	17.4234	24.0879	16.141	NA	15.3857
ID_336_01	33	3	maternal fasting	NA	16.1457	14.5749	15.4547	15.1272	26.6912	NA	23.6559	14.3833	NA	18.1832	18.3491	NA	19.2872	16.5061	16.7867	NA	19.3474	NA	19.3474	14.0464	13.4277	22.8405	21.9154	25.1905	18.4365	NA	15.3621	23.0648	22.3858	23.6579	16.5005	21.2901	21.9607	20.0046	17.1515	19.8212	14.4805	16.2858	12.2375	22.3118	15.9251	22.8235	NA	NA	NA
ID_336_12	33	4	maternal 1-hour	NA	NA	14.1234	14.4225	17.7332	26.1883	NA	22.9409	14.3827	NA	18.1295	17.9451	NA	18.4953	15.1374	16.2081	16.6672	18.4426	NA	14.9306	NA	15.8112	22.2585	NA	24.9082	16.9321	NA	15.6342	22.8108	21.2758	23.4479	16.2404	20.6697	21.4649	19.7302	15.7302	19.2622	14.4689	15.7746	12.0731	21.6008	15.3702	22.2065	14.0046	NA	NA
ID_336_41	33	5	newborn	NA	16.1122	14.7161	14.8985	13.6493	26.9111	NA	23.2286	15.1104	13.9258	20.8252	18.2077	NA	22.5084	15.5846	17.9254	17.1103	NA	15.6487	16.1148	14.0793	17.0898	23.2384	NA	25.2385	17.975	NA	19.1525	23.6525	23.6525	22.162	16.445	21.668	21.8865	21.0125	NA	19.3202	17.0847	15.9353	13.5463	21.7073	15.5236	22.9688	16.1267	NA	NA
ID_286_01	33	6	maternal fasting	NA	16.1205	14.7445	14.4003	18.312	26.6139	NA	23.3359	15.3658	12.9018	17.7993	18.137	NA	21.1072	15.0075	16.7075	NA	20.1756	NA	16.6266	13.9905	14.9497	22.2122	NA	24.2161	18.2679	NA	16.2402	24.3731	21.6631	24.3731	16.7928	20.6631	22.2988	20.4243	16.4169	19.3819	13.4379	14.9453	12.8759	21.7326	15.8461	22.3389	14.7489	NA	12.6715
ID_286_12	33	7	maternal 1-hour	12.9792	15.7894	14.1321	14.168	16.0341	26.4571	NA	23.2997	14.9645	NA	17.0524	17.7006	NA	19.7378	15.1325	16.5606	NA	20.8304	NA	16.1239	13.6819	NA	21.8281	NA	24.1153	18.0448	NA	15.9669	24.0328	21.7547	24.0328	16.366	20.1305	22.0595	20.819	17.5188	19.354	15.3464	14.2957	12.0566	21.7941	15.8712	22.4033	NA	NA	12.9427
ID_286_41	33	8	newborn	15.1146	16.1539	15.0461	15.0888	15.0252	26.1408	NA	23.5016	15.3433	NA	19.553	18.3377	13.9549	23.6352	15.7278	18.6227	NA	NA	14.6776	16.8551	13.9665	15.863	22.8451	NA	25.4823	18.0348	NA	19.0289	23.4242	22.2689	22.6705	16.8612	21.464	22.7877	21.6746	13.4366	18.4741	17.0453	16.1653	14.8013	22.0064	16.8018	23.3092	16.4747	NA	12.7471
ID_016_01	33	9	maternal fasting	NA	16.0284	14.8128	14.7054	18.8481	26.2618	NA	23.2179	15.0054	NA	18.4686	18.2065	NA	20.4156	15.6272	16.496	15.6214	21.0042	NA	14.709	13.8311	15.8012	22.5188	NA	24.9565	13.7002	NA	16.8848	23.198	21.543	23.7026	16.693	20.7014	21.6576	20.3902	14.5539	18.84	15.0206	16.1072	NA	21.6595	15.5022	22.2509	14.3137	NA	NA
ID_016_12	33	10	maternal 1-hour	NA	15.7404	14.2362	14.447	17.8863	26.1187	NA	23.1771	14.899	17.145	18.5121	18.1959	NA	19.893	15.4371	16.37	18.4773	21.1455	NA	14.9317	13.492	15.4023	22.2941	NA	24.9578	18.2917	NA	16.7846	22.9673	20.8601	24.2252	16.2699	20.328	21.6446	21.0718	16.9406	19.058	15.5465	15.9365	NA	21.9367	16.1576	22.3975	14.585	NA	12.3083
ID_016_41	33	11	newborn	16.5222	NA	14.4163	13.7357	18.1367	26.7904	NA	23.2676	14.8424	13.7443	19.5712	NA	NA	21.8055	14.8337	17.2302	17.5246	17.5337	15.5611	13.8583	13.4171	16.9745	22.2673	NA	25.512	17.4414	NA	20.1353	22.3995	21.254	25.1266	16.2585	20.8115	21.6226	21.9044	15.7648	18.7786	17.8489	15.3489	14.8361	22.0065	15.6457	22.3285	NA	NA	12.2113
ID_389_01	33	12	maternal fasting	NA	NA	14.7713	14.9942	13.6595	26.4313	NA	22.7511	14.8876	NA	19.1575	17.8131	NA	20.577	14.9786	17.4259	NA	20.675	NA	16.7569	13.8638	NA	22.4738	NA	25.9582	NA	NA	17.2068	23.0906	21.86	23.7655	16.3552	20.7218	22.0039	22.0422	17.1173	19.4548	16.0979	16.4317	NA	22.18	16.0153	23.0117	NA	NA	13.0641
ID_389_12	33	13	maternal 1-hour	NA	16.023	14.4868	14.5164	15.8794	26.2595	NA	22.8808	14.865	NA	19.3447	17.8744	NA	19.8087	15.3125	17.5175	NA	21.4366	NA	18.4039	NA	NA	22.5088	NA	25.6971	NA	NA	17.2732	22.904	21.7844	23.8403	16.1163	20.3859	21.7966	21.951	17.4298	19.5239	16.095	16.3586	NA	22.1131	15.879	23.1148	NA	NA	13.5156
ID_389_41	33	14	newborn	NA	16.5314	15.3135	14.4309	18.1228	27.5452	NA	23.8855	15.4041	15.1691	20.7235	NA	14.1512	22.0878	15.4111	18.4764	18.3715	17.9402	17.2965	15.8994	14.2833	17.9216	22.9704	NA	25.8477	NA	NA	20.4851	23.5347	22.1297	24.299	16.9007	21.1015	22.2772	23.0343	14.9876	20.5948	18.273	17.3234	16.4914	22.5971	16.4248	23.1543	16.744	NA	13.5962
ID_329_01	33	17	maternal fasting	NA	15.8681	14.7987	14.7773	18.263	26.6474	NA	22.8906	15.0989	17.1946	19.0496	18.1127	NA	20.3696	15.3748	17.0461	NA	19.5764	13.7488	16.0582	13.6489	NA	22.722	NA	25.7378	NA	NA	17.863	21.6202	22.1828	23.7266	16.0109	20.7603	21.9695	21.3072	NA	19.4716	16.5837	16.9637	NA	21.7591	16.0958	22.6102	14.6631	NA	13.5464
ID_329_12	33	18	maternal 1-hour	14.0205	15.5938	14.6863	14.6926	18.8592	26.5505	NA	22.6774	14.7696	NA	19.1751	18.062	NA	19.5347	15.4654	16.9018	NA	19.9629	NA	19.9629	13.4277	15.3281	22.313	NA	25.734	NA	NA	17.4783	21.7012	21.6802	23.6255	16.4858	20.273	21.8044	20.9926	16.1669	19.5606	16.7227	14.7564	NA	21.2698	15.8912	22.3335	14.6505	NA	13.4494
ID_329_41	33	19	newborn	NA	16.1103	NA	14.6032	13.2166	27.3054	NA	23.4811	NA	NA	21.1123	18.3806	NA	21.7006	15.9692	18.2647	17.1459	NA	16.4884	NA	14.1381	17.5214	22.8955	NA	25.5945	NA	NA	20.1618	23.4865	23.4865	22.8906	16.1679	21.4775	21.8843	22.5006	NA	17.9259	18.333	17.4966	14.3365	21.8311	15.8357	23.028	15.7484	NA	12.3796
ID_010_01	33	20	maternal fasting	NA	16.4027	14.6828	14.4288	16.6729	26.4481	14.0604	23.8996	12.8644	16.5784	20.1134	18.4121	NA	21.4434	15.9535	18.4224	15.1791	18.6716	NA	14.7624	14.0087	15.7289	23.1186	21.6094	24.9769	18.8988	NA	18.6368	23.9893	23.6603	23.5109	16.5265	21.7169	22.8443	23.4866	18.3608	19.695	17.4347	17.9398	NA	23.3807	16.8598	24.2795	15.3013	NA	15.1856
ID_010_12	33	21	maternal 1-hour	13.7166	16.0643	14.6482	12.129	16.9734	26.418	NA	24.0494	14.389	NA	20.3063	18.2451	13.48	20.6634	15.9041	18.4606	NA	21.3236	NA	17.5302	14.028	14.9146	23.0908	21.8923	26.21	NA	NA	18.4135	23.6214	23.3465	23.3658	16.3744	21.1531	22.5671	23.0758	18.2248	19.3641	16.7742	17.5303	NA	23.1844	16.8086	24.0332	15.0864	NA	14.3772
ID_010_41	33	22	newborn	15.7273	15.9411	14.8353	13.9559	15.4878	26.9625	NA	23.7805	15.2278	13.6455	19.2672	NA	NA	20.5369	16.7673	17.5208	17.011	NA	16.4975	14.5505	14.0089	16.7008	22.7562	NA	25.9774	19.4818	NA	20.9228	22.2309	21.6847	25.5111	16.4548	21.3338	22.2405	22.7008	16.5595	19.0651	18.7973	17.0467	15.7445	22.1495	16.4997	23.5679	NA	NA	13.9151
ID_170_01	33	23	maternal fasting	NA	15.9401	15.0043	14.7958	14.2654	26.5931	NA	23.4704	14.7748	NA	19.519	18.1809	NA	20.2536	15.1417	17.8085	NA	21.3123	NA	21.3123	14.0782	13.9605	22.8681	NA	25.3458	18.0174	NA	18.1439	23.2107	22.5516	23.585	16.5231	21.2213	21.9927	22.756	17.1122	19.2372	17.5169	16.2072	11.7944	22.6841	15.5172	23.294	14.5131	NA	14.5684
ID_170_12	33	24	maternal 1-hour	13.8568	16.2289	14.7651	15.1512	16.487	26.6989	NA	23.169	14.8586	NA	19.8351	17.9245	NA	19.2567	14.7408	17.4689	NA	20.4404	NA	16.1438	NA	15.1846	22.3367	NA	25.1506	18.3647	NA	17.8409	22.7814	21.2965	23.2978	16.3442	20.3846	21.4939	21.8982	16.8877	19.0756	17.4642	15.8119	12.4961	21.6714	15.2219	22.6529	14.828	NA	14.2764
ID_170_41	33	25	newborn	NA	16.2751	14.9337	14.6961	15.864	27.0243	NA	23.0243	15.014	15.3998	20.5618	18.5133	NA	23.6379	15.3962	18.2194	17.7313	NA	16.8542	15.2404	14.0375	18.5225	23.2219	NA	25.7058	18.3154	NA	19.7787	23.1657	23.022	22.2954	16.566	21.4252	22.1426	22.3677	15.7531	20.1865	18.8007	16.217	15.6653	21.9875	16.3441	23.1889	16.0319	NA	13.5087
ID_363_01	33	26	maternal fasting	NA	15.7095	15.2463	15.1707	18.8013	26.9122	NA	23.3674	13.3556	NA	19.5048	18.5674	NA	21.069	15.3176	17.0735	17.3907	20.8975	14.446	20.8975	14.2551	16.776	22.5742	NA	25.6647	NA	NA	17.8308	22.9516	22.0816	24.1166	16.9325	21.2247	22.1381	21.6736	16.4556	19.6366	16.8457	17.8812	NA	22.1402	16.9429	23.1145	15.0367	NA	14.8054
ID_363_12	33	27	maternal 1-hour	14.6584	16.1149	13.6607	14.3183	18.9798	26.6955	NA	22.8482	14.7036	14.0885	19.3365	18.2919	11.7756	20.0837	15.0172	16.6786	15.8444	20.0785	13.8296	17.6199	13.9457	16.3713	22.102	NA	25.5269	NA	NA	17.5896	21.6782	21.352	23.7379	16.2852	20.3769	21.6125	21.0092	16.9429	19.3403	16.6601	17.7194	NA	21.4484	16.6842	22.6421	14.557	NA	14.7624
ID_363_41	33	28	newborn	16.7651	16.717	14.7425	12.0348	NA	27.3852	14.8763	23.2043	NA	NA	20.2708	18.6054	14.4078	23.2665	15.242	17.3854	15.2186	NA	NA	14.6951	NA	16.585	22.6798	NA	26.2509	18.6752	NA	20.764	23.3732	23.2457	23.0068	16.4113	21.3194	21.947	22.7548	16.1536	18.4247	18.438	18.2109	16.8386	22.0394	16.377	23.8959	16.3743	NA	15.231
ID_128_01	34	3	maternal fasting	NA	17.2683	12.9882	14.0663	14.8056	26.0542	17.7841	22.3749	NA	NA	18.864	18.0492	NA	21.0073	15.2174	17.1019	NA	19.846	NA	16.4844	NA	NA	21.9697	21.5828	25.4688	18.7005	15.6829	18.4807	22.461	22.5747	23.9433	14.9133	20.9306	21.4508	22.4207	17.746	19.4319	15.5662	15.5343	15.5343	22.1087	17.0003	22.4278	NA	15.2727	16.175
ID_128_12	34	4	maternal 1-hour	NA	15.7343	14.2515	14.9322	17.3839	26.455	NA	22.7505	14.6033	NA	19.2633	17.981	15.2147	20.7063	15.2597	17.7275	NA	21.7901	NA	15.7612	NA	14.2312	22.2037	NA	25.4589	18.6757	NA	16.3037	21.7575	21.0162	24.5109	15.6692	20.7088	21.508	19.7815	17.2553	19.1641	14.6741	15.6711	15.0606	21.5329	16.9769	21.9574	15.4146	NA	NA
ID_128_41	34	5	newborn	15.9062	16.0351	14.2131	14.901	13.3358	27.2556	NA	23.8167	14.5513	13.4336	21.5815	NA	17.0409	23.1452	16.7085	19.3755	16.5068	NA	15.1508	16.2604	13.8759	15.8565	23.4603	21.6292	25.7901	18.7913	NA	19.6273	23.1433	22.7281	23.6119	16.1761	21.952	22.3579	21.4286	16.6979	18.7774	16.4322	16.2289	16.2289	22.103	16.5095	22.6416	15.0736	NA	NA
ID_115_01	34	6	maternal fasting	NA	17.5341	13.9698	14.271	14.6844	25.985	15.0772	22.3334	NA	NA	18.9962	18.3616	NA	20.3426	15.4267	16.2475	NA	19.7303	NA	14.8214	NA	NA	21.7306	21.418	25.6697	18.5211	16.0271	17.8219	21.9479	21.9612	23.8753	15.354	20.5295	21.731	22.4156	17.1005	19.613	16.3831	17.5414	15.8367	22.0949	15.9342	23.0794	NA	14.8538	14.8056
ID_115_12	34	7	maternal 1-hour	NA	15.9619	14.7099	15.6038	16.9595	26.409	NA	22.9617	14.8799	NA	19.4679	18.3455	NA	20.054	15.8246	17.2028	NA	21.9706	NA	16.1528	13.4524	NA	22.4344	NA	25.5188	18.8724	NA	16.4781	22.0995	21.0477	24.0784	15.9746	20.4815	22.195	20.5878	17.3004	19.3987	15.9479	17.2688	14.9801	21.8578	16.8471	22.7123	NA	NA	NA
ID_115_41	34	8	newborn	NA	16.1191	15.0334	14.4286	15.2196	26.4775	NA	23.7294	14.7955	14.3682	20.9359	NA	17.6346	21.448	16.8867	18.7679	17.2096	17.5323	16.4284	16.3227	13.239	16.9806	23.227	NA	26.2705	20.8854	NA	19.5858	21.9961	22.5407	24.0292	16.2136	21.5809	22.5058	22.2212	16.191	20.3844	17.9547	18.8866	17.6997	21.8755	17.6993	23.2363	15.845	NA	13.4624
ID_072_01	34	9	maternal fasting	NA	16.1702	13.192	15.543	18.7351	26.6538	NA	23.2536	14.4811	15.2467	19.9997	18.8495	18.7597	21.1201	16.2426	18.4187	17.6399	21.2207	15.2838	16.7803	13.658	18.2305	23.0578	NA	24.3816	19.1526	NA	18.0332	22.1263	22.0258	24.4687	16.3992	21.1877	22.7631	21.0192	17.2406	19.6979	16.3876	17.0593	15.4909	22.196	16.5749	23.4647	15.2821	NA	14.2725
ID_072_12	34	10	maternal 1-hour	NA	16.2609	14.4339	15.3558	17.9524	26.6519	NA	23.3549	14.9876	13.3514	19.8277	19.8958	15.4295	20.0178	15.9325	18.1489	NA	22.1075	NA	16.9051	13.2973	14.1886	22.7045	NA	25.4819	19.1623	NA	17.8357	21.7353	21.4942	24.6753	16.4683	20.5044	22.6742	21.2246	17.9358	19.6082	16.1578	16.8684	15.5011	22.3288	16.461	23.5175	14.8256	NA	14.3903
ID_072_41	34	11	newborn	NA	NA	12.8138	NA	12.4597	24.3954	16.3555	21.0511	13.4055	NA	18.668	13.5436	NA	21.8422	14.3276	16.7165	14.6863	17.3399	NA	15.7204	NA	14.9112	21.0943	NA	25.1938	17.2181	15.2497	18.1896	NA	NA	24.0432	14.1633	19.358	20.4256	20.9675	NA	17.2678	16.7214	15.8957	NA	20.6316	14.2743	22.0623	13.5373	NA	12.1251
ID_369_01	34	12	maternal fasting	NA	NA	NA	13.6654	12.3382	24.3782	14.8593	20.7352	NA	NA	17.9951	16.1581	17.5621	19.5242	14.5648	15.3441	NA	21.9526	NA	15.592	NA	NA	20.86	NA	24.975	17.0511	NA	15.8095	23.4085	19.9316	24.7241	14.3115	19.3137	20.0463	20.2324	16.6865	18.105	14.8784	15.2393	NA	20.7988	13.6974	22.1176	NA	NA	13.4297
ID_369_12	34	13	maternal 1-hour	NA	NA	NA	13.6264	11.5722	24.3781	13.2816	20.861	NA	NA	18.3475	16.7821	18.3482	18.3482	14.6523	15.6685	NA	22.3564	NA	15.9277	NA	NA	20.8592	NA	25.1849	17.4302	14.807	16.2665	21.8001	19.6219	24.8768	14.5143	19.0361	20.0003	20.683	16.5152	18.5227	15.1595	15.5899	NA	20.9218	14.4141	22.3401	NA	NA	13.6679
ID_369_41	34	14	newborn	NA	NA	NA	NA	14.983	26.5061	17.5894	21.6327	NA	14.9533	19.4024	16.5753	13.4764	20.7919	15.8107	15.5183	15.2922	16.9385	15.1041	16.1418	NA	17.1651	21.2761	NA	25.7335	17.7213	17.6109	19.5786	22.1828	20.046	23.6062	14.9764	19.4871	19.4701	21.6294	15.7198	16.8932	17.4581	15.5407	15.1761	20.7186	12.9593	21.5301	NA	NA	14.095
ID_192_01	34	17	maternal fasting	13.7686	NA	NA	15.047	14.6432	25.57	13.7269	21.6812	13.7567	NA	17.7904	17.5456	18.6993	20.7794	15.6017	15.6639	NA	20.496	NA	14.7599	NA	NA	21.3537	NA	25.63	18.3079	17.5457	17.5873	21.7893	20.5381	24.1659	15.2202	20.1087	21.1083	21.9962	17.1686	19.0671	17.6539	15.9092	14.9187	21.8974	16.0031	22.4541	NA	15.1887	14.5441
ID_192_12	34	18	maternal 1-hour	NA	NA	NA	15.1721	15.8851	25.3929	15.1594	21.8145	13.4159	NA	17.5087	17.5498	18.9631	18.7808	15.4948	15.6558	NA	21.6304	NA	16.5156	NA	NA	21.2432	NA	25.504	18.3157	16.0636	17.3863	21.7086	19.9909	24.3945	15.1236	19.6118	20.8378	21.5143	17.4069	19.0057	17.8533	15.8731	NA	21.5279	15.7353	22.3304	13.203	NA	14.0761
ID_192_41	34	19	newborn	15.309	NA	14.9084	14.3192	13.3562	25.9617	15.3574	22.1282	13.0116	13.689	19.614	NA	15.3773	21.2916	15.279	17.1747	16.6674	14.9434	16.1076	16.7446	NA	17.0643	21.8838	NA	25.9462	18.4359	18.095	19.7992	22.3082	20.9398	24.0119	15.4595	20.6682	20.9226	22.5736	16.5295	19.0945	19.6722	16.3438	16.3438	22.1534	15.2568	22.6967	16.5634	NA	14.4866
ID_327_01	34	20	maternal fasting	NA	NA	NA	15.2386	14.8693	25.6674	16.4592	22.155	13.174	NA	19.5515	17.7423	17.6878	22.2645	15.4839	17.1198	NA	21.8467	NA	17.1661	NA	NA	22.4904	NA	26.1964	NA	18.6765	18.041	22.872	21.3826	24.5704	15.4115	20.6964	21.8103	22.8594	17.591	20.794	17.9244	18.2686	16.1773	22.9346	17.4646	23.9276	NA	16.6181	15.5923
ID_327_12	34	21	maternal 1-hour	NA	NA	NA	15.0436	17.4267	25.7148	15.8781	22.3195	13.5846	14.5439	19.7028	17.9884	15.0755	20.0012	17.0864	17.0715	15.8062	20.3867	NA	16.9731	NA	16.5678	22.1266	NA	25.9147	18.9236	18.6591	17.8511	22.2587	21.3066	24.3092	15.2772	19.8975	21.6058	22.3018	17.1402	20.6102	18.2065	18.1589	16.1894	22.2217	17.1149	23.5364	NA	NA	15.9643
ID_327_41	34	22	newborn	17.5882	NA	14.4721	14.7765	14.3457	25.889	16.1779	22.3241	14.2211	15.9629	20.3052	NA	16.3285	23.1381	15.8627	17.9144	18.2351	15.8004	17.1089	16.9512	NA	18.6129	22.7374	NA	25.7713	18.9309	17.639	19.9978	23.2481	21.9279	23.6485	15.8409	21.532	21.5121	22.8808	16.6606	20.3986	20.0583	18.308	17.1187	22.2307	16.4209	23.933	17.1986	NA	15.4522
ID_087_01	34	23	maternal fasting	NA	NA	NA	14.632	17.5279	25.8538	14.5922	22.6028	NA	14.7665	19.5877	17.9013	17.964	20.1423	15.6147	17.9133	16.8848	19.4263	15.5941	17.1616	NA	16.5569	22.2039	NA	26.2808	NA	18.0782	18.0154	22.54	21.5346	23.9351	15.3202	20.6423	21.3213	21.866	17.725	19.7181	17.854	17.7271	16.5936	22.3814	16.4849	23.5442	15.4314	14.8576	15.5587
ID_087_12	34	24	maternal 1-hour	NA	16.1062	NA	15.5024	19.5077	26.3975	15.9846	23.2651	13.8804	16.0575	20.4402	18.58	15.2977	20.6867	16.6292	18.3817	NA	20.2221	16.0027	17.161	NA	18.0082	22.6021	NA	26.4783	19.4341	19.0513	18.3794	22.2364	22.2663	24.2453	16.0323	20.5327	21.7427	22.1298	17.4955	20.4594	18.5685	18.4558	17.5497	22.4041	16.864	23.8202	16.5363	14.9402	16.4469
ID_087_41	34	25	newborn	16.68	NA	15.1513	15.1185	14.1307	27.3603	17.8471	23.535	14.1662	NA	20.5089	NA	16.1465	22.9173	16.023	18.8598	15.7279	18.1892	NA	17.3584	12.7108	15.3503	23.5828	NA	26.5883	19.1643	19.5941	22.1461	24.2007	22.8363	25.3122	16.2439	22.0493	22.3742	23.4306	20.8011	19.9701	19.7557	18.7459	18.7459	23.3099	16.6488	24.3853	NA	16.6915	17.0109
ID_136_01	34	26	maternal fasting	NA	NA	13.8502	14.2771	15.1016	25.5554	17.6844	21.6842	14.2745	NA	17.7712	18.2136	17.6699	20.5305	17.1702	NA	NA	19.3295	NA	17.1333	NA	NA	20.2157	NA	24.4006	17.4317	18.9326	17.6541	22.0783	NA	23.4775	15.5352	17.9658	18.2402	21.7448	16.8442	17.13	15.9285	15.8696	NA	18.7795	NA	21.2746	NA	17.6664	14.4407
ID_136_12	34	27	maternal 1-hour	NA	17.8009	NA	14.3885	17.2962	26.7593	19.9368	22.9126	15.872	NA	19.4585	19.1727	14.2771	21.6764	18.9063	15.8961	NA	19.9334	NA	17.7684	13.6372	13.794	22.0755	NA	26.0458	NA	20.7316	18.5639	23.6897	21.2086	24.5476	16.3027	15.8484	21.7922	22.8876	18.7238	19.2293	18.0481	18.2121	16.6229	21.5164	14.2956	23.087	NA	19.3724	16.7967
ID_136_41	34	28	newborn	21.1662	16.5946	14.9752	15.1458	14.5594	25.8267	20.7093	22.9976	14.9391	NA	20.8416	NA	15.9525	23.6844	18.4375	17.6264	NA	17.8336	NA	17.5574	13.9268	14.864	23.2035	NA	26.8418	19.677	NA	20.8985	22.7762	22.0974	26.8422	16.3655	21.7072	21.7048	23.5759	17.6854	19.8225	20.4799	19.2714	18.6571	22.9419	16.5898	24.7003	NA	16.5345	16.9897
ID_328_01	35	3	maternal fasting	14.3297	15.3737	NA	NA	15.6061	25.8869	17.2027	22.1714	14.0532	NA	18.542	17.0895	15.3934	20.2432	15.8075	16.237	NA	20.7364	NA	17.1596	13.6629	NA	21.9126	22.2064	25.4	18.7758	20.0287	17.3646	23.0827	21.5839	23.7502	16.0079	20.0186	21.275	21.6832	18.0547	20.7247	15.7374	17.8192	16.0013	22.498	15.7893	23.5159	NA	17.9343	NA
ID_328_12	35	4	maternal 1-hour	NA	15.5705	NA	16.1508	17.347	25.6266	16.4217	21.8363	14.2978	12.9489	18.5397	18.6295	14.6333	18.9667	16.2138	16.3083	NA	20.7889	14.2377	17.1306	13.6901	15.9727	21.7575	22.3466	25.2221	18.7216	18.7933	16.8495	22.6213	20.7093	23.6562	16.138	20.0252	21.3116	20.5636	17.619	20.3786	15.9716	17.7304	16.0362	22.0482	16.2213	23.3235	14.6622	15.5435	NA
ID_328_41	35	5	newborn	13.9483	16.5055	13.6459	NA	13.1217	26.289	19.3029	22.3147	14.1655	14.2053	19.923	NA	NA	21.3564	15.9286	17.2236	17.3629	18.1839	16.3655	17.161	NA	17.2108	22.3531	22.3603	26.2168	18.8941	18.9886	20.9152	22.8329	21.3627	24.6932	16.0728	20.5536	21.0745	22.4117	17.3811	21.0246	16.9412	18.0985	17.0894	21.5004	NA	23.4248	17.6636	15.4895	15.7391
ID_265_01	35	6	maternal fasting	NA	15.1941	NA	15.7558	17.4358	25.4626	16.187	22.3079	13.8984	13.1426	18.2782	17.5757	NA	21.0699	15.4563	16.8705	16.9601	21.0078	15.4174	17.1866	NA	16.2106	22.0136	22.2986	25.0493	18.5897	19.2259	17.2784	22.5948	21.7539	23.8659	15.9163	20.8272	21.5408	21.5734	17.8901	20.1708	16.9307	16.6291	15.8225	22.6653	16.3876	23.4363	15.6154	16.3788	14.0511
ID_265_12	35	7	maternal 1-hour	NA	15.7738	NA	16.0378	17.6935	25.9282	15.666	22.6799	14.1981	NA	18.6097	19.4216	15.2228	19.3437	16.3964	16.9524	16.8702	20.5602	NA	17.0204	12.9764	14.3068	21.9151	22.5192	25.1006	18.8022	18.9624	17.3944	22.2239	21.6842	23.7689	16.1328	20.5073	21.7624	21.3878	18.4752	20.4553	17.1342	16.8836	15.9978	22.3831	16.1193	23.4128	15.3855	15.107	14.2059
ID_265_41	35	8	newborn	15.9565	15.2094	14.5494	15.4366	13.1704	26.5773	17.4089	23.0069	14.6062	16.1208	20.5621	14.8449	NA	22.8947	16.3992	18.2743	NA	17.5575	NA	17.0945	13.5042	15.5721	22.9409	22.186	26.2513	18.8554	18.1206	20.0433	23.0948	22.9298	23.6766	16.3404	21.4647	21.9354	22.6129	17.1688	18.9852	18.4672	17.5321	17.2912	22.5728	15.6525	23.9503	15.2066	NA	14.2811
ID_186_01	35	9	maternal fasting	NA	15.8158	NA	16.0129	13.1572	25.838	17.7476	22.8227	14.731	NA	19.4718	17.8335	17.4855	20.5873	16.2194	17.8058	NA	21.0551	NA	17.3743	13.9573	NA	23.1843	22.5858	26.5452	18.8764	NA	17.9178	23.4586	23.2778	24.0945	16.2301	21.2408	22.3085	22.8955	18.2471	19.8939	16.4697	18.3945	16.7098	23.5572	17.7	23.8174	NA	18.9827	14.2412
ID_186_12	35	10	maternal 1-hour	NA	17.2823	14.0981	13.14	15.8463	25.9137	19.4995	22.4457	NA	NA	19.5452	18.1029	NA	20.311	15.3405	15.7561	15.1789	20.1268	NA	16.8843	NA	14.7353	21.548	22.18	25.9974	18.3479	20.8561	18.2076	22.9719	22.2412	23.3556	15.9423	18.9722	20.2155	23.2076	17.9419	19.4752	15.6998	17.5932	15.6234	21.4328	NA	21.7836	NA	19.5472	15.3743
ID_186_41	35	11	newborn	14.7915	15.8242	14.7908	NA	19.7302	26.8994	18.1085	23.0178	13.8973	17.0073	21.723	NA	NA	23.3558	16.1426	18.668	18.6022	17.0606	17.6658	16.679	13.0936	19.4284	22.8535	NA	26.4772	18.9157	NA	20.2155	23.1721	22.1377	24.9019	15.987	21.401	21.0763	22.4709	17.4077	20.2379	19.3349	18.7388	18.4002	22.1321	15.9233	23.5475	16.6181	NA	14.5925
ID_288_01	35	12	maternal fasting	NA	15.9169	NA	16.5579	19.0611	26.0659	16.3358	22.6106	NA	15.9068	20.2906	18.1799	13.8114	21.2257	16.7306	17.5601	17.764	21.3394	16.1358	17.1041	13.5381	18.0342	22.6101	NA	26.3044	18.9646	NA	17.7724	23.3204	22.1021	24.1678	16.3236	21.1341	21.9534	21.582	18.0081	20.0773	18.9613	19.0762	17.0807	22.5392	17.3617	23.9557	15.5314	14.9913	15.2451
ID_288_12	35	13	maternal 1-hour	13.6734	15.8135	NA	16.1857	18.7466	26.1425	16.6005	22.6651	NA	15.8002	20.3256	17.977	NA	19.6617	16.6953	17.4294	17.3297	21.4333	16.2954	17.2773	12.9766	17.4968	22.2329	NA	26.2409	19.1334	NA	17.7589	23.1822	21.5727	24.1047	15.9629	20.5679	21.7112	21.8211	18.3823	20.2712	18.9537	18.9169	17.1385	22.5756	17.4367	23.9937	15.4908	16.1267	15.5282
ID_288_41	35	14	newborn	NA	16.1946	14.6272	15.1238	13.1727	25.9241	17.5442	23.1894	13.8263	15.6178	19.0549	NA	NA	20.1695	17.0887	17.4464	NA	17.5383	16.0103	16.9844	14.1895	16.7702	22.8832	NA	26.3815	18.8144	NA	20.2721	22.0528	21.5784	25.4879	16.3262	21.1409	21.8836	22.9941	17.152	20.0539	19.712	18.5181	17.4034	22.6145	16.2902	24.1619	NA	NA	15.4181
ID_372_01	35	17	maternal fasting	NA	15.9062	NA	16.3201	15.2881	25.796	17.539	22.4819	13.5198	NA	19.0048	17.5124	NA	20.8361	15.3461	17.2998	15.9522	21.1706	15.1209	16.8827	NA	15.7838	22.8812	NA	25.9299	19.0915	19.1488	18.0644	22.478	22.8736	23.9646	15.9624	21.4118	21.9908	22.9151	17.7583	19.655	17.6946	18.072	16.2374	22.9602	16.9213	24.0822	16.0721	16.7218	15.5311
ID_372_12	35	18	maternal 1-hour	12.1886	15.6204	NA	16.1808	15.6844	26.0549	17.2588	22.5648	14.3763	NA	19.5839	17.5068	NA	20.1718	15.821	17.0802	15.4421	21.51	15.4896	16.9612	13.6661	15.8426	22.6289	NA	25.7339	21.6887	18.7544	18.0893	21.645	22.0409	24.0604	15.9225	20.7853	21.8108	22.6015	18.0973	19.7219	17.7929	17.9946	15.9912	22.8036	16.8044	23.8644	15.8425	16.1222	15.2813
ID_372_41	35	19	newborn	20.2356	15.4395	14.4428	15.3116	12.5873	25.3668	16.6135	22.4606	14.3066	NA	19.1576	NA	17.124	20.5499	16.0318	17.9628	14.9776	17.3099	15.4309	17.1733	13.5972	14.816	22.9196	NA	26.136	18.6369	19.4792	20.2033	21.7644	21.3456	25.803	16.1047	20.654	21.4269	23.2152	17.5985	20.3968	19.179	17.9475	16.8753	22.6622	15.6928	24.2115	15.6098	NA	16.2053
ID_171_01	35	20	maternal fasting	NA	15.8867	NA	16.3768	19.0546	26.0894	16.5101	23.0269	14.4987	15.8074	19.2423	18.1241	18.8769	20.0782	15.4346	18.0193	17.4703	21.5617	NA	17.3552	13.5425	18.1615	22.8081	NA	25.9201	18.9579	18.4483	18.1046	23.1798	22.8363	24.3677	16.2346	21.3483	22.2629	22.6653	17.8494	19.625	18.3499	18.2703	16.4536	22.9465	17.2985	23.8494	16.0197	NA	15.9391
ID_171_12	35	21	maternal 1-hour	NA	NA	NA	16.0396	19.8115	25.7741	15.212	22.4723	NA	15.3104	19.2801	18.9778	14.6813	19.6112	14.8902	17.3707	16.549	21.6992	NA	16.6225	13.0942	16.9522	22.0227	NA	25.5775	18.59	16.386	17.5599	21.6798	20.9663	24.3735	15.8811	19.9945	21.426	21.8923	17.0054	19.122	17.9199	17.6402	15.5666	21.8966	16.5141	23.1635	15.5534	NA	14.8742
ID_171_41	35	22	newborn	15.0866	15.9457	14.5396	15.2383	16.1805	26.2618	17.3694	23.25	14.1985	16.565	20.9019	NA	13.9957	21.185	16.6454	18.3208	18.2472	16.7365	17.3027	16.9244	13.3372	18.9782	22.9458	22.2837	26.4558	18.8711	17.7045	20.6409	22.7823	22.0846	24.7764	16.0698	21.3216	21.8192	23.2582	17.0864	19.0159	19.173	18.8226	17.6469	22.5498	16.175	23.9275	15.4698	NA	15.3989
ID_097_01	35	23	maternal fasting	NA	16.5897	NA	16.0677	15.8648	26.0902	19.1354	22.7703	14.6159	NA	19.941	18.0768	NA	22.1072	15.7548	17.8998	NA	20.3158	NA	17.1267	NA	NA	22.776	22.6676	26.12	19.1201	19.9967	18.5049	23.1896	22.1096	24.1913	16.4645	20.495	21.676	23.3547	18.7188	21.096	17.7261	18.6485	16.9028	22.6887	16.9968	23.9776	NA	19.2862	17.6909
ID_097_12	35	24	maternal 1-hour	NA	15.8553	NA	16.4353	16.644	25.9058	17.6477	22.9782	14.5443	NA	19.5108	17.6513	18.0716	20.6043	15.4962	18.0972	NA	21.5257	NA	17.0686	NA	14.6453	22.671	22.5346	25.8305	19.371	18.7346	18.1127	22.5181	21.6859	24.3228	16.2926	20.8497	22.0797	22.7893	18.1326	20.9329	17.3934	18.5715	16.5063	22.959	17.446	24.3764	15.0056	16.9278	16.6079
ID_097_41	35	25	newborn	14.1486	15.4152	14.3511	15.3436	12.2559	27.0332	16.444	23.3457	14.5113	NA	20.4733	NA	14.397	25.149	15.1796	18.4819	15.6672	18.3854	15.5157	16.4531	13.1586	14.6689	22.5436	22.3801	25.3465	18.7678	18.3861	20.8071	23.6049	21.7569	24.2741	16.3884	21.4088	22.4636	22.6972	18.9089	20.8852	18.2132	17.9785	17.9785	22.3519	16.7251	23.7953	NA	NA	15.8163
ID_316_01	35	26	maternal fasting	NA	15.844	13.6888	16.2868	19.1543	26.1509	17.2393	22.8376	14.351	15.932	19.0332	18.1322	18.3527	20.5253	16.4036	17.9146	17.337	21.3249	15.2637	18.1201	NA	18.0491	23.0378	22.6429	26.608	19.0881	NA	18.071	22.7632	22.7165	24.1862	16.1159	21.2987	22.3159	22.806	17.4833	20.2562	18.6891	18.7625	17.2512	22.6662	17.9872	23.8251	NA	NA	16.3616
ID_316_12	35	27	maternal 1-hour	NA	16.1472	14.1312	16.1787	19.6932	26.2795	17.4024	23.081	14.5076	16.385	19.3084	18.2238	NA	19.914	16.5564	17.9258	17.3128	22.1508	15.6599	18.914	NA	17.6615	22.9715	22.9006	26.618	18.7465	NA	17.7611	22.893	22.3329	24.5279	16.4065	21.0277	22.4182	22.3403	18.2677	20.3647	18.6216	19.1043	17.423	22.8316	17.9025	23.9472	16.0676	15.4483	16.0455
ID_316_41	35	28	newborn	14.8969	15.9022	NA	16.1952	13.0529	27.0436	18.2815	23.6238	14.1974	14.7704	21.7959	NA	NA	22.6537	16.9311	19.1868	17.8762	19.1653	16.9956	17.0369	13.1915	18.3975	23.1608	22.5175	26.3873	18.8015	18.6942	20.3471	23.232	23.097	23.889	16.3512	21.6869	21.9674	22.4437	18.0326	20.0813	19.2528	18.0186	18.0186	22.4265	17.4286	22.9972	18.0918	NA	15.0214
ID_340_01	36	3	maternal fasting	NA	15.5862	NA	NA	16.9056	25.5206	17.4988	22.3308	14.4109	NA	19.2931	17.6103	14.8577	21.7628	16.2428	17.3908	16.0167	21.3662	NA	16.5517	NA	15.8561	22.5505	22.5326	26.2411	19.1979	18.2494	15.5885	23.2253	22.7093	23.9919	16.3136	21.119	21.6266	20.033	18.3027	19.8294	16.0351	17.7482	16.8189	22.5405	17.3586	23.7301	16.4935	17.2452	13.205
ID_340_12	36	4	maternal 1-hour	NA	16.2214	NA	NA	18.8312	26.2503	17.8298	22.884	NA	15.6948	19.6992	18.1607	NA	20.5162	16.6426	17.6443	17.7219	21.3063	15.7875	16.1487	13.7683	17.135	22.7468	22.9137	26.5384	19.4875	NA	16.9611	23.1938	22.1296	24.1688	16.4312	20.7308	21.9463	21.0487	18.5014	20.1885	16.9192	18.2451	17.1836	22.7535	17.6281	23.9784	16.6474	17.6342	14.2208
ID_340_41	36	5	newborn	17.7284	16.1747	14.5569	NA	18.1937	26.6298	17.7184	23.1452	14.4114	16.8529	20.1149	NA	NA	21.657	16.2552	17.5942	18.4685	17.4028	17.6839	17.0948	13.2837	19.0578	23.1297	22.4955	26.3366	19.2687	19.4023	20.0215	23.0701	22.2476	23.3551	16.2854	21.539	22.0575	22.3241	17.4903	19.7159	18.7796	17.86	17.3407	22.5903	16.0989	24.0167	19.0362	NA	13.7852
ID_184_01	36	6	maternal fasting	NA	15.5787	NA	15.76	15.7777	25.4351	16.3505	21.844	13.6426	NA	18.804	17.4416	17.3958	22.0611	15.4697	16.9954	NA	21.5034	NA	16.6135	13.7585	NA	21.8534	NA	24.9308	18.6602	18.7914	16.2342	23.2276	20.9132	24.2308	16.1253	20.3107	21.2922	20.891	18.3925	19.9101	16.6641	18.0171	16.4669	22.3441	16.9925	23.4953	NA	17.0115	14.2568
ID_184_12	36	7	maternal 1-hour	NA	15.7983	13.6744	NA	17.8391	26.198	17.1157	22.6435	14.533	13.0527	19.7561	18.043	NA	21.5251	16.3075	17.9036	15.6243	22.3381	NA	16.1385	14.1056	15.6638	22.4294	NA	25.9287	19.7972	19.2325	17.2722	23.0946	21.3006	24.6534	16.4436	20.6826	22.255	21.4698	19.0149	20.5784	17.2905	18.4639	17.2146	22.8229	17.1599	24.0289	15.8836	17.4721	15.177
ID_184_41	36	8	newborn	NA	NA	14.2335	NA	13.0876	25.4383	16.2656	22.5529	14.1909	15.7287	19.5753	15.3239	15.6665	23.3874	15.7214	17.765	17.3571	15.8502	16.5517	16.918	14.1197	17.7012	22.49	NA	25.6259	18.9999	17.058	19.2769	23.2347	21.6706	23.1886	16.4678	21.2642	21.7038	22.0294	16.4166	19.2021	18.768	18.1458	17.0254	22.177	16.294	23.8105	16.8411	NA	14.216
ID_278_01	36	9	maternal fasting	NA	NA	NA	16.2325	15.2571	25.4024	17.1467	22.155	14.2572	NA	18.9069	17.5997	17.4339	21.2141	15.5642	17.0422	16.5553	21.3879	NA	16.3799	13.1496	15.1668	22.4517	NA	25.9782	19.247	18.6332	17.0804	23.5303	21.758	24.185	16.2794	21.0204	21.5087	21.7152	17.8553	20.7182	17.2184	19.3012	17.2385	22.8279	17.2587	24.1795	15.8443	15.6942	14.0714
ID_278_12	36	10	maternal 1-hour	NA	NA	NA	15.9343	16.3597	25.5889	17.1424	22.1672	NA	13.6425	19.2096	17.9799	17.4816	20.1373	16.4558	16.9095	17.6963	21.5016	NA	16.5011	13.6858	16.6107	22.311	NA	26.0715	19.6653	18.6353	17.4985	23.5431	21.7146	24.2378	16.4905	20.8086	21.6653	21.4309	18.1525	20.6901	17.595	19.4719	17.5476	22.3767	17.3372	23.9846	16.0121	NA	14.5734
ID_278_41	36	11	newborn	NA	NA	14.9938	15.3269	16.2599	27.2971	16.7928	23.2538	14.4931	15.8853	21.5685	NA	NA	24.8331	16.3673	18.4971	17.6742	16.7813	17.0092	17.3813	13.6738	17.975	22.7422	NA	26.2107	19.5552	18.5066	20.5384	23.2345	22.1134	24.0708	16.4106	20.9445	22.4156	22.5938	18.209	21.0655	20.0856	19.4706	18.5034	22.5647	16.9387	24.2189	16.7708	NA	15.0317
ID_058_01	36	12	maternal fasting	NA	15.8367	NA	NA	15.9556	25.9293	16.886	22.3429	14.5419	NA	18.6794	17.7382	17.2488	20.7306	16.3032	17.4513	NA	21.1711	NA	16.4762	14.1762	13.1531	22.496	NA	25.3923	19.1119	19.4323	17.9262	22.5853	22.0405	24.348	16.1543	21.1891	21.7928	22.2885	18.5062	20.4104	17.5006	17.3366	15.7533	23.1918	17.2582	23.9226	14.6253	17.3903	14.889
ID_058_12	36	13	maternal 1-hour	NA	NA	NA	16.1559	19.1042	26.1339	17.0225	22.5684	NA	15.6052	18.8147	17.9276	NA	20.2583	16.5492	17.2402	NA	21.7668	15.2712	16.9609	13.2329	17.281	22.3843	NA	25.4936	19.0559	18.9192	17.7498	22.2754	21.8348	24.5474	16.2974	20.6496	21.6236	21.6452	17.6896	20.1471	17.9935	17.0894	16.0608	22.615	16.6967	23.5698	16.2095	15.8905	14.7262
ID_058_41	36	14	newborn	NA	NA	14.3142	15.6266	13.8372	25.3206	16.5339	22.2731	14.5585	16.48	18.8983	NA	17.5566	20.1584	17.5207	17.948	18.08	16.2259	16.4715	16.4808	13.2414	18.5707	23.2024	NA	26.2073	19.8404	16.6637	19.9733	22.4283	22.8758	22.9702	16.2614	21.5614	21.9348	22.3023	17.5054	19.8406	19.7758	17.6678	16.985	22.9109	16.0687	24.3331	17.0488	NA	15.1664
ID_014_01	36	17	maternal fasting	NA	NA	NA	16.0457	17.6287	26.0234	17.1614	22.8386	NA	16.2108	19.1604	18.0473	12.6786	20.4791	15.6208	17.2811	17.5733	21.8807	15.8393	17.1018	13.5166	17.8947	22.8598	NA	26.0199	19.3117	19.1567	17.7429	23.2747	22.1139	24.5187	16.2355	21.2463	22.4198	22.6319	17.9819	20.6569	17.8652	18.6996	16.7313	23.1766	17.8299	24.5088	16.0246	16.5271	15.7394
ID_014_12	36	18	maternal 1-hour	NA	NA	13.6646	NA	18.2068	26.1419	16.9055	22.7714	14.5946	15.8505	19.512	18.1768	16.1409	19.8753	16.2702	17.4022	16.5378	21.8304	15.5753	17.369	13.8701	17.1744	22.7638	NA	26.0679	19.6524	18.2566	17.8412	22.9653	21.8944	24.4465	16.5034	20.8734	22.3522	22.3373	18.1391	20.6366	18.0597	18.7842	16.8435	23.0292	17.8563	24.4643	15.9312	16.843	15.7873
ID_014_41	36	19	newborn	20.5448	NA	14.3931	NA	15.8391	26.8915	17.326	23.1007	14.4385	15.9764	21.1513	NA	NA	22.4556	16.4309	18.0031	17.9709	17.7359	17.2535	16.2332	13.0995	18.4136	22.5667	NA	25.9079	NA	18.506	20.731	23.4115	21.6819	24.3718	16.3829	21.4526	22.2034	22.7254	17.0675	20.1185	20.0643	18.0024	17.5213	22.1505	16.229	23.4942	NA	NA	14.9834
ID_378_01	36	20	maternal fasting	NA	NA	NA	NA	19.2656	26.8152	17.8427	22.9591	NA	15.036	19.2271	18.1599	14.813	22.1106	15.5318	17.7388	16.5386	21.8209	15.4946	17.0782	13.5008	17.4706	22.799	NA	25.8501	19.319	19.1034	18.3576	23.6037	22.519	24.4446	16.317	21.5762	22.0535	22.751	18.1717	19.7424	18.3503	16.9714	16.0805	23.2628	17.3885	24.2605	16.1793	16.115	15.7817
ID_378_12	36	21	maternal 1-hour	NA	NA	NA	16.4235	17.618	26.3252	17.0201	22.8951	NA	12.9478	19.4885	18.0832	18.1152	21.3397	15.5891	17.8152	15.6156	21.2439	NA	17.416	14.2373	15.7816	22.709	NA	25.9974	19.5722	19.0283	18.0742	23.424	22.1226	24.2751	16.6153	21.246	21.9854	22.9255	18.3112	19.8827	18.2884	17.1004	15.9142	23.3091	16.93	24.2786	15.7017	16.4655	15.8716
ID_378_41	36	22	newborn	NA	15.9076	14.5723	15.4558	15.9259	26.4788	17.6042	22.9306	14.1832	16.0236	19.0292	NA	18.9334	22.7107	15.4243	17.7911	NA	16.582	16.5354	16.4119	14.0365	16.9488	23.1136	NA	26.351	19.6006	16.7016	20.0507	23.1834	22.2078	24.1945	16.4063	21.6884	21.6265	22.9458	17.0108	20.2251	19.7049	17.0629	17.3022	22.3591	15.3324	23.9254	16.1859	NA	15.8638
ID_120_01	36	23	maternal fasting	NA	15.8452	12.8967	16.2218	16.1702	25.9492	17.356	22.3756	15.1214	13.0461	19.6892	17.9423	13.1227	21.5251	14.8852	17.61	15.8749	21.5048	14.3234	16.8437	13.8267	17.2123	22.3711	NA	25.7568	NA	18.9507	18.3352	23.6222	21.6465	24.0784	16.3681	20.8952	21.316	22.8322	17.9099	21.0226	18.2614	18.1237	16.0828	22.6888	NA	23.3751	15.0538	15.4812	15.3905
ID_120_12	36	24	maternal 1-hour	NA	15.6693	NA	16.2023	17.1985	25.8274	16.7562	22.4515	14.4841	13.3436	19.523	17.8547	17.2829	19.4699	14.7501	17.6215	15.2479	21.4096	13.712	16.6846	NA	16.0664	22.19	NA	25.8421	19.3726	18.743	18.2043	22.6178	21.6415	24.1332	16.3947	20.3684	21.1832	22.9193	17.9182	20.9851	18.2497	18.0538	16.2277	22.7387	17.6643	23.3948	NA	NA	15.4529
ID_120_41	36	25	newborn	NA	16.0507	14.4607	15.7081	13.3185	25.3596	16.4613	22.2617	14.3539	15.9263	20.5726	NA	12.8248	22.4813	15.5409	18.6266	17.8912	16.2155	18.926	16.7848	14.4729	18.0969	23.1443	NA	26.0418	NA	17.9644	20.1455	23.2514	23.2855	23.1265	16.601	21.6646	21.3315	23.1633	17.2064	20.1849	19.9828	18.204	17.3236	22.6689	16.1016	24.1705	15.6977	NA	NA
ID_390_01	36	26	maternal fasting	NA	16.0736	NA	16.2248	16.2015	25.7855	16.2681	22.7917	14.6173	NA	19.0205	17.5974	17.4395	20.2688	15.8415	17.168	NA	21.4522	NA	17.2223	NA	13.9026	22.0449	NA	25.8229	19.1296	18.8869	17.9327	22.5146	21.6923	24.524	16.6227	20.6679	21.3541	22.714	18.3928	20.6492	17.3168	17.9378	16.3087	22.6519	16.8137	23.4561	NA	16.4936	15.4637
ID_390_12	36	27	maternal 1-hour	NA	15.7431	NA	16.3457	18.2726	26.1724	16.6389	23.0016	NA	14.7185	19.2644	18.0161	17.7008	19.9656	16.007	17.2253	14.9225	21.7634	14.5098	17.1205	13.6549	15.8028	22.0364	NA	25.8705	NA	19.222	18.2843	22.4046	21.186	24.5226	16.3593	20.3703	21.5853	22.8579	18.4157	20.9409	18.2058	18.1412	17.0981	22.7977	16.9232	23.555	17.1742	16.0816	16.0487
ID_390_41	36	28	newborn	14.8044	15.9533	14.5411	15.315	13.653	26.3268	17.8956	22.7254	14.8311	15.2456	20.8818	15.9563	14.2625	24.4807	15.6975	18.3313	17.803	18.0367	16.6989	16.7023	NA	17.5442	22.9179	NA	26.3616	19.4382	18.283	20.4508	22.5992	22.4213	26.1129	16.4827	21.6533	22.1489	23.3535	17.6023	19.994	20.0471	18.6802	17.8703	22.9263	16.3446	24.0992	17.2709	NA	17.2546
ID_271_01	37	3	maternal fasting	NA	15.3913	NA	15.9087	17.2728	25.7328	17.4301	22.5635	14.4236	15.6569	19.595	18.3771	13.0761	22.3772	15.9828	17.2092	18.2433	20.9722	16.2602	16.1004	13.717	17.8325	22.7681	22.4642	25.611	23.0042	18.588	16.0372	23.1529	22.8072	23.8586	16.7238	21.1205	21.4921	20.1771	17.6638	20.1298	16.122	17.8513	16.3087	22.3898	17.0678	23.6421	15.944	16.1763	NA
ID_271_12	37	4	maternal 1-hour	NA	15.6268	NA	16.0961	14.8296	25.8478	17.6822	23.0054	NA	NA	19.6062	17.925	16.454	21.3819	16.7881	17.404	14.3877	20.8895	NA	16.5375	14.1983	14.9264	22.8562	22.7055	25.7456	19.4501	19.6075	16.9598	23.284	22.7974	23.8678	17.0501	21.1227	21.7663	21.1687	18.1604	20.584	16.1311	18.1743	16.7225	22.619	16.7201	23.804	15.4597	17.3518	13.9461
ID_271_41	37	5	newborn	20.6888	15.7078	14.511	14.9951	13.3841	25.2339	19.2214	23.0033	14.7878	NA	19.8254	NA	14.0351	22.9798	16.2668	17.8739	16.1315	16.9254	15.2847	16.9285	13.5638	16.3997	22.9729	22.2512	25.7829	NA	20.1265	20.0195	23.4064	23.4064	22.7438	16.6002	21.5554	21.9863	23.326	19.0417	21.8897	19.373	18.7998	17.673	23.2146	15.7217	24.4683	16.5736	NA	15.3196
ID_342_01	37	6	maternal fasting	NA	15.6357	NA	16.0987	19.0059	26.3552	17.8154	22.5614	14.7205	15.3602	19.4259	17.9015	18.7123	20.9387	15.6013	17.413	17.6671	21.0772	15.7113	16.065	14.2011	17.3244	22.6216	22.6806	26.4047	19.0537	NA	17.1083	23.5099	22.0479	23.8466	16.7151	20.4464	21.2717	21.4438	17.7086	20.1217	16.9383	18.6102	16.9746	22.2702	17.5061	23.9332	17.0164	15.8392	14.3262
ID_342_12	37	7	maternal 1-hour	NA	15.1829	NA	16.0995	18.298	25.3298	17.2736	22.0422	NA	15.6537	19.3493	17.6752	15.7163	19.8263	15.4139	16.9276	15.5827	20.9547	14.4497	16.1398	13.7637	16.6179	22.0168	22.3371	26.0619	19.0126	17.4449	17.0461	22.8567	21.5792	23.6004	16.4219	19.6737	20.5399	20.9696	17.2204	19.7297	16.9742	18.2169	16.3888	21.5554	17.1245	23.5352	16.9187	NA	15.1558
ID_342_41	37	8	newborn	15.6987	15.6694	14.3664	15.1862	13.0881	25.4312	18.9649	23.0834	14.673	16.4419	19.4072	NA	NA	20.6878	15.7265	17.9416	17.8067	17.71	16.761	16.716	NA	17.9414	23.3131	22.509	26.5122	19.4561	NA	19.8586	22.7236	22.0453	25.2445	16.315	21.1574	21.9044	23.1216	17.3199	19.9524	19.0573	18.1943	17.4674	22.2069	16.0888	24.1159	17.2624	NA	16.0902
ID_361_01	37	9	maternal fasting	NA	15.5711	14.7549	15.927	19.2863	26.4862	17.9859	22.9173	NA	15.7112	19.013	17.9402	16.0828	20.3965	15.8313	17.5933	17.8513	21.1128	16.2609	15.7539	13.9438	18.0114	22.8855	22.5157	25.958	19.1705	19.0932	17.8617	23.275	22.2069	23.9887	16.6994	21.2115	21.9233	21.6449	17.9714	19.5438	17.5123	19.3967	17.0648	22.4676	17.2394	24.1048	15.6405	16.5789	15.0167
ID_361_12	37	10	maternal 1-hour	NA	15.6161	14.0225	16.1608	18.1458	26.8715	18.1314	22.8051	15.0152	NA	19.1158	17.8184	17.827	19.7273	15.5615	17.2098	NA	20.9576	NA	16.3179	14.2362	15.3577	22.6403	22.6921	25.9542	19.4203	18.7559	17.6188	22.5504	22.5504	24.0173	16.7651	20.8943	21.9417	21.8607	18.8594	19.6962	17.5477	19.5008	17.2466	22.5412	17.4968	24.1044	NA	16.6	14.7448
ID_361_41	37	11	newborn	NA	15.8273	14.8705	15.4476	18.7632	26.597	17.7542	23.6768	14.3811	16.4849	20.9932	NA	NA	23.8853	15.8377	18.6408	18.3332	18.0169	17.0388	16.0111	13.9748	18.9453	22.9924	22.4255	26.3445	19.2103	NA	20.8268	24.146	22.3027	24.057	16.5412	20.9744	22.1603	22.9249	17.0669	19.0638	19.6437	19.73	18.4812	22.6488	17.4835	24.3948	16.4604	15.5294	15.5587
ID_154_01	37	12	maternal fasting	NA	15.6384	NA	16.3467	17.6528	25.9086	17.4939	22.6206	14.5696	13.1743	18.4089	17.7995	17.5382	20.2456	14.6148	16.3263	17.417	21.3478	14.5777	16.704	14.0731	16.5442	22.1273	22.4374	25.429	18.8973	18.9228	17.791	23.4456	21.5167	24.015	16.5713	20.6536	21.7026	21.5385	17.3583	20.2512	17.6525	18.9557	16.9584	22.2862	16.6435	23.3836	14.9826	16.3182	14.7961
ID_154_12	37	13	maternal 1-hour	NA	16.0471	NA	16.1444	16.9803	26.1604	17.1285	22.78	15.0718	13.8366	18.9551	18.0098	18.0445	19.8092	14.9185	16.6039	15.2889	21.3957	13.8337	16.4455	14.2511	15.4698	22.2215	NA	25.8083	19.4966	19.1563	18.2948	22.9458	22.4171	24.3425	16.6918	20.2747	21.9304	22.5436	18.488	20.6578	17.9659	19.3553	17.4857	22.7878	17.2751	23.6468	NA	18.276	15.9457
ID_154_41	37	14	newborn	NA	16.031	14.4077	15.2061	15.4567	26.5653	17.6599	22.7675	14.2414	16.5541	20.6333	NA	17.2271	21.6716	15.7601	18.2127	17.9816	16.2393	16.9227	16.2478	13.8443	18.7999	22.8303	22.6055	26.4048	19.3409	NA	20.325	22.9087	22.7411	23.4688	16.4771	21.1675	21.8857	22.9166	17.5512	20.5112	19.9993	19.4819	18.3832	22.6109	15.7161	23.9144	17.1638	NA	15.1431
ID_299_01	37	17	maternal fasting	NA	15.5332	NA	16.078	18.129	26.1047	17.085	22.898	14.2944	15.2958	19.3329	19.0526	16.3529	20.5332	15.251	17.0527	17.2889	21.3751	15.4232	16.4687	13.986	17.1456	22.2299	22.3599	25.4731	NA	18.7542	18.0389	23.3487	21.8837	24.0114	16.4987	20.972	21.8364	21.5139	17.5116	19.6864	17.5362	18.2474	16.3378	22.1885	16.9202	23.1485	15.2652	15.4376	14.9519
ID_299_12	37	18	maternal 1-hour	NA	16.094	NA	16.4501	20.0529	26.5375	17.383	23.1872	15.0277	16.1196	19.9589	18.1999	17.9959	20.3078	16.2188	17.3205	17.8548	21.5034	14.8317	16.842	13.695	18.0308	22.3883	22.9157	25.7243	19.3994	19.0502	18.1092	22.6798	21.7042	24.3055	16.8298	20.7297	22.1481	21.656	17.7859	20.4832	17.9467	18.7607	17.0568	22.4764	17.5332	23.4777	16.1253	15.8562	15.348
ID_299_41	37	19	newborn	NA	15.6874	14.4609	15.1983	14.8668	26.3139	17.0002	22.898	14.0668	16.1082	21.2361	NA	12.7202	23.3378	16.0736	18.779	18.2337	17.4758	16.6366	15.3536	13.9401	18.8872	22.7016	21.6302	26.4113	18.8178	18.1525	20.4029	22.8346	23.0059	24.2715	16.4239	21.1827	21.9858	22.7375	17.6134	19.8095	17.9636	18.8747	18.3314	22.5445	16.1509	23.516	16.0117	NA	15.0108
ID_275_01	37	20	maternal fasting	NA	15.6614	13.8337	16.0285	18.417	26.2004	17.0088	23.1661	14.8827	14.2415	18.7675	17.9686	18.1421	20.5313	15.5072	16.6819	16.5453	21.2935	15.0876	17.0537	14.2798	17.2697	22.8199	22.6511	25.9252	19.2719	18.4296	17.9787	23.5069	23.1359	24.0003	16.8931	21.2669	22.2822	22.6668	17.6732	20.0485	17.9511	18.0933	16.3959	22.9921	16.3368	23.9835	NA	15.8052	15.424
ID_275_12	37	21	maternal 1-hour	NA	15.9458	13.6784	16.3386	16.9307	25.8961	17.4829	23.1007	14.9454	NA	18.6931	17.8784	16.575	19.909	15.6051	16.6262	NA	21.2621	NA	16.8483	14.3768	14.5904	22.6118	22.4965	26.0185	19.4683	19.2046	18.2467	23.3763	23.2565	23.857	16.9114	20.852	22.1407	23.131	18.8866	20.2792	18.5209	18.1259	16.6504	23.176	16.8765	24.0374	NA	18.5435	15.7269
ID_275_41	37	22	newborn	18.8279	16.0574	15.2306	15.8139	20.9194	28.2196	18.9045	23.7517	14.8269	16.2829	22.7013	16.0588	13.9751	25.0911	17.1407	18.6672	18.3079	18.9529	17.2807	16.6231	14.487	18.9473	23.5208	22.9077	26.9106	19.6261	NA	22.3478	24.4224	24.4224	24.8135	17.0711	22.453	22.9434	23.2501	19.9611	19.5167	20.1877	19.1646	19.1646	22.9885	16.7737	23.7596	15.9026	NA	16.1227
ID_343_01	37	23	maternal fasting	NA	15.5555	NA	16.2188	16.7326	25.9229	17.4014	22.6022	15.1343	13.4413	19.4407	17.8112	18.1557	20.3715	16.3387	17.8144	16.1267	21.2715	14.5527	17.0371	14.1938	16.8759	22.7377	22.5033	26.0007	19.0909	18.8022	18.2673	23.5588	22.3925	23.8954	16.5275	21.0856	21.465	22.8344	18.1764	20.0784	18.9919	17.7097	16.2298	22.881	16.8385	23.7934	15.5648	16.4427	16.7031
ID_343_12	37	24	maternal 1-hour	NA	15.8006	NA	16.4008	14.0042	25.7486	17.3734	22.4271	14.506	NA	19.5917	18.1065	18.2777	19.4278	16.4613	17.8722	15.0216	21.3923	14.2994	17.2984	13.9194	16.7046	22.6736	22.7191	26.1526	19.3829	18.4029	18.1731	23.1281	23.1281	23.9478	16.6176	20.8976	21.4135	22.4388	17.9116	20.4452	19.191	17.7688	16.3922	22.5432	16.8834	23.6088	15.9838	15.0131	16.4586
ID_343_41	37	25	newborn	NA	15.8272	14.6463	15.6491	12.7948	25.6819	18.4428	23.2256	14.5325	16.6799	19.898	NA	13.5683	20.5431	16.7362	18.5532	18.2663	16.2881	16.9728	NA	14.1635	18.8618	23.186	22.6886	26.4985	19.4803	16.7788	20.2078	23.7825	22.7606	24.2246	17.0297	21.6047	21.7588	23.698	17.2328	21.1654	19.8897	19.295	17.798	23.0293	16.5859	25.0547	17.2495	NA	15.9654
ID_145_01	37	26	maternal fasting	NA	15.4907	NA	16.0655	16.9356	25.9131	16.8023	22.7848	14.7184	13.4039	18.8806	17.8304	17.1259	20.3886	16.044	16.9032	16.7186	21.2771	13.1836	17.142	13.9339	16.1671	22.4101	22.5503	25.8317	NA	18.3555	17.7084	23.4932	21.8553	23.9051	16.6292	20.9575	22.1566	22.4644	17.9913	20.0592	17.7132	18.2103	16.7099	22.5648	16.592	23.7087	14.9153	NA	18.4774
ID_145_12	37	27	maternal 1-hour	15.2589	15.8502	NA	NA	18.2131	26.0935	17.3197	22.8468	14.9788	13.798	19.2251	18.1433	16.9168	20.2226	16.5216	16.9747	16.8404	21.1287	13.4748	17.4552	14.1763	16.0393	22.378	22.8371	25.8007	21.9538	18.4338	17.7889	23.5329	21.9988	23.8699	16.8489	20.8807	22.1224	22.1959	18.2309	20.2535	17.8331	18.3524	16.7698	22.45	16.7232	23.7536	16.0443	14.9808	19.0838
ID_145_41	37	28	newborn	17.3031	15.3112	14.3572	15.4629	15.4578	26.6789	16.8361	22.8523	14.6822	15.4668	19.5464	NA	16.3614	21.1884	16.4554	17.2871	17.3665	18.4153	16.1542	14.6417	14.3728	17.5222	22.9765	22.3074	26.2108	19.3282	18.0668	20.5656	23.7009	22.5578	23.284	16.7639	21.5463	22.4784	23.2225	19.5857	20.9282	18.8225	18.4558	17.706	22.7348	16.5372	24.0543	15.3984	NA	16.2772
ID_117_01	38	3	maternal fasting	NA	15.5193	13.0798	15.7821	18.4991	25.6164	17.2691	22.3181	14.3217	15.5587	19.0699	17.8921	NA	22.9835	16.4714	17.9936	16.9778	20.8783	15.5579	15.7775	13.4479	16.8144	22.3144	22.2546	25.3896	NA	18.72	16.1939	22.9166	22.5343	23.8578	15.8452	21.1194	21.8601	20.1549	17.4856	18.8954	16.2934	15.6006	15.6006	22.5687	16.7365	23.239	15.5434	14.6457	13.9393
ID_117_12	38	4	maternal 1-hour	14.3522	15.7924	NA	15.9167	17.3515	25.9694	17.1058	22.7311	NA	15.1607	19.5499	17.8463	17.1694	21.9849	16.7907	18.0872	14.965	20.9059	NA	16.1095	13.9919	14.3301	22.1484	22.5873	25.6686	19.3756	19.8544	16.9893	22.5401	22.5819	23.9496	16.1917	20.4797	21.936	21.2616	18.7166	19.4076	16.8695	16.7305	16.0633	22.9872	17.2856	23.5649	15.6367	17.3821	14.8742
ID_117_41	38	5	newborn	15.5623	15.6041	NA	15.131	14.9636	25.9162	18.1691	22.3158	14.1393	14.309	19.4674	14.2774	16.3901	24.112	16.8502	17.854	16.8339	18.9745	15.85	15.2028	NA	17.7076	22.0715	21.368	25.9648	18.6384	18.9349	19.6613	22.9954	21.4889	24.6682	15.7564	20.4497	21.4873	22.1368	17.8139	19.2935	16.7601	16.8197	17.0401	21.7255	16.8163	23.1036	18.7843	16.6021	NA
ID_218_01	38	6	maternal fasting	NA	17.2175	NA	14.4946	12.4755	25.272	16.1887	21.4893	NA	NA	17.7823	17.4346	NA	20.3488	14.5554	13.923	NA	20.9241	NA	15.8509	NA	NA	20.1106	21.7194	24.6947	17.6701	19.8877	17.6079	24.3283	19.8406	24.3283	15.658	17.6742	18.3548	22.4948	16.5091	19.1259	15.4596	16.8457	15.0518	20.0975	NA	21.182	NA	18.7086	15.1742
ID_218_12	38	7	maternal 1-hour	NA	15.132	NA	15.9374	14.5199	25.4426	15.9332	22.227	NA	NA	18.0911	17.2775	16.0364	18.5516	15.5335	15.7847	NA	21.3854	NA	15.0671	NA	NA	21.7512	22.0918	24.6329	18.612	18.8789	16.372	22.5632	21.3175	24.2762	15.9783	20.1224	21.5219	21.8662	17.8865	20.3389	16.5856	17.9833	16.3712	22.6765	16.4773	23.0532	NA	17.9697	14.2337
ID_218_41	38	8	newborn	12.3729	15.5423	14.047	14.7647	16.6855	26.8434	17.155	23.0946	14.3987	16.5404	20.8798	NA	NA	21.9113	16.294	18.0697	18.013	16.3618	17.4075	14.2874	13.4947	18.9456	23.0703	NA	26.1511	19.2601	18.2327	20.4482	23.2568	23.1306	23.4114	16.1785	21.6521	21.8408	22.8438	17.5037	20.9097	18.4905	19.5681	18.6334	22.41	16.0252	23.7951	15.826	NA	14.7882
ID_358_01	38	9	maternal fasting	NA	15.3076	NA	16.1562	18.6407	26.2273	16.7109	22.6929	NA	15.393	18.9719	17.7521	NA	21.316	15.5007	17.4822	16.7907	21.4293	15.4231	16.2846	NA	17.1268	22.3014	NA	24.1151	18.7858	18.7132	17.1039	22.649	22.2722	24.2253	15.8178	20.9093	21.1697	21.2778	18.0535	19.9977	17.0508	17.0841	16.1505	22.3067	16.1323	23.4379	16.3437	15.3153	15.0202
ID_358_12	38	10	maternal 1-hour	NA	15.6573	NA	15.9882	19.0865	26.1794	16.9198	23.142	14.327	16.0366	19.6282	18.0596	NA	19.9715	16.3946	17.9278	17.2303	21.3514	15.5248	16.0359	14.0057	17.3137	22.449	NA	25.4064	22.3103	19.1471	17.3256	22.6808	22.4357	24.2172	16.5155	20.7674	21.4981	21.5185	18.1489	20.6252	17.7089	17.5236	16.7499	22.4588	16.8418	23.7749	16.9985	15.389	15.416
ID_358_41	38	11	newborn	NA	15.5497	14.3376	15.3831	12.8196	24.7906	16.7767	22.6914	14.4457	NA	18.8316	NA	14.4831	20.3366	15.383	18.0102	17.3615	17.1448	16.0139	15.8601	13.8308	16.8877	22.7974	NA	25.1792	18.7029	19.6521	19.5748	23.3303	21.897	23.6	16.2485	21.8685	21.8948	22.9756	17.3031	19.0288	18.1689	16.4361	16.1331	22.9329	15.5402	23.591	16.1572	NA	15.2209
ID_193_01	38	12	maternal fasting	NA	15.7147	NA	15.8362	17.8357	25.8425	17.1628	22.7645	14.8817	NA	18.4883	17.6495	17.9201	20.5075	15.1963	16.9766	14.7683	21.214	NA	16.0816	NA	14.9891	22.4648	NA	25.8342	19.056	18.6878	17.785	22.5476	22.6417	24.011	16.0463	21.2124	21.9186	22.1268	18.2271	19.5166	17.4112	18.3948	16.1155	23.0588	17.3737	24.0458	NA	15.8661	14.8631
ID_193_12	38	13	maternal 1-hour	NA	NA	13.5977	16.1073	16.0049	25.364	16.0632	22.5073	14.1244	NA	18.6895	17.3616	17.7704	19.5656	15.0591	16.6582	NA	21.3597	NA	16.4562	13.2131	13.9158	22.3119	NA	25.2883	NA	18.4678	17.7198	22.7898	22.0778	23.8549	15.7375	20.7455	21.7501	21.6513	18.14	19.3006	17.3331	18.2675	16.1911	22.5542	17.1032	23.8234	14.8102	14.9512	15.1621
ID_193_41	38	14	newborn	15.1003	15.8447	14.9846	14.8868	20.2442	27.2215	18.5346	23.8048	14.2932	16.4863	21.3476	NA	13.4173	22.5435	15.9517	18.6114	NA	17.3679	17.4213	16.0024	13.7277	19.1303	22.6299	NA	26.2069	19.2226	NA	20.6195	23.1513	21.6691	25.7055	16.542	20.7329	21.9005	23.2424	17.8789	19.3697	19.5158	18.8836	18.5145	22.7205	16.1734	24.415	15.9741	NA	15.639
ID_235_01	38	17	maternal fasting	NA	15.4743	NA	15.654	15.596	25.7703	16.2155	22.7823	NA	13.2757	18.5939	17.8903	17.5628	20.6208	15.5499	16.8374	15.7832	21.714	14.9285	16.4382	13.2531	15.9292	22.0483	NA	25.3078	18.9162	19.11	17.6522	23.5007	21.4368	24.1673	15.8727	20.702	21.4647	22.1572	18.2668	20.4183	17.3571	17.9824	16.2672	22.6201	17.9677	23.7137	16.8881	16.7291	15.2138
ID_235_12	38	18	maternal 1-hour	NA	NA	13.2024	15.9808	19.1984	25.8065	15.6461	22.5138	NA	15.2934	18.9712	17.8219	14.0866	20.0864	16.223	16.8245	NA	21.5503	14.7995	16.292	13.3504	16.9317	21.9192	NA	24.0995	18.8866	18.2012	17.5069	22.9934	20.9114	24.2138	16.3004	20.2505	21.5005	21.3276	17.0839	20.2045	18.029	17.8616	16.5401	21.6923	17.5756	23.5253	17.1599	NA	14.9782
ID_235_41	38	19	newborn	15.1201	15.7349	15.2353	15.9193	17.5503	26.32	17.2614	23.3459	14.0783	16.4828	19.7866	NA	14.4557	21.0603	16.9136	18.0584	17.9419	18.002	16.6601	16.2034	13.8351	18.4609	23.2179	NA	25.6724	23.1756	19.3186	20.6172	23.4566	23.3146	23.032	16.4155	21.8525	22.7104	22.665	17.0953	20.3293	20.0369	18.7817	17.6692	22.9798	17.2376	24.6559	18.3167	NA	15.4597
ID_239_01	38	20	maternal fasting	NA	15.3127	NA	15.8701	16.0228	25.488	16.2092	22.5711	NA	13.5092	18.5529	17.4827	13.6957	19.2189	16.145	17.7292	16.4478	21.1526	13.2745	17.2797	NA	16.5001	22.571	NA	26.0348	18.9274	17.1712	17.8447	22.8996	22.6749	23.6728	15.4484	21	21.5064	21.8331	17.3141	20.139	17.6349	17.3052	16.4569	21.9103	15.9936	23.2131	16.0441	14.6598	15.0074
ID_239_12	38	21	maternal 1-hour	NA	15.4037	12.1248	15.9279	14.8283	25.4799	15.5071	22.5493	13.8797	NA	18.7321	17.2837	17.2969	18.5024	15.9272	17.4559	NA	21.1922	NA	17.3208	NA	13.2955	22.2426	22.1561	25.9551	18.8627	17.7662	17.7167	22.2758	22.0233	23.7456	15.8792	20.3881	21.433	22.2286	17.5284	20.2282	17.4407	17.2829	16.3988	22.2124	16.047	23.1237	NA	15.1216	14.9395
ID_239_41	38	22	newborn	NA	15.5861	14.3086	15.2065	15.7655	26.6414	17.2435	23.4123	14.16	15.6313	20.8386	NA	15.5545	21.8797	16.1265	18.3847	17.6909	17.8652	17.1263	15.3351	NA	18.0953	23.0105	22.3314	26.3084	18.9654	16.9038	20.8936	23.094	23.1092	23.4845	16.2253	21.8193	22.2754	22.7654	17.4916	20.3615	19.1401	18.2819	17.8131	22.1491	16.3819	23.5394	16.3382	NA	15.1486
ID_135_01	38	23	maternal fasting	NA	15.5837	NA	16.0147	16.8793	26.2514	16.4745	22.6961	14.0278	NA	18.1654	17.5027	17.8033	20.3211	16.3061	16.6422	14.501	21.6412	NA	17.029	NA	14.9419	22.3868	22.2885	25.7407	18.8825	18.5396	18.0604	22.9016	23.0454	24.2173	15.8698	20.9848	21.8718	22.4968	18.5687	19.727	18.0262	18.0157	17.1775	22.8455	17.0826	23.6633	NA	16.5322	15.8173
ID_135_12	38	24	maternal 1-hour	NA	15.4061	NA	15.7595	17.5131	26.3826	16.309	22.4469	13.9338	NA	18.4294	17.5318	NA	19.525	16.0312	16.5077	NA	21.5197	NA	17.183	NA	14.4047	22.0412	22.3141	25.7631	19.0501	18.1155	17.9137	22.3771	22.2675	24.0013	15.573	20.3804	21.6457	22.1167	18.2888	19.8371	17.7036	17.9218	16.5033	22.168	16.942	23.3947	NA	15.3744	16.1682
ID_135_41	38	25	newborn	NA	15.4621	14.0108	15.041	19.6754	26.3884	16.7333	22.9831	13.9738	16.328	21.1072	NA	16.9753	22.8229	16.0707	18.0262	17.5473	16.8482	16.5055	16.1775	NA	17.6172	22.6929	NA	26.3731	19.0981	17.6961	20.5761	23.3179	23.3179	22.6881	15.9798	21.5095	22.1222	22.7427	16.8898	19.6317	19.3836	18.4833	17.7094	22.262	16.9812	23.6118	17.2607	NA	15.9538
ID_013_01	38	26	maternal fasting	NA	16.5044	14.0651	NA	13.7183	25.6223	18.0239	22.0728	14.5077	NA	19.6567	18.063	NA	20.6227	15.7243	17.2522	15.3179	20.6426	14.6693	16.4225	NA	15.6797	21.3705	NA	25.658	19.3207	19.2236	17.3267	22.9085	22.4139	23.7736	15.9014	19.2166	19.5532	22.1531	18.1407	19.4765	17.3786	17.6123	16.0694	21.1755	14.5996	22.5369	NA	17.4763	15.206
ID_013_12	38	27	maternal 1-hour	13.5317	16.0055	NA	15.9559	15.6648	25.9504	17.1074	23.0345	NA	NA	20.2827	17.6344	18.3781	20.1791	16.4202	17.9574	NA	21.5638	NA	16.3642	14.0797	13.8259	22.1881	NA	26.1052	19.4768	18.5426	17.7419	23.5212	22.1175	24.4118	16.2444	20.2763	21.7703	22.6498	18.5351	20.1997	18.2753	18.2642	17.0052	22.2234	16.5389	23.6294	NA	17.6047	15.9588
ID_013_41	38	28	newborn	20.3948	15.1949	14.0032	15.3163	14.2669	25.4069	16.4289	22.485	14.5763	14.9511	20.0031	NA	13.655	22.9238	15.8594	19.0152	17.2724	16.9464	16.0694	16.1286	NA	17.8884	22.9279	NA	25.2632	18.7843	18.9829	19.9567	23.3253	23.3253	22.5564	16.0326	21.4951	21.9027	23.1879	17.9392	19.4444	19.7188	17.641	17.2225	22.6138	15.1806	24.538	17.2645	NA	16.0169
ID_229_01	39	3	maternal fasting	NA	15.4042	NA	16.0095	16.4936	25.5864	16.7179	22.5697	14.4629	NA	19.25	17.5422	NA	20.4774	15.5892	16.8201	15.4562	21.2095	NA	15.3312	13.6622	16.4907	22.1996	22.0853	25.2706	NA	18.8655	15.2822	23.2088	23.0846	23.5812	16.0668	20.6097	22.2209	19.8392	17.1568	19.6006	15.4137	18.1378	16.0435	22.257	16.9552	23.3093	15.3662	15.5185	NA
ID_229_12	39	4	maternal 1-hour	NA	15.3793	13.8751	16.0825	17.2421	25.8079	17.5523	23.004	14.5584	NA	19.7552	18.0701	16.9098	20.2291	16.2201	17.3987	17.2873	21.3328	15.3418	15.4466	13.3549	17.1784	22.4576	22.3357	25.7712	19.2024	18.7228	16.2818	22.8531	22.6705	23.8027	16.2388	20.8437	22.7116	20.8843	17.7888	20.2857	16.2408	18.4653	16.9669	23.039	17.598	23.8998	16.0032	17.2938	NA
ID_229_41	39	5	newborn	NA	15.7663	14.2036	NA	15.9067	27.2913	17.5228	23.5084	14.1808	16.2182	20.2581	NA	12.9185	20.7109	17.0201	17.5053	18.0735	17.3494	17.0707	NA	NA	18.2018	22.8786	22.0971	26.4016	18.7975	17.7821	20.1957	23.3562	23.0641	23.5259	16.0353	21.246	22.6157	21.8649	18.0049	20.6169	17.9845	18.2043	17.3629	22.1416	16.5174	23.8312	17.1856	NA	14.1436
ID_049_01	39	6	maternal fasting	13.0365	15.4224	NA	15.881	16.0057	25.7179	16.0443	22.3712	14.2016	13.3769	18.3976	17.646	14.1127	20.8442	14.9611	16.2713	16.8075	20.7731	14.7272	15.9436	13.0619	16.7525	22.0616	22.1426	25.6466	18.4549	18.4541	16.2588	22.7697	22.313	23.2332	16.095	20.5799	21.6792	21.1229	17.3002	19.8209	16.3946	17.3003	15.8681	22.117	16.7535	23.27	14.6696	15.6094	13.129
ID_049_12	39	7	maternal 1-hour	NA	15.4524	13.3922	15.9652	18.3431	25.9972	15.9386	22.4452	14.4231	15.1777	18.3858	17.6886	14.1459	19.865	14.9464	16.4686	17.5043	21.0058	14.2242	15.8327	13.7311	17.1505	22.1044	22.3098	25.5138	18.562	17.6796	16.4225	22.8553	21.5123	23.2724	16.2664	20.5056	21.7614	20.6027	17.241	19.7822	16.8802	17.5279	15.5889	21.5916	16.0505	23.2063	15.0216	NA	12.5843
ID_049_41	39	8	newborn	NA	15.1936	14.1095	15.7943	16.3731	25.0392	15.7008	21.9526	14.0566	16.1226	19.3461	NA	NA	22.5627	15.0614	18.5162	NA	16.5264	16.0686	15.38	NA	17.8503	22.7229	22.0183	25.5933	18.1861	18.0851	18.5164	23.1493	23.1493	22.0461	16.0544	21.2503	21.4353	21.5211	16.1434	18.5987	18.3352	17.3149	16.512	22.0972	15.5424	23.8983	15.5532	NA	13.0244
ID_124_01	39	9	maternal fasting	NA	15.4186	NA	15.8306	18.7292	25.6773	15.6552	22.3854	14.3293	15.077	18.4985	17.3765	19.0843	20.2965	14.9468	16.5128	16.8757	21.357	14.5778	16.1235	13.3055	16.5489	22.1057	NA	25.1236	18.4942	18.0183	17.0976	23.1488	21.546	23.857	16.1812	20.729	21.4712	21.1567	16.9738	19.3554	17.0075	17.2721	15.8303	21.7841	16.4151	23.053	14.7167	14.5685	13.7335
ID_124_12	39	10	maternal 1-hour	NA	15.3821	NA	15.9554	18.0027	25.2295	15.0518	22.0602	14.3585	12.9775	18.2927	17.3258	18.9661	18.7948	14.6982	16.1098	15.9128	21.3288	NA	15.6798	13.8931	15.6737	21.7317	NA	25.0037	18.2939	17.872	16.9946	22.7159	20.9634	23.7676	15.9514	20.2253	21.1815	20.8967	16.9335	19.3166	16.8556	17.0062	15.3632	21.4765	15.6985	22.8712	15.0353	14.1752	13.8593
ID_124_41	39	11	newborn	14.8388	15.6993	14.5164	15.6829	18.672	26.105	16.6811	22.6205	14.3066	16.3869	20.2553	16.2504	NA	23.6674	15.4929	17.7452	17.4131	17.1243	16.2095	15.9885	13.5387	17.7971	22.8857	NA	25.9938	19.1973	18.9344	20.0113	22.8597	22.6756	24.1944	15.9864	21.1105	21.2627	22.0346	16.4125	18.2831	19.5648	17.7528	16.7031	22.241	15.9884	23.5358	16.4875	NA	14.6274
ID_374_01	39	12	maternal fasting	NA	15.45	NA	16.037	18.1017	25.4429	16.6191	22.1854	14.3257	15.4373	18.8955	17.6764	18.5689	21.0448	15.8162	17.1567	17.402	21.0723	13.9521	16.45	13.5252	17.3197	22.1152	NA	25.4069	NA	17.8212	16.8267	23.2863	21.6226	23.5815	16.2946	20.769	21.5998	20.8313	17.2365	19.9693	18.1038	17.8172	15.6134	21.8172	16.5042	23.371	15.4168	14.5191	14.4561
ID_374_12	39	13	maternal 1-hour	NA	15.4466	NA	16.1134	18.9426	25.6067	15.2366	22.408	14.673	14.3597	18.7742	17.558	17.6529	19.3088	15.7974	17.0856	15.8511	21.053	NA	16.4266	13.7728	16.5326	21.7353	NA	25.2806	18.7155	18.2355	16.9519	22.78	21.2372	23.5839	16.112	20.1609	21.4727	21.0351	17.5021	20.0991	18.1742	17.8864	15.9418	21.9134	16.1557	23.5391	15.6356	NA	14.6376
ID_374_41	39	14	newborn	NA	NA	14.6358	15.6334	15.4302	26.1141	17.5689	23.1958	14.451	16.3227	20.4062	NA	17.5803	22.2677	15.9596	18.2467	17.8829	17.9475	16.2289	15.3685	NA	17.3558	22.9444	NA	26.5153	18.7935	NA	19.8993	23.3381	23.1783	21.5657	16.3023	21.4523	22.282	22.1111	16.869	19.0534	19.6067	18.2256	16.8422	22.2216	16.8118	24.0833	16.7417	NA	14.7797
ID_104_01	39	17	maternal fasting	NA	15.4786	NA	16.2046	18.3975	25.594	16.5672	22.7681	14.1001	16.0997	19.0446	17.7478	16.3239	21.4211	16.2345	17.4444	16.8013	21.4442	14.4626	16.9151	13.8108	17.1243	22.7542	NA	25.7595	19.1644	19.1727	17.5719	23.4749	22.1227	24.2045	16.2134	21.1083	21.8807	22.106	17.3516	19.9169	17.858	17.9126	16.7038	23.0078	16.7366	23.7124	14.9812	16.6449	15.4939
ID_104_12	39	18	maternal 1-hour	NA	15.7466	13.0566	16.0138	19.024	25.8782	15.974	22.603	14.113	15.7763	19.0507	17.6076	NA	20.0702	16.9925	17.2012	15.6614	21.9882	13.9078	16.8698	13.1115	17.0823	22.3382	NA	25.6646	NA	18.3111	17.2747	22.4012	21.7038	24.3334	15.8964	20.5238	21.5864	21.2695	17.1216	19.6243	17.781	17.6693	16.3886	22.196	16.9341	23.2745	15.1109	14.7305	14.9801
ID_104_41	39	19	newborn	NA	NA	14.0205	14.7554	13.1841	26.7364	17.6206	23.2622	14.4569	13.0152	21.0453	NA	NA	21.6702	16.4248	18.6481	16.7778	16.9121	15.476	15.5968	13.39	16.7683	22.9209	NA	25.761	NA	18.563	20.5525	22.6876	22.2842	23.9271	15.8695	21.5659	21.8306	22.5429	17.2125	20.2722	19.4956	17.5021	17.5003	22.405	15.7285	23.5936	15.6463	NA	14.982
ID_084_01	39	20	maternal fasting	NA	NA	NA	16.0166	18.4384	25.9822	15.457	22.4656	14.5089	13.4415	17.4056	17.5012	18.1597	20.1422	14.9733	15.4241	15.901	21.3337	13.1881	16.0138	13.57	16.0423	21.6813	NA	24.6346	18.3114	17.5809	17.3177	22.8572	21.0616	23.8376	16.2011	20.5602	22.088	21.4188	16.9629	19.3042	17.4739	15.6549	15.0539	21.6418	15.8409	22.4164	15.2958	14.1959	13.9395
ID_084_12	39	21	maternal 1-hour	NA	NA	NA	15.9064	19.2739	25.9982	14.4297	22.2037	14.0458	15.3309	17.5016	17.7458	18.1216	20.0082	15.0107	15.1844	15.9072	21.3688	13.6878	15.9612	13.6957	15.8972	21.3505	NA	24.8253	18.553	17.6948	17.2429	24.6049	20.5183	24.6049	16.1767	19.9813	21.8585	21.1814	16.7519	19.3848	17.7946	16.0023	15.2609	21.4025	15.2234	22.2272	15.0924	14.5159	14.1137
ID_084_41	39	22	newborn	14.8231	15.7054	13.6919	15.322	18.087	26.4748	17.1433	23.021	14.4381	15.8273	19.2834	NA	NA	22.5361	15.3671	16.6312	17.5954	17.5101	16.0936	NA	13.2838	17.1529	22.5696	NA	25.0316	18.4538	18.2716	20.087	24.1707	21.9439	23.0524	16.0048	21.5142	22.1177	22.5666	16.8855	19.6895	20.065	16.0984	16.0738	22.0437	NA	22.8173	16.8176	NA	14.488
ID_301_01	39	23	maternal fasting	NA	15.1784	NA	15.3469	16.7489	25.2733	14.8601	21.5884	14.1877	12.6584	17.6814	17.7563	13.6577	21.1369	14.9118	16.0555	15.1468	21.6822	12.2458	16.4962	13.3147	15.9756	22.0816	21.9554	24.9986	18.1203	17.7069	17.2177	23.1096	21.1311	23.8317	16.0225	20.3786	22.103	21.393	17.1529	18.2593	17.2644	17.3084	15.2564	21.8967	16.0899	23.2775	14.0748	14.4427	14.8239
ID_301_12	39	24	maternal 1-hour	NA	15.5375	13.4324	16.1274	17.8501	25.4892	16.9702	22.1825	14.5345	15.1547	18.1512	17.8638	13.3034	20.3302	15.236	16.2886	14.2556	21.6268	13.2674	16.9141	13.8314	16.3171	22.3066	22.3951	25.629	NA	18.6885	17.6987	23.1038	22.4973	24.0364	16.2619	20.4079	22.423	21.9137	17.7968	18.8745	17.8787	17.9102	16.1933	22.5832	16.6911	23.9956	15.2486	15.8121	15.54
ID_301_41	39	25	newborn	15.9365	15.7543	12.9462	15.0532	12.7455	26.2324	16.4249	22.933	14.9142	15.7577	19.8684	NA	14.346	23.4629	15.6562	17.357	NA	16.4745	16.7416	15.0681	14.2389	18.2453	23.1265	22.338	26.1353	19.08	18.1863	20.3845	23.5116	22.6174	23.2093	16.575	21.6845	22.3741	22.7667	16.821	19.8733	19.2037	18.0447	17.0828	22.6123	15.3168	24.3671	15.4556	14.7308	15.739
ID_314_01	39	26	maternal fasting	NA	15.6609	NA	16.192	17.1276	25.8378	16.9298	22.6106	14.722	15.2014	18.734	17.8348	18.5597	20.7047	15.3331	17.2017	15.8834	22.0518	13.5728	18.6437	13.7493	16.486	22.7373	22.5593	26.3491	18.8188	NA	17.7181	23.1554	21.9606	23.93	16.2093	20.8007	21.8291	21.7393	17.5026	20.118	17.301	19.1632	16.9648	22.4013	16.9287	24.0462	NA	NA	16.673
ID_314_12	39	27	maternal 1-hour	NA	15.1441	12.7887	15.902	17.6988	25.5267	16.1003	22.0139	14.8239	13.6988	18.2608	17.6265	18.8043	19.8162	14.9314	16.4888	14.2351	22.0151	NA	17.9337	NA	15.5863	21.9891	22.1351	25.8511	18.6302	16.5741	17.2425	22.1233	20.8428	23.8538	16.0862	19.655	21.2658	20.9354	17.2129	19.7869	17.3995	18.8292	16.6495	21.3383	16.2566	23.4002	14.6624	NA	16.2471
ID_314_41	39	28	newborn	14.8468	15.4898	14.1449	15.1627	15.1169	26.4397	16.8562	22.9489	14.1508	16.0062	20.8076	NA	NA	22.7703	15.5608	18.3753	17.9787	17.1552	16.631	15.6768	NA	18.2641	22.7948	NA	26.3126	18.7254	17.2906	19.8758	22.3283	22.8971	23.7427	16.0713	21.1999	21.6809	22.5975	16.8358	19.3967	19.6883	18.5249	17.8868	22.6537	15.8357	23.9652	16.3955	NA	15.0513
ID_025_01	40	3	maternal fasting	NA	15.2636	NA	15.3783	15.076	25.3825	16.467	22.2471	13.8279	NA	17.915	16.9641	NA	20.3274	14.8964	16.6877	14.3634	21.3334	NA	15.2288	NA	14.4095	22.1221	21.6755	25.6186	14.8232	18.4193	15.0969	22.4192	22.4192	23.7728	15.6027	20.5995	20.8489	19.761	17.6704	19.4072	14.8292	16.709	NA	21.8818	16.3153	23.1104	NA	16.2416	NA
ID_025_12	40	4	maternal 1-hour	NA	15.5057	13.365	15.3964	17.4832	25.4372	16.4915	22.0363	13.8696	NA	17.964	17.211	13.1336	19.6812	14.7371	16.5402	14.5587	21.4327	NA	15.3055	13.4147	15.1178	21.6072	21.7582	25.6056	19.275	18.299	15.5671	22.5452	22.0622	23.6638	15.4466	19.8612	20.5303	19.8416	17.7243	19.2492	14.8188	17.0375	15.8411	21.5911	16.3226	22.826	14.0327	15.8537	NA
ID_025_41	40	5	newborn	15.2492	15.3049	14.2476	15.3839	15.115	25.8501	17.2677	22.5945	14.3253	15.0564	21.1061	NA	NA	23.3064	15.7321	19.004	NA	16.696	16.063	NA	NA	17.1865	22.4533	21.8152	25.6509	NA	18.7646	18.0852	22.7932	22.7932	22.4019	15.554	21.1737	20.6038	21.0392	16.0992	18.8458	16.9614	17.197	17.197	21.7217	15.6626	22.8844	15.7273	NA	NA
ID_333_01	40	6	maternal fasting	NA	15.5324	NA	16.0046	16.8316	26.1003	17.336	22.4641	14.6631	15.2248	19.4934	17.6053	13.293	21.2423	15.5739	17.5161	17.3132	20.7977	14.9136	NA	NA	17.626	22.4553	22.2662	24.9172	18.7467	19.1255	16.5396	22.7748	22.0563	23.5954	15.6528	21.0521	21.2553	20.9859	17.4315	19.079	16.4756	17.2512	16.081	22.0001	16.4381	23.4032	16.65	14.7987	14.2813
ID_333_12	40	7	maternal 1-hour	NA	15.2804	NA	15.3425	17.5572	25.7009	16.4499	22.0239	NA	15.3328	19.1588	17.44	15.7785	19.9103	15.652	17.0879	16.908	19.8238	14.9036	NA	NA	16.6128	21.8952	21.9188	24.9762	18.3684	18.4593	16.345	22.1404	21.2631	23.2215	15.4529	20.2794	20.7381	20.8579	17.0706	18.9317	16.3549	16.8959	15.6492	21.5169	16.0364	22.8269	16.5581	NA	14.0525
ID_333_41	40	8	newborn	NA	15.3318	13.8456	15.0309	17.3287	26.7871	17.7561	22.2639	13.6679	15.1044	20.065	16.7846	NA	23.9671	15.2007	17.8589	17.192	16.7137	15.8359	15.6852	NA	17.1026	22.6696	21.8904	25.0526	18.4352	18.3918	20.2315	23.1568	23.1568	22.4769	16.0361	21.5338	20.7757	21.7847	16.6517	18.7546	18.4919	16.8007	17.1181	21.5951	15.6308	23.0923	15.0844	15.2752	13.2569
ID_181_01	40	9	maternal fasting	NA	14.6247	NA	15.3124	14.6399	25.1461	15.7384	21.4087	13.7191	NA	17.8972	16.9374	16.9366	20.4099	14.6053	15.9718	NA	20.5098	NA	NA	NA	NA	21.3641	21.6149	25.0114	18.0017	18.47	16.29	21.8768	21.2112	23.8359	15.4674	19.7119	21.0661	20.7198	16.6772	19.0276	16.1234	16.3847	14.3383	21.7565	15.9831	22.694	NA	16.1184	13.9866
ID_181_12	40	10	maternal 1-hour	NA	15.2805	NA	15.3713	12.9922	25.1665	16.4054	21.8742	13.7264	NA	18.5555	17.3215	17.0673	19.4952	15.4674	16.5289	NA	20.8794	NA	15.686	NA	NA	21.7178	21.9691	25.3591	NA	18.9717	16.9271	22.2966	22.2966	23.8944	15.5295	19.7397	21.2864	21.2935	17.4554	19.4238	16.6658	16.9211	15.2811	21.7574	16.1543	22.904	NA	16.1827	14.651
ID_181_41	40	11	newborn	NA	14.9193	13.6493	14.9674	15.1778	26.4058	17.0171	22.5787	13.411	15.6511	20.9618	NA	15.1054	22.9756	15.6966	17.5943	17.5645	15.9126	16.2668	NA	13.5046	17.3667	22.7256	21.6486	25.8192	16.515	17.9797	20.1665	22.8843	22.8843	23.1765	15.3793	21.4105	21.7194	22.0676	17.6668	20.381	18.4189	17.2779	16.707	21.7546	16.1398	22.9019	15.8747	NA	14.4924
ID_158_01	40	12	maternal fasting	NA	15.0138	NA	15.508	16.0566	24.9332	15.8055	21.7653	13.6982	NA	18.8217	17.147	16.7841	21.6003	14.4055	17.5698	15.186	20.5555	NA	16.3408	NA	15.6125	21.8711	21.7517	25.4391	NA	17.7228	16.7559	22.0895	21.8682	23.6124	15.1479	20.2817	20.9254	21.3376	17.2912	19.8764	16.6409	17.2457	15.8369	22.1174	16.9617	23.3529	14.3061	NA	14.3177
ID_158_12	40	13	maternal 1-hour	NA	15.4859	NA	15.5659	16.0072	25.4538	17.0011	22.2325	NA	NA	19.2832	17.7471	16.7741	20.2367	14.8979	18.0611	NA	20.1117	NA	15.9538	14.0902	NA	21.9481	22.3285	25.7515	19.2779	18.9289	17.3844	23.1739	22.6567	23.5377	16.1077	19.8379	21.0634	21.8798	17.8206	20.2491	17.0114	17.6214	16.172	22.1836	16.8458	23.5388	14.1641	16.0051	15.1798
ID_158_41	40	14	newborn	NA	15.289	13.5347	15.1423	NA	26.1827	17.0935	22.6928	13.8415	15.6962	19.6402	NA	17.0009	21.8528	15.0719	18.4563	16.9362	16.8314	14.8091	15.6781	NA	16.8956	22.7667	22.1101	26.3275	20.2217	NA	19.8054	23.1509	23.1509	23.2614	15.7168	20.8165	21.7249	22.7358	16.954	19.112	18.8348	17.5927	17.2639	22.1427	15.9346	23.8228	16.6898	NA	14.9804
ID_031_01	40	17	maternal fasting	NA	16.6213	13.7095	13.872	14.9891	25.8491	18.1285	22.1561	NA	NA	19.1844	18.3788	18.9513	20.0679	15.7627	15.9986	NA	19.494	NA	15.3517	12.9766	NA	21.3926	22.0101	25.8626	18.4947	NA	17.7819	22.6858	22.6858	23.4086	15.2638	19.1803	19.867	22.5582	17.2715	20.1535	16.9297	17.3853	16.0997	20.8736	NA	21.8658	NA	18.2608	16.6911
ID_031_12	40	18	maternal 1-hour	NA	15.1348	NA	15.4227	15.8806	25.8051	17.1329	22.6943	13.5758	NA	19.3684	17.8067	17.1425	19.5504	16.439	17.1537	14.5543	20.6652	NA	17.1147	NA	15.6734	22.354	22.0957	26.0406	18.7477	NA	17.6107	22.9635	22.8784	23.6327	15.1778	20.56	21.9181	22.3421	17.9012	20.2661	17.5092	17.9528	16.3165	22.3608	17.2382	23.1523	NA	17.6152	16.4418
ID_031_41	40	19	newborn	NA	15.6926	14.3017	15.1734	15.3226	27.5691	18.7379	23.6332	14.4512	15.3129	21.5139	NA	13.6777	21.9522	16.9557	18.397	17.7558	17.4329	16.5648	16.572	13.8825	17.5582	23.3742	22.2596	26.1138	19.0674	NA	21.1991	23.0516	23.1677	24.5813	16.1103	21.9324	22.4087	23.1549	18.3681	20.9801	19.2638	17.5648	17.5648	22.7691	16.5856	23.9195	16.5597	NA	16.1699
ID_394_01	40	20	maternal fasting	NA	15.2131	NA	15.06	15.572	25.5115	16.2711	22.2133	13.641	NA	18.4593	17.5391	12.85	20.2222	16.7928	16.335	NA	18.8229	NA	15.9077	13.74	13.243	22.1301	22.0886	25.3461	18.6318	18.5997	17.2867	23.1297	21.6691	23.3343	15.9199	20.5539	21.1493	21.8848	17.8352	19.2144	17.2807	16.7396	15.4493	22.0298	16.3247	22.9951	NA	16.7175	13.7858
ID_394_12	40	21	maternal 1-hour	NA	15.7034	NA	15.8537	17.9167	25.8961	17.0134	22.3274	14.4127	15.255	19.273	17.9731	16.5781	19.7393	17.0436	16.5369	17.186	19.6786	13.7811	15.9058	NA	17.03	22.1457	22.5657	25.4437	22.4078	18.7998	17.3482	22.8961	22.8961	23.7663	16.181	20.0419	21.2688	21.6943	17.6682	19.6228	18.0466	17.3423	16.3002	21.557	16.2664	23.0988	15.8557	NA	14.0863
ID_394_41	40	22	newborn	16.5776	15.3078	13.5805	15.3079	13.6289	25.9441	16.4893	22.1454	14.2943	16.3101	20.689	NA	11.0498	23.4778	16.2577	17.7626	18.1571	13.7464	16.7369	16.8674	NA	18.7594	22.7074	22.4092	25.9024	19.3894	NA	20.3354	23.0717	23.0717	23.5956	16.0001	21.1287	21.0731	22.6512	16.5577	19.7104	18.9288	17.8104	17.8104	21.8099	15.821	23.1101	15.8435	NA	15.9333
ID_110_01	40	23	maternal fasting	NA	15.4114	13.1677	15.5687	15.9385	25.9247	17.5378	23.1292	NA	NA	18.6323	17.9963	16.7834	20.4848	15.8123	17.1563	NA	20.9315	NA	17.147	NA	NA	22.6393	22.2391	25.8404	19.007	19.1409	18.3213	23.7528	23.3469	23.7195	15.8185	21.1078	22.0078	22.9468	18.244	19.3957	17.1986	17.5337	16.164	22.8168	16.6869	23.6357	NA	17.7855	16.2676
ID_110_12	40	24	maternal 1-hour	NA	15.6661	NA	16.2773	18.4989	26.2036	17.7527	23.1193	NA	14.9826	19.0839	18.2199	17.2395	20.2024	16.383	17.3641	NA	20.7794	12.9778	17.4157	13.791	16.9349	22.5962	22.6301	25.8929	19.2112	NA	18.216	23.4804	23.2885	23.968	16.066	20.949	22.0489	22.6083	18.157	19.4425	17.9448	17.7971	16.674	22.4576	16.6107	23.5643	15.8737	16.3547	16.434
ID_110_41	40	25	newborn	15.6312	15.7556	14.491	15.116	16.1446	27.0758	18.664	23.3471	NA	16.4443	20.3002	NA	15.3532	20.9957	16.8937	18.763	17.989	17.3472	16.9036	17.036	NA	17.9129	23.3574	22.5173	25.7828	19.5077	NA	22.1409	23.3118	23.1877	23.7723	16.9447	21.6828	21.9864	23.7192	18.8939	21.0901	19.4094	18.3675	18.2663	22.8449	15.6796	24.2315	17.3122	NA	16.878
ID_310_01	40	26	maternal fasting	NA	15.7282	NA	15.7759	14.8939	26.0849	17.689	22.6735	NA	NA	19.5017	18.2149	18.3031	21.3005	NA	18.5862	NA	19.8858	NA	16.4749	13.7558	14.8922	22.4964	NA	26.0755	19.3556	NA	18.5348	23.5297	22.9678	24.0323	16.2049	20.6582	21.5394	22.8108	18.5879	20.4774	17.9573	18.0736	16.6556	22.6794	17.4941	23.7368	15.9973	17.4158	16.3809
ID_310_12	40	27	maternal 1-hour	NA	15.4015	NA	16.0357	17.4982	25.9576	16.8526	22.5955	NA	14.7999	19.3936	18.0755	18.1601	19.5279	NA	18.1971	16.4418	19.5765	NA	16.8177	NA	16.8171	22.1513	NA	25.9735	19.4937	NA	18.015	22.8703	22.4255	23.8382	16.1631	19.8498	21.3157	22.0711	18.6027	20.3503	18.5208	17.8557	16.923	21.9418	17.0801	23.3941	17.1842	14.3796	16.1605
ID_310_41	40	28	newborn	16.1109	16.6489	13.7338	15.0411	NA	27.4096	19.4697	22.8898	NA	NA	22.0271	NA	15.9502	22.9663	17.0577	18.39	14.4341	18.9518	15.1475	16.2766	NA	14.5668	22.5602	NA	26.1284	19.6553	21.3641	NA	23.8711	21.4974	25.3217	NA	20.5133	21.5274	23.4459	18.6182	20.5295	19.3479	18.3534	17.7344	21.9953	NA	22.9315	NA	NA	16.6983
ID_325_01	41	3	maternal fasting	NA	14.9537	NA	15.8146	14.81	25.3171	17.3034	21.9973	NA	NA	18.2858	16.7274	NA	19.5413	15.0807	16.2748	12.4468	20.1127	NA	15.5972	13.3931	NA	21.8534	22.2488	25.2314	18.7568	19.6773	16.7799	22.8543	22.8543	23.5142	15.6846	19.7837	20.9284	21.5624	17.807	19.9365	16.2718	17.5733	15.8047	21.9023	16.4673	22.5911	NA	18.1917	13.9265
ID_325_12	41	4	maternal 1-hour	NA	14.612	NA	15.527	17.8931	25.1287	16.7985	21.6849	NA	14.3945	17.7206	16.7893	NA	19.0362	15.3197	15.7466	15.0227	19.8224	13.9861	15.5621	NA	16.4137	21.3626	22.0018	25.0616	NA	18.5304	16.4263	22.4298	22.21	23.21	15.8645	19.5464	20.4054	20.5054	12.2161	19.6873	16.1591	17.289	15.5406	20.902	15.9245	21.9396	14.9829	15.4858	13.5812
ID_325_41	41	5	newborn	NA	15.2495	13.3485	NA	NA	25.2348	17.5115	22.3105	NA	15.8674	20.2356	16.3445	NA	21.5333	15.9263	18.3464	17.3886	17.1228	16.1025	15.76	NA	17.5567	22.6559	22.2058	24.3206	18.9655	NA	18.9899	23.0138	23.0138	23.4227	16.0803	21.0464	21.1884	22.6967	16.2315	20.0978	17.4534	18.2652	17.0221	21.5641	NA	23.0074	15.7295	NA	15.0898
ID_311_01	41	6	maternal fasting	NA	15.0566	NA	15.2831	17.5951	25.4167	16.8565	22.4278	NA	14.992	17.8306	16.8458	16.9084	19.1049	16.0553	15.9947	16.9273	19.5977	15.275	15.9709	NA	16.7308	21.5686	NA	25.0251	19.1272	19.8525	17.4805	21.9798	22.2348	23.1138	15.5062	20.0064	20.9038	22.5368	16.9532	19.5759	16.6035	15.5149	15.4612	22.1745	NA	22.5297	15.3904	17.8596	15.0426
ID_311_12	41	7	maternal 1-hour	NA	15.0622	NA	15.7042	18.7943	25.6692	16.1457	22.0717	14.2107	14.9981	18.016	16.9902	15.87	19.0575	16.0754	15.9408	16.2732	19.6451	13.7736	15.9095	13.6049	17.0039	21.1937	NA	24.7377	NA	19.2446	17.5628	22.2117	22.2117	23.0557	16.1332	19.3501	20.6938	21.8412	17.1394	19.3722	17.1484	15.7312	15.5605	21.2636	15.7756	22.097	14.199	15.9742	14.8912
ID_311_41	41	8	newborn	16.6535	15.1732	13.0338	14.1633	17.6376	25.9347	17.176	22.0729	NA	16.0104	19.6078	NA	NA	20.2371	16.5228	17.6265	17.2656	17.0156	16.0008	16.0827	NA	18.0939	22.0944	NA	25.4931	18.5133	18.1367	19.9845	21.8142	22.107	23.3108	15.6063	20.1074	20.7617	22.4542	15.993	19.5822	18.4209	17.5433	16.6619	21.5951	NA	22.8967	14.7658	NA	14.8873
ID_303_01	41	9	maternal fasting	NA	15.3776	NA	15.4914	17.9321	25.5069	17.9535	22.4192	14.3053	14.5355	18.959	16.858	NA	19.6763	14.9979	16.8771	14.9925	19.9367	13.9663	16.0105	NA	15.8311	22.3298	NA	25.473	19.0601	NA	17.1105	22.9145	22.6677	23.1199	15.6879	20.2757	21.5824	22.6922	17.3766	19.3021	17.4292	16.4632	15.1499	22.0061	16.696	22.8725	14.8685	17.5109	16.3201
ID_303_12	41	10	maternal 1-hour	NA	15.2981	NA	15.6221	17.1265	25.4642	17.3918	22.2076	NA	NA	18.9837	16.9887	16.7699	19.1858	14.8548	16.6907	15.2714	19.5801	13.3309	16.208	NA	15.2594	22.0893	NA	25.3659	20.5813	NA	17.2079	22.6444	22.3406	22.888	15.8022	19.7949	21.3445	22.3194	17.5272	19.0824	17.3866	16.3864	15.0988	21.7135	NA	22.6831	14.2378	16.983	NA
ID_303_41	41	11	newborn	NA	NA	14.6555	14.6801	18.2281	26.5535	18.3512	22.6798	NA	16.3172	21.2341	NA	NA	22.22	15.7704	17.9753	17.6832	18.0547	16.6112	16.2717	13.2174	18.3608	22.6624	NA	25.8869	18.7738	23.9427	20.8382	22.5912	21.7816	24.8217	16.4328	20.8876	21.3264	23.0021	17.5128	18.7142	19.3507	17.0698	17.2406	21.8131	NA	23.1072	16.1368	16.1359	15.7841
ID_397_01	41	12	maternal fasting	NA	NA	NA	15.3131	15.6925	25.1317	16.1294	21.8426	NA	NA	19.2641	16.5412	16.9283	20.2965	14.9642	16.5724	NA	19.8651	NA	15.9219	12.5316	14.2639	21.5099	NA	25.373	19.1388	17.8055	17.3726	22.8676	22.461	23.3629	15.2019	19.545	20.87	21.5918	17.0821	20.1891	16.771	17.5896	15.9125	21.4487	16.5683	22.4688	NA	17.1393	14.8379
ID_397_12	41	13	maternal 1-hour	NA	15.0527	13.761	16.008	18.5092	25.4683	15.8523	21.611	NA	14.8613	19.8559	16.9047	13.7791	20.1873	15.1845	16.6331	15.3371	20.3197	NA	15.8396	NA	15.7824	21.5024	NA	25.5132	18.8841	NA	17.4321	22.8571	21.3643	23.4009	15.6747	19.2461	20.7521	20.9675	16.8701	20.1758	17.1368	17.782	16.1865	20.9249	16.3836	22.3359	14.8802	15.5684	15.267
ID_397_41	41	14	newborn	NA	15.238	13.6997	14.6156	NA	26.8647	17.2701	22.5614	NA	15.19	20.1503	NA	12.5866	20.2301	15.7225	18.0735	16.8313	16.6685	15.3806	16.2494	13.4599	16.9005	22.1235	NA	25.6766	18.6254	NA	20.1242	23.2617	21.6684	23.2279	16.1414	20.5963	20.7945	22.6046	17.7397	20.4228	19.0038	17.625	17.625	21.451	NA	23.1352	15.5237	NA	15.851
ID_348_01	41	17	maternal fasting	16.0132	NA	NA	16.0162	16.0495	25.0113	17.0485	21.8925	13.8958	15.2985	18.7635	16.9325	NA	19.944	15.6745	17.1434	16.998	19.9187	14.8336	15.1761	NA	16.8999	22.2172	NA	25.4205	19.1029	NA	17.3383	22.8183	22.779	23.1264	15.6463	20.815	20.824	21.7015	17.0143	19.4706	18.3379	17.8559	16.2073	21.5894	17.0601	22.7906	15.2075	NA	15.5292
ID_348_12	41	18	maternal 1-hour	15.577	15.3192	NA	15.9486	15.6955	25.4655	17.1704	21.9633	13.2381	15.5988	19.0757	17.6134	13.9109	19.4594	16.4661	17.082	17.0302	20.0369	14.762	16.3666	13.7948	17.363	22.0638	NA	25.8334	18.9373	NA	17.4695	23.0802	23.064	23.2881	16.0345	20.4948	20.7122	21.7882	17.6021	19.7311	18.6898	18.1254	16.4227	21.6008	17.106	22.974	15.6448	16.0306	15.7959
ID_348_41	41	19	newborn	NA	14.9697	13.0836	14.6194	14.4142	26.2565	16.6397	21.9846	13.9412	15.2526	18.4373	NA	NA	21.5688	15.6323	16.3008	16.7276	16.8502	15.856	15.5611	13.6372	17.2534	22.5088	22.0287	25.5158	21.6027	17.5282	20.1316	23.0815	22.5855	23.1162	15.9843	20.8841	20.7765	22.2613	16.8241	19.3523	19.4756	17.791	16.827	21.6127	16.4431	22.9619	17.8743	NA	15.9194
ID_053_01	41	20	maternal fasting	13.1682	15.0932	NA	15.8121	17.245	25.6184	17.0963	23.0098	14.4067	14.2333	17.4221	17.1638	14.9695	19.6619	15.3933	16.5835	16.3899	20.3236	15.3537	15.7404	13.3838	16.7035	22.0603	22.4565	25.1244	18.6476	19.4168	17.7181	22.8637	22.5695	23.6006	16.0386	20.9767	21.8987	22.9844	17.6685	19.4466	17.5617	16.2391	15.4635	22.3055	17.103	23.2879	15.4294	17.2748	15.637
ID_053_12	41	21	maternal 1-hour	NA	15.1808	NA	15.8068	18.9307	25.755	16.8837	22.9057	NA	14.8385	17.813	17.3854	15.3592	19.4078	15.5123	16.5933	15.9749	20.2872	14.6091	14.5927	NA	16.1254	22.0185	22.5848	25.1766	19.1522	18.6956	17.9837	22.9069	22.2582	23.6356	16.1196	20.461	21.9435	22.3951	17.6217	19.3253	18.0004	16.5927	15.3628	21.6329	16.6288	23.0004	15.791	NA	15.6169
ID_053_41	41	22	newborn	NA	15.2153	14.1562	15.4259	18.4188	26.4729	18.1923	23.1873	13.9021	16.0164	19.9292	NA	14.1784	22.313	15.7686	17.605	17.4129	18.203	16.4488	NA	NA	17.5943	22.4972	22.415	24.1898	19.0971	20.3099	20.3436	23.335	21.5057	25.2161	NA	20.6352	21.6138	23.3317	16.2911	18.9359	19.8632	18.4518	17.8141	21.6009	NA	23.3684	15.9773	14.908	15.8724
ID_266_01	41	23	maternal fasting	NA	14.9809	NA	15.7886	16.0216	25.393	17.5264	22.1773	14.3918	15.1659	19.1906	17.1286	NA	20.4962	15.6602	17.0969	15.4144	20.3301	14.3775	16.2349	13.3551	16.5342	22.311	22.422	25.6684	20.4971	NA	17.7803	22.8869	22.8869	23.4273	15.7284	20.6284	20.7764	22.3275	17.4774	19.8154	18.0396	17.7049	16.1132	21.9104	16.7267	23.0351	15.5401	17.0805	16.8636
ID_266_12	41	24	maternal 1-hour	NA	15.2691	NA	16.3594	16.0842	25.6602	17.559	22.3057	NA	NA	19.6998	17.4377	NA	19.6112	16.3321	17.2985	15.1171	20.4004	NA	NA	NA	15.8586	22.3489	22.6856	25.9121	19.5946	NA	17.7278	23.1907	22.5623	23.7419	16.1683	20.1499	20.9464	22.5249	17.9409	20.1437	18.2711	17.8879	16.507	21.9969	16.7518	23.2391	16.0025	17.6727	16.8165
ID_266_41	41	25	newborn	NA	NA	13.5855	15.1735	NA	25.7454	17.2484	22.7185	14.5444	NA	19.1401	NA	NA	20.7663	16.142	18.1179	15.565	17.2607	14.8027	15.8961	NA	15.777	23.3585	22.4205	26.1212	18.8753	NA	19.7479	23.4078	23.4078	23.1662	16.3131	21.7777	21.9933	23.1325	17.5163	20.5427	18.4217	18.0698	17.0464	22.479	17.3364	23.9866	14.8144	NA	16.6154
ID_248_01	41	26	maternal fasting	NA	15.4972	NA	15.9857	16.3007	25.2936	16.6109	21.9377	14.9545	14.5515	18.7074	17.1775	NA	21.2973	15.5276	17.08	15.4297	20.3559	14.3217	16.4587	NA	16.4528	22.0553	22.3805	25.2712	18.7317	18.424	17.5099	23.4222	22.7242	23.9916	15.9671	20.3739	21.2167	22.3669	17.0121	19.4917	17.938	16.5077	16.0259	22.1034	16.8327	23.1328	14.9355	NA	15.9515
ID_248_12	41	27	maternal 1-hour	NA	15.0826	NA	16.0881	14.1214	24.9861	15.9636	21.943	14.9541	NA	18.3101	17.0515	NA	19.6976	15.2667	17.0087	NA	20.6276	NA	16.5326	NA	11.8037	21.8415	22.3406	25.1329	18.6488	18.6551	17.463	22.4589	22.2829	23.8359	15.9928	20.0258	21.1204	22.6285	17.7866	19.5561	17.724	16.2025	15.8005	22.384	16.5782	23.2222	NA	15.5696	16.0379
ID_248_41	41	28	newborn	13.2214	15.2392	13.6929	15.2089	NA	24.9054	16.0831	21.6858	13.6508	15.6641	18.6696	NA	NA	20.6265	15.3134	17.5758	17.4267	16.5751	16.4081	14.7201	NA	17.7804	22.462	22.2492	25.4217	18.7446	17.8837	19.4772	22.0699	22.1534	23.1501	15.9919	21.0299	20.7789	22.7421	16.4772	19.2116	19.7647	16.6929	16.6929	22.1117	15.8842	23.3133	16.4479	NA	16.0468
ID_219_01	42	3	maternal fasting	NA	NA	NA	NA	18.613	25.3648	16.0723	21.9567	14.2424	14.859	18.6884	16.5791	NA	20.9533	15.4233	16.6298	16.5124	20.0329	14.3875	NA	NA	16.5814	21.8884	22.0763	25.0659	NA	18.3876	15.5319	22.4685	22.3183	23.3533	15.6764	20.3037	21.4418	19.7059	16.5097	19.1371	15.6246	17.6212	15.8474	21.8019	15.9254	22.83	14.2226	16.1356	NA
ID_219_12	42	4	maternal 1-hour	NA	14.909	NA	NA	17.8393	25.5287	15.8665	21.7821	NA	NA	18.9736	16.5392	NA	20.1721	15.5653	16.5709	14.2155	20.3963	NA	15.3608	NA	14.4344	21.6353	22.0662	25.2423	NA	18.1844	16.2724	22.4256	22.3988	23.4063	15.8701	19.689	21.4477	20.2479	17.2882	19.2179	15.7172	17.5769	15.9429	21.5786	15.7116	22.7707	13.9207	16.5965	12.3318
ID_219_41	42	5	newborn	15.562	14.5885	13.587	NA	13.5031	25.1744	16.2819	21.9597	13.5387	16.1671	21.031	NA	14.0441	24.2421	16.3683	18.6859	18.125	16.8935	16.7073	14.7089	13.5271	18.6704	22.0962	21.8041	25.9181	18.1315	NA	18.8935	23.0224	23.0224	22.4273	15.8372	21.0822	21.5136	21.4433	15.0792	19.406	17.1857	18.5891	17.5026	21.6006	16.5364	23.0884	15.1498	NA	NA
ID_323_01	42	6	maternal fasting	NA	14.4282	NA	15.7044	15.1724	25.04	15.6662	21.7562	NA	NA	19.1253	16.5031	NA	21.0463	16.1995	17.1972	15.5396	20.3234	13.3794	14.5411	NA	15.8388	21.7001	22.0595	25.3318	18.6694	17.5674	16.8497	22.9476	22.2763	23.3468	15.9103	20.0936	20.7722	20.7052	17.2344	18.987	16.5239	15.9843	15.9843	21.6054	16.7052	22.9845	14.6836	14.8494	13.8532
ID_323_12	42	7	maternal 1-hour	NA	15.2293	NA	15.884	16.5509	25.1576	15.9765	21.429	NA	14.6213	19.3761	16.6668	NA	20.0281	16.533	17.1613	16.1261	20.5376	13.7806	14.9027	NA	16.1307	21.6283	22.2321	25.314	18.6418	16.8455	16.9624	22.8729	21.5419	23.5986	16.0623	19.8995	20.5928	20.2268	17.1297	19.0839	16.9973	16.0033	16.0033	20.8034	16.6429	22.7458	14.8445	NA	14.1614
ID_323_41	42	8	newborn	18.8072	NA	14.076	NA	16.0395	25.8454	16.8287	22.1008	NA	13.8361	18.7395	NA	14.702	21.1806	15.2713	17.5482	15.3674	17.212	13.5137	NA	13.255	15.8708	22.5119	22.0006	25.2852	21.3183	18.7193	20.8968	23.3443	23.3443	23.0241	16.0947	21.2583	21.5295	22.1385	17.5821	20.7837	18.3605	16.8912	16.6765	22.3012	16.1124	23.6587	18.0774	15.9051	14.9948
ID_392_01	42	9	maternal fasting	NA	15.2356	NA	15.5974	18.5057	25.6819	15.8846	21.7051	NA	14.6366	18.6888	16.8235	13.1929	20.8352	14.9928	16.424	16.402	20.0157	14.8244	14.9373	14.166	17.0964	21.7558	22.0961	25.1055	NA	17.7047	17.0479	22.5193	21.1953	23.359	15.7376	20.1797	20.6974	20.9984	16.8175	18.435	17.0216	17.1097	15.5032	21.3535	16.0296	22.5339	15.1047	NA	14.4396
ID_392_12	42	10	maternal 1-hour	NA	14.4213	NA	15.5009	18.5232	25.3179	15.3769	21.651	15.8084	14.5768	18.6268	16.4809	13.1543	19.2564	14.8261	16.1701	14.8755	20.2169	NA	15.3195	NA	15.3181	21.194	21.8921	24.804	18.1161	17.8539	16.591	22.6062	21.9136	23.2491	15.6386	19.179	20.2756	20.927	16.6034	18.5235	16.9192	17.0354	15.421	21.1855	15.6267	22.3442	14.8261	NA	14.205
ID_392_41	42	11	newborn	NA	14.8336	12.8019	NA	14.3795	24.4137	14.4359	21.3672	13.5136	15.1726	18.8312	NA	18.7414	21.8493	14.3587	17.8171	16.1387	15.4175	14.4438	15.7866	NA	16.536	21.9695	21.8895	24.6758	17.5346	17.4094	17.991	22.3631	22.3631	22.0899	15.6434	20.4674	20.3127	21.3374	15.1651	18.7066	18.3803	17.2825	15.9215	21.476	15.7689	23.1146	15.2091	NA	NA
ID_318_01	42	12	maternal fasting	NA	14.7739	NA	15.4522	17.7469	25.2636	15.2727	21.9703	14.338	13.1889	18.8704	16.7349	NA	20.2245	15.1804	17.4459	15.5468	19.7682	15.3713	16.4001	NA	16.0581	21.8927	22.0704	25.4708	18.4161	16.3923	17.2697	22.5424	22.5424	23.2139	15.543	20.2836	21.1065	21.3474	16.7053	19.1023	17.1048	16.8806	15.6443	21.8707	16.3105	23.1163	15.1593	NA	13.9268
ID_318_12	42	13	maternal 1-hour	NA	NA	NA	NA	19.1284	25.9901	14.0498	22.2682	NA	14.8111	18.81	16.6339	NA	18.6547	15.5949	17.497	15.2718	20.0686	12.4025	16.9539	13.5774	16.0402	21.5977	22.2103	24.6927	18.4742	NA	17.0314	22.6486	22.6169	23.3963	15.7734	19.8896	21.1165	21.5393	16.8403	19.1405	17.4678	17.1258	15.748	21.9708	16.3862	23.2466	15.8312	NA	14.3391
ID_318_41	42	14	newborn	15.043	15.4945	14.5657	NA	16.2024	26.0311	15.3098	22.4661	NA	15.3665	20.5389	NA	NA	22.6309	15.5315	18.2731	17.7371	16.8197	16.3698	15.492	NA	18.2378	22.3616	22.0184	25.6198	18.4041	15.8093	19.6422	22.1505	22.2297	24.5118	15.6121	21.4047	21.5818	22.5304	16.6689	19.1627	18.9937	16.9003	16.6907	22.3291	16.0224	23.3829	16.4877	NA	15.1551
ID_267_01	42	17	maternal fasting	NA	15.102	NA	16.2249	17.6728	25.6102	16.3148	22.0964	NA	14.6681	19.0755	16.8769	13.5039	20.226	15.5365	16.6158	15.4485	20.2739	13.7199	16.6439	NA	16.3771	21.8856	22.2906	25.6599	18.6303	16.9434	17.4724	23.4863	22.9533	23.5789	15.9757	20.3098	21.3726	21.7945	16.7322	19.9994	17.4869	17.9858	16.0731	21.7815	17.0015	23.2377	15.4171	15.5529	15.6955
ID_267_12	42	18	maternal 1-hour	NA	14.9951	NA	NA	17.974	25.8197	14.8874	22.0402	14.8469	NA	18.8287	16.5783	NA	19.0808	15.5447	16.5035	NA	20.2133	NA	16.7997	13.8697	13.2272	21.5145	22.282	25.5644	18.52	16.3376	17.3172	22.7813	22.3531	23.475	15.499	19.8775	21.3076	21.778	17.3655	19.9777	17.4212	18.0187	16.0976	21.8697	16.8	23.1522	14.7257	14.6866	15.7087
ID_267_41	42	19	newborn	NA	14.5259	NA	NA	15.5758	24.7589	14.4376	21.9765	NA	15.322	18.6837	NA	NA	19.7336	15.7438	16.754	16.7157	15.7015	15.2549	NA	NA	17.1085	22.0509	21.8732	25.3773	20.048	15.3286	18.9951	22.4451	22.4451	22.7787	15.3531	20.6067	21.1512	21.9777	14.7785	18.6837	18.2921	18.0283	16.2561	21.4113	15.9132	23.4075	15.8969	NA	14.2915
ID_029_01	42	20	maternal fasting	NA	15.3364	NA	16.162	14.5062	25.4687	15.4375	22.6773	NA	NA	19.2524	16.7288	NA	20.9113	15.6101	17.54	NA	21.0488	NA	17.0108	NA	12.451	22.4478	22.4345	25.3666	18.3329	16.243	17.5134	23.1962	23.0504	23.9043	16.0783	20.9092	21.446	22.228	17.4768	20.076	17.335	16.8932	15.9126	22.6462	16.812	23.3683	14.6664	15.7164	15.2097
ID_029_12	42	21	maternal 1-hour	NA	14.955	NA	16.1269	15.0442	25.5041	NA	22.599	NA	NA	19.209	16.5008	NA	19.7412	15.8569	17.4508	NA	21.0487	NA	16.9839	NA	NA	22.0644	22.2724	25.5911	NA	NA	17.5044	22.425	22.425	23.7069	15.6787	20.33	21.2162	21.9419	17.275	19.8172	17.149	16.5853	16.0078	22.295	16.2083	23.1458	14.565	NA	15.1844
ID_029_41	42	22	newborn	NA	15.4294	13.9862	15.5438	NA	25.3844	13.7662	22.18	14.0256	15.4685	20.2245	NA	12.4489	20.9822	15.716	18.7457	17.2009	16.2634	15.7005	15.5735	NA	17.6184	22.6203	22.0987	25.1731	NA	15.5427	19.3589	23.0268	23.0268	22.3344	16.3213	21.3207	21.4272	22.1923	16.4033	19.7393	18.9708	17.1465	16.9253	21.9864	15.8569	23.4714	16.7588	NA	14.5933
ID_191_01	42	23	maternal fasting	NA	14.8699	NA	16.1941	16.7411	25.8756	NA	22.4473	NA	14.7851	19.0635	16.7659	NA	20.4391	15.3275	17.1671	15.6663	17.7514	13.1534	16.9831	NA	16.1232	22.1244	22.3341	25.3347	19.2478	15.7671	17.48	22.2317	22.318	23.5595	15.9375	20.8551	21.4078	21.5807	17.1121	18.9848	17.432	16.7956	15.5194	21.9016	16.6604	22.6793	16.1995	NA	14.8347
ID_191_12	42	24	maternal 1-hour	NA	15.1202	NA	16.0727	16.9723	25.6476	12.525	22.0211	14.6607	13.5732	19.0881	16.7827	NA	19.2762	15.3979	16.8176	17.0504	20.3543	13.1886	17.0529	NA	15.8969	21.7979	22.3217	25.3625	18.6263	NA	17.3322	22.2523	22.0453	23.6543	15.9335	20.1419	21.0855	21.0533	17.3181	19.2721	17.5962	16.8901	15.609	21.4066	16.8165	22.5751	16.3826	NA	14.9944
ID_191_41	42	25	newborn	12.1796	15.571	13.8531	15.9804	19.391	26.2358	14.8801	22.6656	NA	16.0194	20.2683	NA	NA	22.3742	15.7989	17.8975	16.9633	16.904	15.7318	NA	13.8258	16.7691	22.5913	22.4232	25.7783	18.7268	NA	20.0604	22.5989	22.3281	23.8577	16.0917	21.2805	21.6118	22.5518	15.8303	19.3254	19.4392	17.7315	16.8954	22.0365	16.8471	23.3843	17.2576	NA	15.3527
ID_022_01	42	26	maternal fasting	NA	15.5121	14.0399	16.1932	16.6141	25.4561	15.7589	22.2575	14.6371	NA	18.9378	16.9842	14.7774	20.0232	15.3339	17.3566	NA	21.1268	NA	19.1387	NA	14.613	22.4685	22.4552	26.0688	18.7154	NA	17.4865	23.4169	22.7913	23.8288	16.1693	20.9481	21.8176	21.8003	17.6881	18.9284	18.0698	18.8156	16.2774	22.3412	NA	23.4729	14.1633	15.022	NA
ID_022_12	42	27	maternal 1-hour	NA	15.1282	NA	15.8621	18.3321	25.0239	NA	21.6955	14.5477	15.063	18.5101	16.644	13.9861	19.2199	14.6343	16.2395	NA	21.2122	12.5708	18.1725	NA	15.9614	21.3947	21.8886	25.707	NA	NA	16.2401	22.4956	21.6763	23.4683	15.7102	19.4171	20.9076	20.6194	16.3054	17.903	17.6149	18.049	15.3634	20.8069	16.4618	22.3557	14.1681	NA	12.7816
ID_022_41	42	28	newborn	16.107	14.7834	13.5926	NA	16.2082	25.4452	NA	22.4123	13.6691	15.8626	20.7227	NA	NA	22.8577	14.9028	18.2267	16.8801	NA	15.8282	NA	NA	17.3014	22.6856	22.0493	24.3802	18.5406	NA	20.1469	22.5292	22.5292	23.5171	16.219	21.2933	21.757	22.0681	16.5582	18.5442	18.6882	17.8381	17.1087	21.8154	16.9128	23.0524	16.5751	NA	14.9479
ID_364_01	43	3	maternal fasting	NA	15.3088	NA	16.1946	14.0038	25.0759	13.2755	21.7435	NA	NA	17.979	16.3938	NA	19.0897	14.5099	15.9693	NA	20.0353	NA	NA	NA	14.6274	21.3797	21.8882	24.8022	17.911	15.5397	15.887	22.4467	21.4811	23.2383	15.5768	19.9856	20.9919	20.1669	16.2594	18.8858	15.16	16.2594	14.4437	21.4881	15.8757	22.0934	13.6983	NA	NA
ID_364_12	43	4	maternal 1-hour	NA	15.3183	NA	15.8516	16.1933	24.9376	NA	21.5559	14.3825	NA	17.7005	16.4735	NA	18.1807	14.4184	15.8127	14.4558	19.9632	NA	15.5405	NA	14.5114	21.1488	21.8981	24.7318	17.8649	15.7181	15.8761	22.1398	20.4501	23.1412	15.1824	19.5669	20.7903	20.0994	16.2841	18.794	15.5276	16.2592	14.5631	21.1365	15.6899	21.8867	13.4259	NA	NA
ID_364_41	43	5	newborn	NA	14.8954	13.6347	10.96	15.2603	25.4072	12.9842	21.9012	13.6806	NA	20.0605	NA	15.2362	24.1069	14.8261	18.2924	15.6787	NA	15.1038	14.695	14.047	16.1912	21.9046	21.8199	25.3346	18.4501	NA	18.8655	22.785	22.235	22.3781	15.6774	20.8528	21.2299	21.662	15.9163	20.1308	17.3005	17.2436	16.1311	21.7969	16.8601	22.9886	15.2056	NA	13.0305
ID_217_01	43	6	maternal fasting	NA	NA	13.9122	NA	18.1104	25.1609	13.7658	22.1757	NA	14.8213	17.8264	16.5906	NA	19.9342	15.5743	16.2061	16.5018	19.6145	14.5626	NA	NA	16.7692	21.765	21.7853	24.214	18.0476	NA	16.4146	22.1355	21.4079	22.8489	15.298	20.2308	21.2141	21.1074	16.2094	17.5617	15.9686	15.3537	14.2493	21.6983	16.0854	22.5821	14.5836	13.3995	12.6682
ID_217_12	43	7	maternal 1-hour	NA	15.1917	NA	15.8289	19.3851	25.5834	13.1241	22.2478	14.0095	14.3432	17.6566	16.609	11.4793	19.3912	15.3105	16.2218	15.5248	19.5735	14.1463	NA	NA	16.3419	21.5452	21.9247	24.1341	18.0976	NA	16.3244	21.9392	21.0559	22.9555	15.5165	19.8027	20.9392	20.5594	15.6813	17.544	16.2139	15.484	14.0029	21.2576	NA	22.4024	13.896	NA	12.7867
ID_217_41	43	8	newborn	17.3832	NA	12.5713	NA	15.4414	25.1094	NA	21.8733	NA	15.8166	18.7459	NA	NA	22.7334	14.7321	17.1519	17.27	15.7663	15.7286	NA	NA	17.9027	22.0761	21.5827	24.4431	17.908	14.8011	19.2073	NA	21.398	24.4269	15.2559	20.6801	21.0406	21.9494	14.9964	18.4809	17.5258	15.0585	14.9705	21.3383	15.6813	22.4466	14.8789	NA	13.6855
ID_003_01	43	9	maternal fasting	NA	15.0653	11.8541	15.7361	14.4911	25.32	NA	21.8819	NA	NA	18.1262	16.1051	NA	19.1525	15.5512	16.6379	NA	20.3277	NA	15.4926	NA	NA	21.9523	21.8253	25.3861	21.4687	NA	17.1675	22.6544	22.2503	23.3401	15.3513	20.3281	20.831	22.1438	17.5149	18.9661	16.5551	16.4486	14.6973	21.9019	16.4064	22.7072	NA	NA	13.3584
ID_003_12	43	10	maternal 1-hour	NA	NA	NA	15.9031	16.6276	25.3082	14.2305	21.9411	14.6388	NA	18.515	16.585	NA	18.8252	15.6736	16.7644	13.697	20.7538	NA	15.563	NA	14.3537	21.9902	22.1614	25.3012	18.3518	16.3583	17.2991	22.852	22.4698	23.553	15.3552	20.1502	20.9032	22.1842	17.7862	19.1834	17.0784	16.8751	15.2359	21.9598	16.6508	22.8489	13.6885	14.8334	13.9416
ID_003_41	43	11	newborn	15.7254	14.7435	NA	15.381	18.3572	26.2716	NA	22.5993	NA	15.9226	20.5236	NA	NA	21.1127	15.2903	18.2849	17.1801	17.4505	16.0164	NA	14.333	18.2313	22.1345	21.8734	25.4808	18.2203	NA	20.1601	22.4719	21.5849	24.4625	15.5629	20.891	21.5987	22.3325	15.8772	18.9305	18.6552	16.7809	16.018	22.0742	15.9953	22.8851	15.6106	NA	14.4915
ID_350_01	43	12	maternal fasting	NA	15.5254	NA	16.0623	17.9997	25.6258	14.7431	21.6139	14.0741	13.3487	18.9822	16.8304	NA	21.7812	15.3017	16.9426	15.8539	19.9116	14.4178	15.8351	NA	16.1386	21.9694	22.2798	25.0229	NA	16.5448	17.3386	22.0169	21.9385	23.2064	15.6208	20.4538	20.9909	21.6799	16.601	19.1793	17.129	15.5558	15.5558	21.9637	16.2289	22.8278	14.4475	13.1704	14.8556
ID_350_12	43	13	maternal 1-hour	NA	15.014	12.9473	16.0626	17.8015	25.4425	NA	21.7703	13.9963	12.9981	18.5329	16.3569	NA	19.6326	15.1348	16.5816	NA	20.6522	NA	15.266	NA	15.256	21.5743	21.9072	24.854	17.9686	NA	17.2721	21.9667	20.7161	23.2975	15.1682	19.8349	20.7409	21.354	16.4977	18.9315	16.5521	16.7244	15.0651	21.5919	15.9723	22.5311	14.3886	NA	15.0032
ID_350_41	43	14	newborn	NA	15.178	13.2506	15.915	18.8574	26.5595	NA	22.2938	NA	15.3683	20.5387	NA	NA	21.994	15.4929	17.319	16.7046	16.8431	15.1776	14.4959	NA	17.094	22.2942	21.7947	25.2978	NA	13.4464	19.7409	22.3669	22.3669	22.402	15.4332	20.878	21.3528	21.9387	14.7287	17.5148	18.3859	16.887	15.7505	21.7898	NA	22.7273	15.3753	NA	13.7283
ID_224_01	43	17	maternal fasting	NA	NA	NA	16.4058	NA	24.9134	NA	22.1272	13.961	NA	18.1345	16.4867	14.5779	19.7929	14.8727	16.478	NA	20.1579	NA	15.5817	13.5773	12.9153	21.8237	22.0673	24.8319	17.8532	NA	17.4106	22.5985	21.1568	23.2488	15.2647	20.3907	21.2164	21.4585	16.4794	18.767	17.5403	15.863	14.3075	21.6217	16.584	22.9686	14.9172	NA	13.3487
ID_224_12	43	18	maternal 1-hour	NA	15.4019	NA	16.2699	NA	24.9056	NA	21.757	NA	NA	18.5241	16.6147	NA	18.9674	14.2309	16.3308	14.8925	19.9608	NA	15.5419	NA	14.895	21.637	NA	24.7552	17.9845	NA	17.1359	22.0948	20.736	23.0338	15.5878	19.9964	20.9133	20.9062	16.6413	18.7419	17.678	15.9852	14.7234	20.9945	16.5824	22.6883	15.4174	NA	13.6502
ID_224_41	43	19	newborn	20.3747	14.7054	13.0345	15.4154	NA	24.2536	NA	21.4503	13.5	13.7978	19.4007	NA	NA	21.9187	14.2823	17.258	16.1926	14.1655	15.0465	NA	NA	16.6937	22.1528	NA	24.6818	17.5404	14.3567	19.3644	22.1967	21.7119	21.9657	15.1853	20.6494	21.0986	21.8696	15.1728	18.9352	17.9313	15.4874	15.192	21.5858	15.2525	22.9307	15.4754	NA	14.6404
ID_190_01	43	20	maternal fasting	NA	14.7508	NA	15.9369	15.9927	25.3392	NA	21.5455	13.3654	NA	17.7901	NA	14.116	20.3345	14.7019	15.8648	14.4629	20.1023	NA	15.8184	NA	15.2975	21.4806	21.7409	24.9563	17.817	13.3673	16.8315	21.9696	20.7622	23.1406	15.3607	19.6986	20.9705	20.7838	15.8908	18.2936	16.8897	15.9849	14.1706	20.98	NA	22.2312	13.8068	NA	14.1952
ID_190_12	43	21	maternal 1-hour	NA	15.2006	NA	16.1125	15.7393	25.3508	NA	21.4631	14.3156	NA	18.1083	16.3138	16.4849	19.1747	15.1482	15.8024	NA	19.9173	NA	15.7822	NA	13.8928	21.1693	NA	24.984	18.073	NA	16.7489	21.8906	21.0762	23.0577	15.5801	18.9368	20.826	21.0877	16.7414	18.4578	17.0024	16.0888	14.4883	21.1603	NA	22.2434	NA	NA	14.1607
ID_190_41	43	22	newborn	NA	NA	13.4558	15.6119	NA	25.1593	NA	21.5387	13.5897	15.165	19.4634	NA	13.4255	23.3284	15.3028	17.5799	16.3005	13.799	14.7441	15.6434	NA	16.6582	22.0182	21.6098	25.0117	17.7182	14.079	18.7847	21.8724	21.4205	22.8355	15.2011	20.4675	20.7862	21.3959	14.6551	18.1635	17.9731	16.0031	15.5378	20.9611	15.8133	22.5384	15.5274	NA	14.0192
ID_365_01	43	23	maternal fasting	NA	NA	NA	16.2195	16.1744	25.1697	NA	22.2075	14.4146	NA	18.9835	16.5266	14.4144	19.9158	15.284	17.7851	14.4033	21.0127	12.4041	16.8899	NA	16.1116	21.9964	22.1051	24.258	NA	NA	17.3865	23.0504	22.3557	23.2211	15.8146	20.3533	20.9195	21.4641	16.2091	19.5761	16.9963	17.671	15.4716	21.3528	16.5306	22.8659	14.5466	NA	14.9321
ID_365_12	43	24	maternal 1-hour	NA	15.0642	NA	15.8164	14.3556	25.2142	NA	21.9648	14.5937	NA	19.4349	16.3688	13.7435	19.3131	15.3796	17.3279	NA	21.296	NA	16.7238	NA	NA	21.6801	21.7471	23.9613	NA	NA	17.1547	22.0356	21.632	23.4767	15.3602	19.7574	20.5065	21.3405	16.7153	19.2112	17.0957	17.1099	15.4075	21.2532	16.0862	22.5484	12.7616	NA	14.7128
ID_365_41	43	25	newborn	13.752	15.124	13.5392	15.8209	15.0239	26.1018	NA	22.6455	14.2528	NA	21.5046	NA	NA	23.4008	15.3355	19.5511	17.0731	17.4731	15.9806	15.2517	NA	17.5173	22.4832	21.8196	25.8318	17.9839	NA	19.2503	22.884	22.884	22.6349	15.048	21.1513	21.3425	22.2617	15.3548	19.4414	18.2889	17.1738	17.1738	21.8968	16.6629	22.9268	15.6327	NA	14.634
ID_045_01	43	26	maternal fasting	NA	14.8209	NA	16.1725	15.5376	25.2219	NA	21.9672	14.7795	NA	18.3457	16.5465	14.7357	20.3006	14.6289	16.7737	NA	19.9592	NA	16.3129	NA	14.7137	21.5419	21.8588	24.7854	17.9809	13.5287	16.817	22.7099	20.8367	23.1023	15.124	20.0014	20.891	21.3585	16.2022	18.844	17.2811	16.4311	15.0163	21.3724	15.3843	22.59	12.9226	NA	14.6282
ID_045_12	43	27	maternal 1-hour	NA	15.143	NA	16.0814	15.437	25.1611	NA	21.9127	14.0502	NA	18.6387	16.602	14.0789	19.1201	14.4423	16.6049	NA	20.3843	NA	16.2557	13.8277	12.9409	21.3236	21.9715	24.7948	17.9425	12.7946	16.9682	22.176	20.8629	23.0886	15.6336	19.5367	20.7834	21.0352	16.556	19.0296	17.1513	16.5521	13.557	21.058	15.6799	22.5326	12.8396	NA	14.7713
ID_045_41	43	28	newborn	13.9654	14.9295	13.3674	15.7941	15.8587	25.9409	NA	22.2383	NA	15.6648	20.7331	NA	14.7225	21.9844	15.0724	18.0478	16.7953	16.7798	15.6255	NA	NA	17.1328	21.9911	21.721	25.1467	17.9566	13.8131	19.6646	22.2951	22.2951	22.1764	15.4616	20.5889	21.3389	21.9568	NA	18.9235	18.6148	16.898	16.1333	21.4051	15.1363	22.4781	15.2675	NA	14.1287
ID_202_01	44	3	maternal fasting	NA	15.0742	13.6074	15.3517	17.3938	24.973	NA	21.5028	14.3678	14.7337	17.8675	16.1964	17.4248	19.8076	NA	16.1356	15.708	17.9862	NA	14.2936	NA	15.7108	21.4097	21.6337	24.8668	17.4533	NA	15.1708	21.6422	21.0866	22.5684	15.7089	19.5058	20.7216	19.3265	15.4442	18.1938	14.8827	15.7298	NA	20.8323	16.2671	21.9233	14.9009	NA	NA
ID_202_12	44	4	maternal 1-hour	NA	14.5909	NA	NA	18.0044	25.1566	NA	21.6601	14.4416	15.4539	18.3675	16.4492	17.6544	18.8597	NA	16.1768	NA	17.9784	NA	13.6999	NA	16.4758	21.3392	21.7411	25.0027	17.941	16.019	15.7383	21.7122	21.6281	22.6579	15.543	19.221	20.6282	19.7685	16.2873	18.8732	15.6897	16.1571	14.2849	21.0167	16.3872	22.1374	15.3907	NA	NA
ID_202_41	44	5	newborn	18.2705	14.7865	13.2211	NA	16.6186	25.6313	NA	22.0719	NA	15.6283	19.1035	NA	16.6534	21.3481	15.9023	17.1769	16.3904	NA	14.8495	NA	12.3044	16.4915	21.9735	21.2456	25.1733	NA	NA	18.6292	21.8213	21.2295	23.0601	15.4287	20.4214	21.2067	21.2766	15.1656	18.3506	16.4265	15.8722	14.9919	21.3826	15.8277	22.2043	14.3866	NA	NA
ID_319_01	44	6	maternal fasting	NA	14.9153	NA	15.2278	17.1806	24.9491	NA	21.3827	13.1103	14.1431	18.4753	16.5323	14.0267	20.6608	NA	16.1908	16.0922	18.1183	NA	15.4659	NA	16.6159	21.101	21.5951	24.8025	17.7052	NA	16.3495	22.4382	20.4678	22.5342	15.7161	19.5991	20.3701	19.8124	15.4636	18.6361	15.7015	16.6424	14.7507	20.6742	15.866	21.8905	13.4868	NA	12.2079
ID_319_12	44	7	maternal 1-hour	NA	14.4535	NA	14.3966	18.6106	25.3416	NA	21.5508	13.4828	14.8281	18.6059	16.297	17.9969	18.7617	NA	16.0728	15.5178	17.9057	13.1977	14.0197	NA	15.6692	20.644	21.6919	24.8148	17.8057	NA	15.7804	21.8977	19.7085	22.6575	15.6998	18.9354	20.2707	19.7001	15.5616	18.701	15.9579	16.9733	15.0722	20.5731	15.7261	21.813	13.3945	NA	NA
ID_319_41	44	8	newborn	NA	15.5844	13.7286	15.4918	NA	25.6722	14.4582	22.2732	14.3639	15.6352	19.6274	NA	16.2105	20.8819	15.3199	17.3174	16.8907	NA	16.0777	NA	NA	17.2959	22.197	22.0003	25.1758	NA	15.4581	19.2583	22.6157	22.6157	21.7501	15.8413	20.8533	21.551	21.9382	15.7321	18.0829	17.7335	17.5431	16.132	21.4877	16.8627	22.8888	15.8017	NA	13.5129
ID_082_01	44	9	maternal fasting	NA	14.9238	13.0967	15.3862	12.2764	24.8739	13.8645	21.8364	13.8741	NA	17.4742	16.449	17.4129	19.692	14.3044	16.005	NA	19.2712	NA	15.4548	NA	NA	21.3915	22.0794	25.1818	NA	16.8948	16.9988	22.4962	22.1534	23.168	15.7081	19.8355	21.0946	21.73	16.3563	19.4183	16.3766	16.6739	14.9874	21.881	16.4961	23.0194	NA	14.6437	13.775
ID_082_12	44	10	maternal 1-hour	NA	15.1095	NA	15.9003	14.4441	24.6138	NA	21.762	13.8458	NA	17.4803	16.4496	17.3707	18.8367	NA	15.8845	14.8285	19.2615	NA	15.635	13.5059	14.767	21.3549	21.9793	25.0594	NA	15.6716	16.6339	21.7327	21.7401	23.0884	15.6846	19.7281	20.9495	21.116	16.2219	19.4109	16.435	16.5742	14.6759	21.3085	15.7358	22.8101	NA	14.5766	13.3805
ID_082_41	44	11	newborn	NA	NA	13.5767	15.4328	13.9337	26.0574	NA	22.2915	14.2689	15.1625	20.0156	NA	14.8968	23.4094	14.8584	17.0722	16.7799	NA	15.5298	14.8841	NA	16.515	22.0172	21.7425	25.408	NA	NA	18.8438	22.4	22.4	21.7049	15.7578	20.9028	21.5041	22.0873	15.4381	20.017	18.0461	16.3958	15.5589	21.4693	16.3635	23.0711	15.6006	NA	13.3815
ID_137_01	44	12	maternal fasting	NA	14.9976	NA	15.3753	16.471	25.418	NA	21.8721	14.6715	14.3832	17.8065	16.6224	13.2272	20.2187	14.8265	15.9946	15.3563	18.2558	NA	15.3099	NA	15.6526	21.6809	21.7209	24.745	17.7165	13.5963	16.7851	22.7819	20.6724	22.9398	15.9805	20.1574	21.5169	20.4216	16.3458	19.1036	16.4715	15.4416	13.6898	21.0422	15.1233	22.3228	13.823	NA	13.9658
ID_137_12	44	13	maternal 1-hour	NA	14.9237	NA	15.493	16.4133	25.948	NA	22.1195	14.6959	NA	17.9892	16.9455	17.0214	19.0022	15.384	16.2348	NA	19.1336	NA	15.9751	NA	NA	21.4149	22.083	24.9136	17.944	15.9498	16.7515	21.7118	20.3319	23.1561	15.6873	19.7437	21.4231	20.5864	17.1255	19.4255	16.6577	15.9013	13.9724	21.3113	15.6722	22.4387	13.2704	NA	13.8869
ID_137_41	44	14	newborn	14.8331	14.9547	13.7321	15.3034	NA	25.956	NA	21.8044	14.3195	NA	18.7669	NA	NA	22.8859	15.0487	16.5824	NA	NA	NA	16.2129	13.1539	NA	21.8865	21.6773	24.7982	17.4672	NA	18.8309	22.5531	21.6234	21.6804	15.7296	20.0786	21.3238	21.2057	15.463	19.2682	17.083	14.9247	14.9247	21.0906	16.1576	22.442	NA	NA	13.4335
ID_315_01	44	17	maternal fasting	NA	14.7914	13.5713	15.677	NA	25.2275	NA	22.4839	14.4773	NA	18.3245	16.1871	15.4248	19.6596	15.4248	17.1299	NA	19.051	NA	16.5878	NA	NA	22.0791	21.7487	25.1622	NA	14.294	17.23	22.9667	22.0728	22.904	NA	20.5516	21.3447	22.436	17.2939	19.2887	16.5986	16.7092	15.1183	22.6707	15.1605	23.1314	NA	15.0776	14.4614
ID_315_12	44	18	maternal 1-hour	NA	14.4155	NA	15.521	NA	25.0575	NA	22.44	NA	NA	18.785	16.3063	16.1348	19.0862	NA	16.9855	NA	18.6642	NA	16.4978	13.798	14.5091	21.82	21.6443	25.0956	NA	NA	17.0887	22.3209	21.7799	22.6388	15.4663	20.0372	21.1657	21.8122	17.0533	18.9742	16.4476	16.7227	14.7954	21.9479	15.5737	22.7001	NA	15.7813	14.1831
ID_315_41	44	19	newborn	NA	NA	13.6602	15.6083	13.1071	26.4811	NA	22.6812	14.1304	NA	20.3172	NA	NA	21.8094	15.4338	18.1442	15.3594	NA	15.1183	NA	13.2887	16.0652	22.2669	21.6821	25.7067	18.0624	NA	19.6715	23.0611	21.7527	21.6381	15.7401	20.5936	21.3836	21.8015	16.5673	18.9707	17.3378	17.5063	16.4531	21.371	16.2896	23.3522	15.2684	NA	14.2293
ID_273_01	44	20	maternal fasting	13.2802	15.1257	NA	15.4124	16.0487	25.0552	NA	21.6697	14.2605	14.1049	18.3155	16.4737	NA	19.6497	15.2281	16.5393	14.7288	18.5141	NA	16.3603	NA	16.1853	21.5678	21.6146	25.1197	NA	13.802	17.1561	21.7452	21.2226	22.8141	15.4849	19.8425	20.8121	21.5022	16.1634	18.6888	16.6827	16.0363	14.6819	21.3747	15.9848	22.175	13.5189	NA	14.4056
ID_273_12	44	21	maternal 1-hour	NA	NA	NA	15.373	14.4334	25.2425	NA	21.7804	14.6766	NA	18.5845	16.4645	16.0587	18.5543	15.5484	16.5009	NA	19.3015	NA	16.7093	NA	NA	21.6097	21.7694	25.2297	NA	13.8222	17.1828	21.4283	20.9337	23.1984	15.499	19.6205	20.8257	21.3857	16.9014	19.0455	16.9643	16.2431	15.0147	21.3753	16.2964	22.312	NA	11.7561	14.1982
ID_273_41	44	22	newborn	NA	15.2911	13.6263	NA	15.2673	25.0683	NA	21.9503	13.6298	NA	20.0781	NA	16.6586	21.9813	14.5885	17.4169	15.1521	18.2985	14.3196	15.3121	13.7669	15.8517	21.8988	21.5297	25.9195	18.3414	NA	18.9007	21.6175	22.0213	23.7281	15.6997	20.2786	21.101	21.6699	15.8068	18.0889	17.5505	17.2349	16.5359	21.3525	16.4876	22.6146	15.631	NA	NA
ID_212_01	44	23	maternal fasting	NA	NA	NA	15.7997	NA	25.1249	NA	22.5282	13.7734	NA	17.9305	16.3515	13.4238	18.7224	NA	17.2662	NA	19.1597	NA	16.3229	NA	NA	21.4541	21.7253	24.7973	17.5365	NA	17.0901	22.8616	20.5448	22.7576	15.718	20.003	21.4028	21.4778	16.6016	19.555	16.9786	15.5482	NA	21.7789	16.2456	22.2635	NA	NA	13.6651
ID_212_12	44	24	maternal 1-hour	NA	NA	13.2841	NA	15.0947	25.8086	NA	22.8509	14.6863	12.8939	18.7814	17.0346	17.27	18.9163	16.0525	17.4461	NA	19.5095	11.5618	19.5095	NA	14.9192	21.6101	22.39	25.0522	17.195	NA	16.5711	22.3465	20.2987	23.2572	15.801	19.8002	21.3095	19.9585	16.7479	19.6182	16.8401	16.2449	15.3247	21.4597	16.2561	22.1018	14.7722	NA	11.9748
ID_212_41	44	25	newborn	NA	14.9556	13.5054	15.7786	NA	25.0683	NA	22.1117	NA	NA	20.0889	NA	15.1427	23.249	15.49	18.8839	NA	NA	NA	NA	13.5145	14.2219	22.0382	21.8387	24.8222	17.6006	NA	19.4228	22.7637	21.0022	24.1916	16.0594	20.6008	21.3837	21.8232	15.9111	19.9089	18.3023	17.0847	16.5694	21.6647	16.8261	23.2594	13.641	NA	14.0379
ID_015_01	44	26	maternal fasting	NA	NA	NA	NA	17.3455	25.2074	NA	21.8555	NA	14.5954	17.7956	16.741	NA	19.5117	15.1027	16.3005	14.8035	19.374	NA	17.3454	NA	15.6444	21.4574	21.8017	25.0481	NA	NA	16.8612	21.9541	21.3394	22.8904	15.8271	19.6967	20.9256	20.8071	15.9655	17.788	16.4986	17.0181	15.2373	21.3648	15.7936	22.579	13.3933	13.1766	13.3857
ID_015_12	44	27	maternal 1-hour	NA	NA	NA	15.3514	15.066	25.0758	NA	21.8629	13.8917	NA	17.9268	16.6608	12.9075	18.5029	NA	16.2234	NA	19.1324	NA	17.5688	NA	NA	21.2085	21.8984	25.3024	NA	13.8644	16.8026	22.3332	20.1171	22.9197	15.7519	19.3826	20.8774	20.7835	16.9459	18.1784	16.6951	17.1526	NA	21.4557	16.1606	22.6823	NA	NA	13.6363
ID_015_41	44	28	newborn	16.3426	14.9133	13.3985	15.8512	12.1734	25.482	NA	22.1249	14.0072	15.14	19.563	NA	NA	22.5644	14.5574	17.9542	15.9359	NA	14.878	14.2609	NA	16.7479	22.3026	21.6423	25.1489	NA	NA	19.2849	21.9129	21.6714	23.246	15.8114	20.7832	21.3801	21.7619	15.2352	18.1469	18.347	16.4983	15.9448	21.509	15.9492	22.9648	15.5456	NA	14.0817
ID_074_01	45	3	maternal fasting	NA	14.8235	14.0875	16.2489	NA	24.7726	NA	21.682	13.4797	NA	19.2484	15.85	16.3324	21.4363	14.5971	17.7159	NA	18.9597	NA	18.9597	NA	NA	21.624	21.5067	25.1476	NA	13.8874	14.8003	22.1534	21.4164	23.3104	15.1971	19.7956	20.735	19.5932	16.1769	17.8017	14.5212	16.1274	NA	22.0805	16.4167	22.6329	NA	NA	NA
ID_074_12	45	4	maternal 1-hour	NA	14.8819	NA	16.0451	15.9717	24.7415	NA	21.5125	NA	NA	19.3266	16.0924	15.9571	19.2106	14.5391	17.722	NA	18.7024	NA	15.4429	NA	14.5758	21.2811	21.5508	25.0296	17.4522	NA	15.084	21.432	20.6715	23.1564	14.9851	19.215	20.4376	19.0534	15.7187	17.2965	14.8342	16.0093	NA	20.9516	NA	22.2081	13.7663	NA	NA
ID_074_41	45	5	newborn	NA	14.3657	12.6517	NA	14.329	25.566	NA	21.6095	NA	14.1591	19.7079	NA	13.8046	22.7875	14.1919	16.9989	NA	NA	13.0956	NA	NA	15.1278	21.6421	21.1808	25.0914	17.1955	NA	18.1296	21.974	21.8928	21.3197	14.6708	19.9583	20.7552	20.3929	13.5901	18.2847	15.7406	16.4091	15.0849	20.5722	15.5717	22.1802	14.4765	NA	NA
ID_080_01	45	6	maternal fasting	NA	14.7554	NA	15.8991	17.8352	25.0602	NA	22.0212	14.3478	14.1887	17.8889	16.0537	17.0986	19.3153	14.3824	16.3131	14.7353	19.1492	13.2219	16.2876	NA	16.0266	21.3822	21.4673	25.1172	17.3535	NA	15.6566	21.7604	21.2303	22.8813	15.0996	19.869	20.5716	19.787	15.761	17.8567	15.8986	16.3403	14.5359	21.0946	15.5128	22.0405	NA	NA	NA
ID_080_12	45	7	maternal 1-hour	NA	NA	NA	15.87	17.8055	25.0277	NA	21.6903	13.7919	14.0537	17.9326	16.1844	17.0764	18.6678	14.5571	16.0095	15.14	18.7697	NA	16.3532	NA	15.4641	21.0666	21.5526	24.9992	17.4569	NA	15.6551	21.5489	20.6427	22.8408	15.0837	19.3334	20.2924	19.2039	15.8486	17.8772	16.2289	16.2051	14.5273	20.2046	15.4818	21.6778	13.4925	NA	NA
ID_080_41	45	8	newborn	15.6361	14.762	13.6514	NA	NA	25.9965	NA	22.3651	14.0138	12.6393	19.2853	NA	NA	21.1763	14.9109	17.0919	14.9941	NA	14.2341	13.8272	NA	15.936	21.8322	21.4901	25.4468	21.9791	NA	19.0858	21.9573	22.0223	23.1622	15.1135	20.4357	21.1527	21.2406	15.1706	18.9056	17.2757	16.4769	15.5563	21.3924	15.5122	22.5819	15.0585	NA	12.0831
ID_362_01	45	9	maternal fasting	NA	14.933	NA	15.9509	15.0675	25.1431	NA	21.9199	13.3157	NA	18.0126	16.1193	16.5698	19.548	14.991	16.2466	NA	18.831	NA	16.9049	NA	NA	21.9349	21.9205	25.5057	18.6676	NA	16.7835	22.6562	21.5394	23.2461	15.3825	20.1253	21.4369	21.2273	17.1898	19.2129	16.1834	16.758	14.8508	22.155	16.5422	22.851	NA	NA	13.2844
ID_362_12	45	10	maternal 1-hour	NA	14.8077	12.6439	15.6111	15.0737	25.4144	NA	21.5127	13.6988	NA	17.4356	15.9086	17.008	17.9378	14.8438	15.584	NA	20.7629	NA	16.4305	NA	NA	20.9559	21.3643	25.0476	17.4066	NA	16.0936	22.1205	20.6453	23.2863	14.8885	18.9842	20.4584	20.4271	16.3224	18.4385	15.376	15.9782	14.1089	20.9724	15.1406	21.7321	13.925	NA	12.4861
ID_362_41	45	11	newborn	NA	NA	NA	NA	NA	25.1288	NA	21.6573	13.5362	NA	17.9269	NA	NA	20.8237	14.6262	16.3172	NA	NA	NA	14.14	NA	NA	21.838	21.3372	25.0273	17.6918	NA	19.0254	22.2025	20.8922	24.1012	14.8577	20.2892	21.0151	21.4015	16.0985	18.6771	17.6624	15.677	14.3823	21.3629	15.503	22.3859	14.1392	NA	13.1016
ID_051_01	45	12	maternal fasting	NA	15.0961	NA	15.9721	NA	25.2396	13.2536	21.7675	14.6011	NA	18.9331	16.1882	NA	20.3597	15.5065	16.9351	NA	19.9067	NA	15.1419	NA	NA	22.0065	21.7149	25.1011	17.8144	13.9538	17.4575	22.4389	21.5333	23.2958	15.1253	20.1799	20.2914	21.7894	17.3396	19.0357	16.5284	16.9143	NA	21.9817	16.1943	22.2831	NA	13.8275	14.3336
ID_051_12	45	13	maternal 1-hour	NA	NA	NA	16.1541	NA	24.9558	NA	21.6444	NA	NA	18.8357	15.9814	16.9289	19.5504	15.0949	16.3291	NA	20.7244	NA	16.0635	NA	NA	21.5472	21.336	24.6333	17.3166	NA	16.7051	22.1872	20.9563	23.5512	14.9341	19.4716	20.6966	20.9571	16.5542	18.4535	15.8836	16.4015	NA	21.1991	15.4476	21.6068	NA	NA	13.4925
ID_051_41	45	14	newborn	17.7734	14.8734	12.8698	15.8186	NA	25.1038	NA	21.5803	14.2155	NA	19.5956	NA	14.9758	20.3516	15.5648	17.3423	NA	NA	NA	NA	NA	NA	22.0102	21.4258	25.3058	NA	13.4955	19.1908	22.0862	22.0862	21.9583	15.4696	20.1442	20.9688	21.6401	15.4103	18.7049	16.9246	16.8723	15.9176	21.5437	16.1404	21.9676	NA	NA	13.2167
ID_195_01	45	17	maternal fasting	NA	15.0916	NA	15.9416	14.3408	25.6201	NA	22.0389	13.1066	NA	17.6449	16.3742	16.5323	19.3043	15.3213	16.1937	NA	20.4513	NA	16.3606	NA	NA	21.7382	21.8969	24.754	17.9323	NA	17.2066	22.9583	20.952	23.3883	15.307	20.0901	20.9456	21.3029	16.9958	18.8004	16.5836	16.1983	NA	21.5851	16.1788	22.4513	NA	NA	13.977
ID_195_12	45	18	maternal 1-hour	NA	14.7399	13.1319	14.5771	NA	24.8415	NA	21.381	NA	NA	17.4724	17.044	15.6663	18.0133	NA	15.7203	NA	18.1697	NA	15.1647	NA	NA	20.8466	21.5414	24.7195	17.5722	13.7531	16.8922	22.5058	21.2842	22.8992	15.0639	19.155	20.0996	20.7427	16.6229	18.5851	16.583	15.9136	NA	20.6586	15.4239	21.8183	NA	NA	14.085
ID_195_41	45	19	newborn	NA	15.1084	13.2809	15.0623	14.0597	25.9524	NA	21.9184	13.8817	14.7527	20.1843	NA	14.6674	22.1126	15.0872	17.3017	16.3514	NA	15.2738	NA	NA	16.4609	22.2407	21.5028	25.3841	NA	NA	19.7895	22.2816	21.6712	23.7737	15.2851	20.7907	21.1666	21.9938	16.465	19.0966	17.9451	16.8274	16.6688	21.3787	16.2657	22.7258	16.563	NA	15.1954
ID_399_01	45	20	maternal fasting	NA	17.4226	13.0856	14.734	NA	25.3143	15.5766	NA	NA	NA	19.3566	19.5246	17.7566	23.143	15.2696	15.3318	NA	18.6678	NA	16.2793	NA	NA	19.9654	21.7102	23.7835	18.7347	17.8928	17.2481	23.1008	NA	23.6029	14.8319	18.9461	18.1005	22.1703	17.1175	19.4975	17.4984	15.4863	15.114	21.0596	NA	21.765	NA	16.739	14.7711
ID_399_12	45	21	maternal 1-hour	NA	NA	NA	15.8003	14.4149	25.1694	NA	21.2734	14.8895	NA	18.5549	16.2053	17.9115	19.491	14.5755	16.525	NA	20.0089	NA	16.6265	NA	NA	21.0866	21.5235	24.839	17.5091	NA	16.5971	22.5449	20.654	23.3218	14.896	19.2759	19.9983	20.7198	16.419	18.5264	16.7944	14.4446	14.0866	20.9121	16.9176	21.3901	NA	NA	NA
ID_399_41	45	22	newborn	16.6393	14.5391	NA	15.6113	18.5946	25.5102	14.1374	22.2021	13.2205	15.7293	19.9073	NA	14.959	23.0463	15.1666	17.6177	16.7194	NA	15.2543	16.1888	NA	16.9618	22.4208	21.6586	25.5011	18.5152	16.3004	19.7453	21.4139	21.9616	24.9904	15.6721	20.9996	21.4549	22.1912	15.6133	19.2591	18.7819	15.6213	15.6663	22.2103	16.3415	22.7762	15.9961	NA	14.6111
ID_354_01	45	23	maternal fasting	NA	13.9191	NA	16.0942	NA	24.8808	NA	21.8087	NA	NA	17.6223	16.2091	16.7201	19.677	14.1092	16.006	NA	20.5846	NA	16.2571	NA	NA	21.2251	21.6677	24.624	17.5171	NA	16.8313	22.6392	20.3804	23.5032	15.2517	19.3583	20.6333	21.115	16.1566	18.3154	16.4357	16.2388	NA	21.4281	15.6855	22.2409	NA	13.3697	13.6547
ID_354_12	45	24	maternal 1-hour	NA	15.3882	12.3245	16.1176	13.5044	25.1471	NA	21.7285	14.8374	NA	17.725	16.6729	16.7891	19.249	14.5279	15.8893	NA	20.3265	NA	16.4459	NA	NA	21.3444	22.1471	25.0682	18.2363	NA	17.1579	22.6655	20.4467	23.5519	15.5242	19.4231	20.9382	21.3442	16.8986	18.8118	17.0699	16.7069	14.8452	21.6825	16.0264	22.617	NA	NA	14.5813
ID_354_41	45	25	newborn	NA	14.661	13.746	15.8622	NA	25.7715	NA	22.0779	NA	14.367	19.1714	NA	15.9816	21.4941	14.4223	17.3898	16.2287	NA	15.0521	NA	NA	16.4845	22.4779	21.5283	25.2314	NA	NA	19.4502	22.3334	22.3976	22.4313	15.1268	20.926	21.3807	21.8436	15.732	19.1067	17.8649	16.7873	15.6098	21.3463	16.1707	23.2713	15.5634	NA	14.8543
ID_034_01	45	26	maternal fasting	NA	15.2296	NA	16.313	16.3896	25.3584	NA	22.1546	14.5053	NA	18.7117	16.7368	16.2857	20.3394	15.5193	16.96	NA	20.5285	NA	17.0485	NA	13.5082	21.9171	22.0863	25.5152	18.5055	NA	17.5231	22.0094	21.8614	23.6605	15.431	19.9755	21.2514	21.5985	17.0143	19.13	17.3717	17.1794	15.4389	21.9138	16.9957	22.931	NA	NA	15.8802
ID_034_12	45	27	maternal 1-hour	NA	15.3258	NA	15.6769	18.092	25.5202	NA	22.0748	14.0411	13.7034	18.2827	16.9201	15.4445	18.8658	15.1604	16.513	14.0935	20.2233	NA	17.2269	NA	15.1999	21.4532	22.113	25.3365	NA	NA	17.3807	22.2533	21.0072	23.5186	15.4404	19.4419	20.8639	20.9871	16.7648	18.6048	17.3812	17.15	15.3385	21.0075	16.8258	22.4932	14.0341	NA	15.6787
ID_034_41	45	28	newborn	NA	NA	13.9624	15.5183	NA	26.3385	NA	22.211	NA	15.0318	19.7395	NA	13.6004	21.5713	14.6199	17.5866	15.9079	17.1626	14.7748	15.8126	NA	16.5787	22.054	21.7385	25.3664	NA	NA	19.741	22.3354	21.6195	22.5156	15.4929	20.4582	21.3509	22.1623	15.888	19.0469	18.333	17.0691	16.009	21.8639	16.9698	22.8463	15.7195	NA	14.2996
ID_309_01	46	3	maternal fasting	NA	15.6622	14.3346	15.4736	17.9057	26.0622	NA	22.4209	15.0562	NA	17.8421	17.5419	NA	19.7588	14.5975	16.0796	18.0448	20.4381	15.7311	14.6076	NA	15.704	21.8171	21.3605	24.6865	17.9055	NA	15.4914	23.1012	21.099	23.1418	16.2742	20.1857	20.9487	19.3608	15.6251	18.6713	13.878	16.0204	NA	20.7895	15.5749	22.053	13.6633	NA	NA
ID_309_12	46	4	maternal 1-hour	NA	15.4559	14.6076	15.5947	16.4655	26.025	NA	22.5667	14.6639	NA	18.0545	17.2537	NA	19.0086	14.8276	16.0103	NA	20.43	NA	NA	14.4935	NA	21.5016	21.2955	24.4585	17.7869	NA	15.672	23.2198	20.4817	23.7668	16.0618	19.589	20.8178	19.9755	16.2315	18.5172	13.7631	15.8938	NA	20.9412	15.5773	21.9916	NA	NA	NA
ID_309_41	46	5	newborn	15.9854	12.2046	13.9308	NA	16.7463	26.0547	NA	22.777	14.4184	16.0967	20.0191	NA	NA	21.726	15.4698	17.8946	17.7913	NA	16.1741	14.153	14.153	18	22.3504	21.0948	24.965	17.5583	NA	18.3105	22.8509	22.8509	22.0351	15.9654	20.6902	21.3023	21.2814	NA	18.8765	16.1182	16.459	14.945	21.2633	14.9809	22.6737	14.9771	NA	NA
ID_036_01	46	6	maternal fasting	NA	15.7695	14.6078	15.9914	14.9353	26.0128	NA	22.7219	14.9678	NA	18.8858	17.5527	13.5833	20.9493	15.2056	16.938	NA	20.4146	NA	15.5561	NA	NA	22.3543	21.5667	25.4867	17.8092	13.9716	16.7575	22.7334	22.7017	22.859	16.1908	20.3149	22.0714	20.8562	16.1792	18.0494	15.0882	16.1155	NA	22.0092	15.6964	22.7115	NA	15.1104	10.6909
ID_036_12	46	7	maternal 1-hour	NA	16.1057	14.1455	15.985	14.4238	25.7411	NA	22.2989	NA	NA	18.767	17.322	NA	19.6214	14.9134	16.6517	NA	20.6255	NA	15.1406	NA	12.462	21.997	21.3165	25.3612	17.8479	NA	16.6869	22.4479	21.5159	22.6939	15.9296	19.9239	21.7502	20.5495	16.2882	17.4421	15.8282	16.0059	NA	21.3396	15.4049	22.3733	11.7309	NA	12.7698
ID_036_41	46	8	newborn	NA	15.8811	14.6834	15.2305	14.3042	26.635	NA	22.9428	12.4658	NA	20.4163	NA	14.2577	21.0228	15.097	18.4859	NA	NA	NA	NA	14.2264	13.7262	22.7947	21.0819	25.5833	17.7491	NA	19.3574	23.3941	23.014	21.5102	16.4064	20.9738	21.9589	21.4598	15.3715	19.0984	16.558	16.6295	14.6525	21.6163	15.4013	23.0656	NA	NA	12.5003
ID_065_01	46	9	maternal fasting	NA	15.4635	14.7249	16.2486	16.489	25.5974	NA	22.5828	12.7309	12.9748	18.7959	17.466	NA	21.7849	14.9458	16.5768	NA	21.1534	NA	14.5143	NA	15.2232	21.7709	20.6409	24.9277	18.1029	NA	16.8054	22.8844	21.1125	23.326	16.1747	20.1963	21.4012	21.0315	15.6757	18.0086	15.6759	15.4793	15.0362	21.2101	15.1284	22.1891	12.7467	NA	12.1261
ID_065_12	46	10	maternal 1-hour	NA	16.1816	14.1697	15.226	16.2512	25.4727	NA	22.3616	14.1736	NA	18.6135	17.2583	NA	19.9906	14.5172	16.1742	NA	21.2182	NA	14.7492	13.6734	NA	21.1932	21.2866	24.6151	17.8675	NA	16.8449	22.4228	19.9127	23.9866	15.939	19.3267	21.004	21.0583	16.345	17.8394	15.3792	15.3621	NA	21.0054	14.9318	21.8745	NA	NA	NA
ID_065_41	46	11	newborn	NA	15.9277	13.438	15.6213	13.6778	26.4985	NA	22.4994	14.5132	NA	19.8016	NA	NA	22.8382	14.9404	16.7232	16.091	15.631	NA	NA	NA	16.3645	22.1313	20.8007	24.6591	17.8984	13.6686	19.6477	23.713	22.4894	22.4894	15.9986	20.5361	21.2468	21.8634	14.1491	19.0187	16.9574	15.71	15.0687	21.0591	16.0635	22.384	14.9724	NA	NA
ID_326_01	46	12	maternal fasting	NA	15.7536	14.8216	15.4781	16.7665	25.8804	NA	22.3475	14.4951	NA	18.5905	17.6808	NA	21.064	15.0844	16.8496	16.8745	19.7272	NA	15.155	NA	15.5573	22.1767	21.4658	24.8142	18.1452	NA	16.9323	23.2568	21.8382	23.2135	16.3276	20.361	21.4652	21.6185	16.399	17.9928	16.3986	16.517	NA	22.004	16.1574	22.9897	NA	NA	12.6022
ID_326_12	46	13	maternal 1-hour	NA	12.3228	14.7104	NA	20.07	26.2095	NA	22.5904	15.3861	16.0599	18.7447	17.8263	NA	19.2542	15.3732	16.8366	15.8789	21.3643	13.9168	15.6799	14.4474	16.1525	21.9961	21.6203	24.5965	18.3072	NA	16.7125	24.1573	21.3152	24.1573	16.7704	19.7059	21.3758	20.8297	NA	17.7242	16.3916	16.2117	NA	21.037	15.9782	22.5075	13.4754	NA	12.152
ID_326_41	46	14	newborn	19.6246	16.7582	12.4502	16.2593	15.2436	26.5092	14.7331	23.0615	14.8543	16.6152	20.5789	NA	NA	24.5716	16.0048	19.0689	17.7189	16.8615	16.0637	15.947	NA	17.5705	23.0578	21.7316	25.393	18.0252	NA	19.4762	24.3559	22.2662	24.3559	16.5055	21.1768	22.268	22.5193	16.1668	18.4295	18.5976	16.3977	15.3013	22.1144	16.2766	23.2999	15.7266	NA	13.5587
ID_306_01	46	17	maternal fasting	NA	16.2767	14.3512	16.1776	18.5742	26.2832	NA	22.9487	12.9385	NA	19.7344	17.745	15.4188	20.5443	15.814	17.3121	NA	17.7231	NA	18.8555	14.5694	15.5182	22.6186	21.8741	25.8064	NA	NA	17.4377	22.9693	22.0585	23.0702	16.2559	20.8948	21.3685	21.4305	17.3822	18.8297	16.441	17.8044	NA	21.6139	15.6256	23.0721	NA	NA	NA
ID_306_12	46	18	maternal 1-hour	NA	16.2209	15.0282	15.7117	19.0634	26.2448	NA	22.8997	14.5322	14.1042	20.0341	17.934	15.5451	19.6702	16.4515	17.2289	16.4628	21.9058	13.9032	17.1909	14.2299	16.4951	22.1972	21.71	25.8413	NA	NA	17.2626	22.2924	21.4486	23.583	16.0636	20.3056	21.1841	21.1928	16.8327	18.7252	16.6656	17.6426	NA	21.1479	15.9382	22.7946	14.1889	NA	13.8985
ID_306_41	46	19	newborn	NA	16.3674	14.5912	15.88	13.2968	26.0389	NA	22.6162	14.8822	NA	20.9477	NA	13.2105	22.1553	15.8047	18.8881	NA	13.8706	NA	18.023	14.5926	NA	22.9179	21.6785	26.2243	17.1797	NA	19.5511	23.2921	23.292	21.6639	16.7007	21.0195	21.5512	22.087	15.5944	18.931	16.9152	18.1615	NA	21.604	15.9465	23.1539	NA	NA	13.3485
ID_126_01	46	20	maternal fasting	NA	16.3569	14.5208	16.1542	NA	25.77	NA	22.9468	14.9574	NA	18.5328	17.8292	16.8048	20.8959	15.1335	16.5896	NA	21.6575	NA	17.5771	14.9142	NA	22.4567	21.8555	25.8937	18.5031	NA	17.3917	23.3609	22.0273	23.5956	16.6472	20.5102	22.0165	21.9922	16.2317	19.4928	16.5091	16.9205	14.5203	21.7013	15.6532	23.2141	12.5967	NA	13.8457
ID_126_12	46	21	maternal 1-hour	NA	16.2891	14.665	16.3252	15.7365	25.8551	NA	23.0508	14.9318	NA	18.918	17.897	NA	19.735	14.8933	16.7139	NA	18.6464	NA	18.6464	14.8069	NA	22.273	21.9581	25.9033	NA	NA	17.4185	23.167	21.3049	23.6043	16.6554	20.3323	21.8158	21.8065	16.9949	19.5499	17.0387	16.8425	14.9023	21.7323	15.6656	23.2659	NA	NA	13.5166
ID_126_41	46	22	newborn	NA	16.0033	14.7082	15.0038	12.6221	26.4785	NA	22.4852	15.1857	13.4519	19.294	NA	13.3098	23.243	14.8319	17.3503	17.5666	NA	16.0507	14.3912	14.3912	17.2123	22.5207	21.4045	25.2996	18.0801	NA	19.918	23.9017	22.34	23.9017	16.6854	20.9054	21.6658	22.0731	16.0896	20.123	17.7419	16.0867	15.723	21.081	15.8481	23.0085	15.2802	NA	11.6059
ID_043_01	46	23	maternal fasting	NA	16.3392	12.4605	15.8544	17.0301	26.5439	NA	23.1047	NA	13.2739	18.1078	17.844	18.1779	19.4001	15.6849	16.1182	15.3002	19.7161	NA	19.7161	14.6205	15.918	22.507	21.7888	25.9475	NA	NA	17.989	22.9218	22.8445	22.5585	16.8901	20.7432	22.0876	21.8008	17.3415	19.1574	16.6777	17.1501	15.0133	21.732	16.0681	22.598	14.1282	NA	14.2953
ID_043_12	46	24	maternal 1-hour	NA	16.0114	14.147	15.888	18.1977	26.3107	NA	22.8573	14.6028	13.7015	18.1675	17.8453	17.956	19.2292	15.6522	15.976	16.2315	21.4423	NA	18.9448	14.666	16.1889	22.1691	21.7632	25.7311	18.1958	NA	17.8611	22.3253	22.4761	22.823	16.3514	20.1257	21.7192	21.1301	17.36	18.7678	16.7956	16.685	14.7969	21.1633	15.7002	22.175	13.9955	NA	14.2523
ID_043_41	46	25	newborn	NA	16.4797	15.232	15.62	13.1952	26.0589	NA	22.9797	15.2338	14.1638	19.6003	NA	13.8102	22.7165	15.9501	17.9277	16.4891	NA	NA	15.1101	15.1101	16.8068	23.233	21.7388	25.4717	18.1169	13.89	20.7421	23.3702	23.3702	21.8708	16.8743	21.4007	21.8656	21.8752	15.4965	18.9088	18.6899	16.3137	16.31	21.5353	15.708	22.9162	15.7699	NA	13.9305
ID_360_01	46	26	maternal fasting	NA	16.4972	15.4208	16.2142	15.542	26.5021	NA	23.184	15.1718	NA	19.1491	17.672	16.6523	20.3241	16.6728	17.3533	NA	20.1979	NA	20.1979	14.7085	NA	22.3845	21.9396	25.9364	18.047	12.7647	17.3596	23.9512	21.7154	23.2353	16.4224	20.3947	22.2672	22.1764	17.1612	19.0113	16.1878	17.3198	NA	21.8589	16.0347	23.423	NA	14.0782	13.0706
ID_360_12	46	27	maternal 1-hour	NA	16.1696	14.9141	16.0469	17.6765	26.5177	NA	22.9994	14.8784	NA	19.5002	17.9682	16.901	19.2033	17.0757	17.1383	15.8211	21.6421	NA	19.2749	14.7982	14.8601	22.1221	21.7744	25.7193	18.4013	NA	17.4472	23.2412	21.7721	23.1655	16.4276	19.8653	22.072	21.9848	17.0653	19.0171	16.9885	17.3242	15.1202	21.3943	15.8083	23.1699	12.9326	NA	NA
ID_360_41	46	28	newborn	15.8114	16.0369	14.6686	15.9292	15.8738	26.2995	NA	23.0565	15.0281	13.1941	19.8114	16.7957	12.3421	20.7604	16.6	18.0725	16.2396	12.117	15.2797	17.9515	14.8678	17.0645	23.1617	21.4382	25.8961	18.2956	NA	20.0339	23.2401	23.2401	21.8586	16.5471	21.674	22.8924	22.6424	18.4876	19.8346	17.9649	17.0923	16.0846	22.0557	16.2145	23.9677	14.948	NA	15.1935
ID_085_01	47	3	maternal fasting	NA	15.8269	13.5824	15.7746	16.1601	25.9623	NA	22.6412	14.5646	NA	18.3433	17.29	17.5769	19.1842	14.3038	16.7171	NA	20.5469	NA	14.9592	14.6785	12.8148	21.8711	21.3554	25.6313	17.9496	NA	16.3006	23.4009	21.6564	22.6425	16.0812	20.0374	21.096	20.233	16.4396	19.1964	14.7273	17.3826	NA	21.2296	15.8444	22.6841	NA	NA	NA
ID_085_12	47	4	maternal 1-hour	NA	15.5434	14.271	15.9455	15.8749	25.6062	NA	22.2146	13.8683	NA	18.4191	17.2824	17.5792	18.1286	NA	16.3034	NA	20.8925	NA	NA	14.3133	13.8775	21.4396	21.2878	25.3721	17.9489	NA	15.7369	22.8465	22.0509	22.4241	16.0573	19.2608	20.6147	19.6185	16.0442	18.7802	14.949	17.0563	NA	20.2464	15.5842	22.074	NA	NA	NA
ID_085_41	47	5	newborn	NA	16.0336	14.2521	15.0995	16.8005	26.6389	NA	22.8203	14.654	13.7113	20.806	NA	16.8593	21.3321	14.9376	18.8018	16.0807	NA	15.0348	NA	13.2257	16.3128	22.309	21.1449	26.2805	18.5349	NA	19.3587	22.8126	22.8126	20.9863	15.8757	20.5638	21.2201	21.2005	NA	18.8843	16.4754	18.8571	NA	20.7924	15.7319	22.8965	14.6599	NA	NA
ID_011_01	47	6	maternal fasting	NA	16.1506	14.7878	15.9428	17.3274	25.6746	NA	22.6599	14.4551	13.2417	18.3958	17.091	NA	20.2289	14.8274	16.3025	14.8753	21.121	NA	14.7995	NA	15.4353	21.9769	21.4245	25.3499	17.7749	NA	16.4541	22.3378	21.5997	22.9715	15.8945	20.0847	21.4575	20.7241	15.8517	18.684	15.1568	16.7503	NA	20.9222	15.5477	22.7293	12.875	NA	NA
ID_011_12	47	7	maternal 1-hour	13.0121	NA	14.4191	15.8153	17.7844	25.7535	NA	22.5502	14.4736	13.3014	18.3339	17.5349	NA	19.1303	14.9914	16.1137	NA	21.0624	NA	15.3135	NA	14.6697	21.7498	21.4429	25.3673	17.9305	NA	16.3465	22.5243	20.8475	23.0326	16.1858	19.7716	21.3255	20.5942	15.5733	19.0417	15.2133	16.8019	NA	20.8847	15.2708	22.7141	13.9038	NA	NA
ID_011_41	47	8	newborn	15.4922	15.8708	14.108	14.7704	16.9592	25.4601	NA	22.1497	14.3969	16.2018	20.8694	NA	NA	23.0459	15.5721	18.5937	17.3244	13.2493	12.5068	NA	NA	17.1418	22.2583	21.1838	25.8689	NA	NA	18.7305	22.8488	22.6604	21.7382	15.979	20.7953	21.2245	21.5222	NA	17.9064	17.4021	16.9514	NA	21.3728	15.2264	22.743	15.1664	NA	NA
ID_092_01	47	9	maternal fasting	NA	15.8817	14.6355	15.5288	17.8158	25.8712	NA	22.3623	15.1168	13.7306	19.3009	17.4263	NA	21.0173	15.8375	16.7598	15.7781	21.1997	NA	15.4112	14.145	16.1237	21.9547	21.5532	25.3395	18.0958	NA	17.164	23.2572	21.1881	23.4657	16.3991	20.4097	21.4804	21.0105	16.2863	19.1723	15.8714	16.1037	NA	21.4693	16.0879	22.2323	13.7156	NA	12.2246
ID_092_12	47	10	maternal 1-hour	NA	15.9924	13.8709	15.3373	15.4398	25.0882	NA	22.0195	14.3464	NA	18.8329	17.3667	14.905	18.8651	14.3188	16.3648	NA	21.2519	NA	NA	NA	14.3619	21.408	21.412	24.8021	17.7979	NA	16.5174	23.4471	20.898	23.4843	15.8898	19.5735	21.0729	20.0581	14.7206	18.5881	15.6885	15.6526	12.6856	20.4523	15.5993	21.5907	NA	NA	NA
ID_092_41	47	11	newborn	19.8831	15.9485	14.634	15.0957	17.3659	26.0041	NA	22.2044	15.0189	15.7869	20.2489	NA	NA	22.7671	14.6799	16.9886	17.405	16.5213	16.104	14.6337	14.6337	17.9523	21.7559	21.235	25.2836	17.9073	NA	19.1334	21.2679	21.2679	24.4133	16.2272	20.1603	21.399	21.7743	14.7916	17.8361	17.8065	15.3296	15.3296	21.2952	15.192	21.6438	13.9167	NA	NA
ID_230_01	47	12	maternal fasting	NA	16.0572	14.2262	15.8747	18.5083	26.5725	NA	23.1973	14.3775	12.9289	19.4117	17.6859	NA	20.7741	15.2896	17.0729	NA	21.1169	NA	16.2194	14.5558	15.6119	21.8665	21.7528	25.3806	18.2651	NA	17.2591	23.2644	21.1047	23.1851	16.1206	20.2317	21.8578	21.408	17.0208	18.9313	16.889	16.46	NA	21.8585	16.8212	22.9117	14.5894	NA	12.7926
[truncated: 86 more rows]
[truncated: 132 more columns]

## Sheet: HAPOdataQC
id	batch	run_order	pheno	pc_1	pc_2	pc_15600	pc_8871	pc_1060	pc_107689	pc_6287	pc_5950	pc_14257	pc_49	pc_11266	pc_96	pc_2879	pc_441	pc_98009	pc_6657	pc_70	pc_13130	pc_70_2	pc_867	pc_8182	pc_70_3	pc_6287_2	pc_700	pc_1176	pc_243	pc_5951	pc_700_2	pc_753	pc_6106	pc_1004	pc_12388	pc_791	pc_145742	pc_750	pc_1110	pc_439194	pc_38	pc_150929	pc_444972	pc_5951_2	pc_439227	pc_6288	pc_12647	pc_5960	pc_239
[truncated: 300 more rows]
[truncated: 116 more columns]

[truncated: 1 more sheets: HAPOdataMap]
